# Supplementary material for: Privacy-Preserving Federated Survival Support Vector Machines for Cross-Institutional Time-To-Event Analysis: Algorithm Development and Validation
Source: JMIR AI. 2024 Mar 29;3:e47652. doi: 10.2196/47652 (PMC11041494; doi:10.2196/47652)
Supplement: Multimedia Appendix 2 [file ai_v3i1e47652_app2.xlsx]

## Sheet: Supplementary Table 1
dataset	n_clients	client	split	c_index
brca	1	1	1	0.7417218543046358
brca	1	1	2	0.5440729483282675
brca	1	1	3	0.6828110161443495
brca	1	1	4	0.6969365426695843
brca	1	1	5	0.6152897657213316
brca	1	1	6	0.696329254727475
brca	1	1	7	0.6707182320441989
brca	1	1	8	0.6372980910425844
brca	1	1	9	0.7101879327398615
brca	3	1	1	0.9056603773584906
brca	3	1	2	0.8125
brca	3	1	3	0.9090909090909091
brca	3	1	4	0.8253968253968254
brca	3	1	5	0.625
brca	3	1	6	0.7435897435897436
brca	3	1	7	0.7872340425531915
brca	3	1	8	0.7142857142857143
brca	3	1	9	0.723404255319149
brca	3	2	1	0.8080808080808081
brca	3	2	2	0.6
brca	3	2	3	0.7209302325581395
brca	3	2	4	0.6419753086419753
brca	3	2	5	0.7692307692307693
brca	3	2	6	0.6666666666666666
brca	3	2	7	0.6582278481012658
brca	3	2	8	0.48333333333333334
brca	3	2	9	0.6792452830188679
brca	3	3	1	0.639344262295082
brca	3	3	2	0.5
brca	3	3	3	0.625
brca	3	3	4	0.6814814814814815
brca	3	3	5	0.4427083333333333
brca	3	3	6	0.4712041884816754
brca	3	3	7	0.5513513513513514
brca	3	3	8	0.6666666666666666
brca	3	3	9	0.6212121212121212
brca	3	fed	1	0.7563499725578291
brca	3	fed	2	0.6302168021680217
brca	3	fed	3	0.7092670894996477
brca	3	fed	4	0.715814226925338
brca	3	fed	5	0.640892094017094
brca	3	fed	6	0.67623958141701
brca	3	fed	7	0.68091026658223
brca	3	fed	8	0.6198025551684089
brca	3	fed	9	0.7170575012807049
brca	3	fed	10	0.7563499725578291
brca	3	fed	11	0.6302168021680217
brca	3	fed	12	0.7092670894996477
brca	3	fed	13	0.715814226925338
brca	3	fed	14	0.640892094017094
brca	3	fed	15	0.67623958141701
brca	3	fed	16	0.68091026658223
brca	3	fed	17	0.6198025551684089
brca	3	fed	18	0.7170575012807049
brca	3	fed	19	0.7563499725578291
brca	3	fed	20	0.6302168021680217
brca	3	fed	21	0.7092670894996477
brca	3	fed	22	0.715814226925338
brca	3	fed	23	0.640892094017094
brca	3	fed	24	0.67623958141701
brca	3	fed	25	0.68091026658223
brca	3	fed	26	0.6198025551684089
brca	3	fed	27	0.7170575012807049
brca	3	fed + smpc	1	0.7563499725578291
brca	3	fed + smpc	2	0.6302168021680217
brca	3	fed + smpc	3	0.7092670894996477
brca	3	fed + smpc	4	0.715814226925338
brca	3	fed + smpc	5	0.640892094017094
brca	3	fed + smpc	6	0.6762395814170102
brca	3	fed + smpc	7	0.68091026658223
brca	3	fed + smpc	8	0.6198025551684089
brca	3	fed + smpc	9	0.7170575012807049
brca	3	fed + smpc	10	0.7563499725578291
brca	3	fed + smpc	11	0.6302168021680217
brca	3	fed + smpc	12	0.7092670894996477
brca	3	fed + smpc	13	0.715814226925338
brca	3	fed + smpc	14	0.640892094017094
brca	3	fed + smpc	15	0.6762395814170102
brca	3	fed + smpc	16	0.68091026658223
brca	3	fed + smpc	17	0.6198025551684089
brca	3	fed + smpc	18	0.7170575012807049
brca	3	fed + smpc	19	0.7563499725578291
brca	3	fed + smpc	20	0.6302168021680217
brca	3	fed + smpc	21	0.7092670894996477
brca	3	fed + smpc	22	0.715814226925338
brca	3	fed + smpc	23	0.640892094017094
brca	3	fed + smpc	24	0.6762395814170102
brca	3	fed + smpc	25	0.68091026658223
brca	3	fed + smpc	26	0.6198025551684089
brca	3	fed + smpc	27	0.7170575012807049
brca	5	1	1	0.9230769230769231
brca	5	1	2	0.7735849056603774
brca	5	1	3	0.8611111111111112
brca	5	1	4	0.8857142857142857
brca	5	1	5	0.6285714285714286
brca	5	1	6	0.7209302325581395
brca	5	1	7	0.8269230769230769
brca	5	1	8	0.7391304347826086
brca	5	1	9	0.7115384615384616
brca	5	2	1	0.8695652173913043
brca	5	2	2	0.5333333333333333
brca	5	2	3	0.7543859649122807
brca	5	2	4	0.7560975609756098
brca	5	2	5	0.6904761904761905
brca	5	2	6	0.7142857142857143
brca	5	2	7	0.8064516129032258
brca	5	2	8	0.5806451612903226
brca	5	2	9	0.7692307692307693
brca	5	3	1	0.7857142857142857
brca	5	3	2	0.4166666666666667
brca	5	3	3	0.5135135135135135
brca	5	3	4	0.7619047619047619
brca	5	3	5	0.8518518518518519
brca	5	3	6	0.4375
brca	5	3	7	0.5945945945945946
brca	5	3	8	0.9411764705882353
brca	5	3	9	0.9130434782608695
brca	5	4	1	0.6363636363636364
brca	5	4	2	0.59375
brca	5	4	3	0.0
brca	5	4	4	0.6086956521739131
brca	5	4	5	0.2727272727272727
brca	5	4	6	0.46875
brca	5	4	7	0.5
brca	5	4	8	0.5217391304347826
brca	5	4	9	0.5
brca	5	5	1
brca	5	5	2	0.3
brca	5	5	3	0.45454545454545453
brca	5	5	4	0.5555555555555556
brca	5	5	5	0.4642857142857143
brca	5	5	6	0.75
brca	5	5	7	0.4827586206896552
brca	5	5	8	0.16666666666666666
brca	5	5	9	0.7692307692307693
brca	5	fed	1	0.8029807149372367
brca	5	fed	2	0.5531446540880502
brca	5	fed	3	0.7084554650344124
brca	5	fed	4	0.6741352320355501
brca	5	fed	5	0.5921356421356421
brca	5	fed	6	0.7078862126245847
brca	5	fed	7	0.6409604194921213
brca	5	fed	8	0.6954252949426615
brca	5	fed	9	0.7504515050167223
brca	5	fed	10	0.8029807149372367
brca	5	fed	11	0.5531446540880502
brca	5	fed	12	0.7084554650344124
brca	5	fed	13	0.6741352320355501
brca	5	fed	14	0.5921356421356421
brca	5	fed	15	0.7078862126245847
brca	5	fed	16	0.6409604194921213
brca	5	fed	17	0.6954252949426615
brca	5	fed	18	0.7504515050167223
brca	5	fed	19	0.8029807149372367
brca	5	fed	20	0.5531446540880502
brca	5	fed	21	0.7084554650344124
brca	5	fed	22	0.6741352320355501
brca	5	fed	23	0.5921356421356421
brca	5	fed	24	0.7078862126245847
brca	5	fed	25	0.6409604194921213
brca	5	fed	26	0.6954252949426615
brca	5	fed	27	0.7504515050167223
brca	5	fed	28	0.8029807149372367
brca	5	fed	29	0.5531446540880502
brca	5	fed	30	0.7084554650344124
brca	5	fed	31	0.6741352320355501
brca	5	fed	32	0.5921356421356421
brca	5	fed	33	0.7078862126245847
brca	5	fed	34	0.6409604194921213
brca	5	fed	35	0.6954252949426615
brca	5	fed	36	0.7504515050167223
brca	5	fed	37	0.8029807149372367
brca	5	fed	38	0.5531446540880502
brca	5	fed	39	0.7084554650344124
brca	5	fed	40	0.6741352320355501
brca	5	fed	41	0.5921356421356421
brca	5	fed	42	0.7078862126245847
brca	5	fed	43	0.6409604194921213
brca	5	fed	44	0.6954252949426615
brca	5	fed	45	0.7504515050167223
brca	5	fed + smpc	1	0.8029807149372367
brca	5	fed + smpc	2	0.5531446540880502
brca	5	fed + smpc	3	0.7084554650344125
brca	5	fed + smpc	4	0.6741352320355501
brca	5	fed + smpc	5	0.5921356421356421
brca	5	fed + smpc	6	0.7078862126245847
brca	5	fed + smpc	7	0.6409604194921215
brca	5	fed + smpc	8	0.6954252949426615
brca	5	fed + smpc	9	0.7504515050167224
brca	5	fed + smpc	10	0.8029807149372367
brca	5	fed + smpc	11	0.5531446540880502
brca	5	fed + smpc	12	0.7084554650344125
brca	5	fed + smpc	13	0.6741352320355501
brca	5	fed + smpc	14	0.5921356421356421
brca	5	fed + smpc	15	0.7078862126245847
brca	5	fed + smpc	16	0.6409604194921215
brca	5	fed + smpc	17	0.6954252949426615
brca	5	fed + smpc	18	0.7504515050167224
brca	5	fed + smpc	19	0.8029807149372367
brca	5	fed + smpc	20	0.5531446540880502
brca	5	fed + smpc	21	0.7084554650344125
brca	5	fed + smpc	22	0.6741352320355501
brca	5	fed + smpc	23	0.5921356421356421
brca	5	fed + smpc	24	0.7078862126245847
brca	5	fed + smpc	25	0.6409604194921215
brca	5	fed + smpc	26	0.6954252949426615
brca	5	fed + smpc	27	0.7504515050167224
brca	5	fed + smpc	28	0.8029807149372367
brca	5	fed + smpc	29	0.5531446540880502
brca	5	fed + smpc	30	0.7084554650344125
brca	5	fed + smpc	31	0.6741352320355501
brca	5	fed + smpc	32	0.5921356421356421
brca	5	fed + smpc	33	0.7078862126245847
brca	5	fed + smpc	34	0.6409604194921215
brca	5	fed + smpc	35	0.6954252949426615
brca	5	fed + smpc	36	0.7504515050167224
brca	5	fed + smpc	37	0.8029807149372367
brca	5	fed + smpc	38	0.5531446540880502
brca	5	fed + smpc	39	0.7084554650344125
brca	5	fed + smpc	40	0.6741352320355501
brca	5	fed + smpc	41	0.5921356421356421
brca	5	fed + smpc	42	0.7078862126245847
brca	5	fed + smpc	43	0.6409604194921215
brca	5	fed + smpc	44	0.6954252949426615
brca	5	fed + smpc	45	0.7504515050167224
gbsg2	1	1	1	0.6746545033698687
gbsg2	1	1	2	0.6632038229794307
gbsg2	1	1	3	0.6390324718356527
gbsg2	1	1	4	0.6321142459073493
gbsg2	1	1	5	0.726147174034695
gbsg2	1	1	6	0.6252574665293512
gbsg2	1	1	7	0.6853697637136683
gbsg2	1	1	8	0.6583327762550972
gbsg2	1	1	9	0.6172831203765972
gbsg2	3	1	1	0.6313131313131313
gbsg2	3	1	2	0.6431784107946027
gbsg2	3	1	3	0.5727762803234502
gbsg2	3	1	4	0.6334269662921348
gbsg2	3	1	5	0.6732394366197183
gbsg2	3	1	6	0.604261796042618
gbsg2	3	1	7	0.71875
gbsg2	3	1	8	0.6789297658862876
gbsg2	3	1	9	0.5446559297218155
gbsg2	3	2	1	0.7118429385687144
gbsg2	3	2	2	0.6789473684210526
gbsg2	3	2	3	0.6020151133501259
gbsg2	3	2	4	0.7233333333333334
gbsg2	3	2	5	0.7123493975903614
gbsg2	3	2	6	0.6275362318840579
gbsg2	3	2	7	0.682615629984051
gbsg2	3	2	8	0.666444740346205
gbsg2	3	2	9	0.6860986547085202
gbsg2	3	3	1	0.6147488874761602
gbsg2	3	3	2	0.6339066339066339
gbsg2	3	3	3	0.641629711751663
gbsg2	3	3	4	0.5782950423216445
gbsg2	3	3	5	0.7223476297968398
gbsg2	3	3	6	0.6277021617293835
gbsg2	3	3	7	0.6614100185528757
gbsg2	3	3	8	0.6143484626647145
gbsg2	3	3	9	0.5812793427230047
gbsg2	3	fed	1	0.6819185992809498
gbsg2	3	fed	2	0.6673421992426963
gbsg2	3	fed	3	0.6276181345120501
gbsg2	3	fed	4	0.655216842761542
gbsg2	3	fed	5	0.7127564896664201
gbsg2	3	fed	6	0.6312530217410642
gbsg2	3	fed	7	0.6910171464917706
gbsg2	3	fed	8	0.6616532302769822
gbsg2	3	fed	9	0.6154243315553708
gbsg2	3	fed	10	0.6819185992809498
gbsg2	3	fed	11	0.6673421992426963
gbsg2	3	fed	12	0.6276181345120501
gbsg2	3	fed	13	0.655216842761542
gbsg2	3	fed	14	0.7127564896664201
gbsg2	3	fed	15	0.6312530217410642
gbsg2	3	fed	16	0.6910171464917706
gbsg2	3	fed	17	0.6616532302769822
gbsg2	3	fed	18	0.6154243315553708
gbsg2	3	fed	19	0.6819185992809498
gbsg2	3	fed	20	0.6673421992426963
gbsg2	3	fed	21	0.6276181345120501
gbsg2	3	fed	22	0.655216842761542
gbsg2	3	fed	23	0.7127564896664201
gbsg2	3	fed	24	0.6312530217410642
gbsg2	3	fed	25	0.6910171464917706
gbsg2	3	fed	26	0.6616532302769822
gbsg2	3	fed	27	0.6154243315553708
gbsg2	3	fed + smpc	1	0.6819185992809498
gbsg2	3	fed + smpc	2	0.6673421992426963
gbsg2	3	fed + smpc	3	0.6276181345120501
gbsg2	3	fed + smpc	4	0.6552168427615421
gbsg2	3	fed + smpc	5	0.7127564896664201
gbsg2	3	fed + smpc	6	0.6312530217410643
gbsg2	3	fed + smpc	7	0.6910171464917706
gbsg2	3	fed + smpc	8	0.6616532302769822
gbsg2	3	fed + smpc	9	0.6154243315553708
gbsg2	3	fed + smpc	10	0.6819185992809498
gbsg2	3	fed + smpc	11	0.6673421992426963
gbsg2	3	fed + smpc	12	0.6276181345120501
gbsg2	3	fed + smpc	13	0.6552168427615421
gbsg2	3	fed + smpc	14	0.7127564896664201
gbsg2	3	fed + smpc	15	0.6312530217410643
gbsg2	3	fed + smpc	16	0.6910171464917706
gbsg2	3	fed + smpc	17	0.6616532302769822
gbsg2	3	fed + smpc	18	0.6154243315553708
gbsg2	3	fed + smpc	19	0.6819185992809498
gbsg2	3	fed + smpc	20	0.6673421992426963
gbsg2	3	fed + smpc	21	0.6276181345120501
gbsg2	3	fed + smpc	22	0.6552168427615421
gbsg2	3	fed + smpc	23	0.7127564896664201
gbsg2	3	fed + smpc	24	0.6312530217410643
gbsg2	3	fed + smpc	25	0.6910171464917706
gbsg2	3	fed + smpc	26	0.6616532302769822
gbsg2	3	fed + smpc	27	0.6154243315553708
gbsg2	5	1	1	0.6171617161716172
gbsg2	5	1	2	0.6455882352941177
gbsg2	5	1	3	0.5803921568627451
gbsg2	5	1	4	0.6299319727891156
gbsg2	5	1	5	0.6825613079019074
gbsg2	5	1	6	0.613960113960114
gbsg2	5	1	7	0.7267683772538142
gbsg2	5	1	8	0.6755485893416928
gbsg2	5	1	9	0.5563186813186813
gbsg2	5	2	1	0.6886543535620053
gbsg2	5	2	2	0.7250755287009063
gbsg2	5	2	3	0.6647398843930635
gbsg2	5	2	4	0.7495256166982922
gbsg2	5	2	5	0.6706408345752608
gbsg2	5	2	6	0.6503067484662577
gbsg2	5	2	7	0.6741379310344827
gbsg2	5	2	8	0.6862464183381088
gbsg2	5	2	9	0.6523605150214592
gbsg2	5	3	1	0.6190476190476191
gbsg2	5	3	2	0.4894991922455573
gbsg2	5	3	3	0.6382252559726962
gbsg2	5	3	4	0.6599713055954088
gbsg2	5	3	5	0.624750499001996
gbsg2	5	3	6	0.5870736086175943
gbsg2	5	3	7	0.534375
gbsg2	5	3	8	0.5384615384615384
gbsg2	5	3	9	0.5822368421052632
gbsg2	5	4	1	0.5265151515151515
gbsg2	5	4	2	0.6565836298932385
gbsg2	5	4	3	0.7531760435571688
gbsg2	5	4	4	0.5142857142857142
gbsg2	5	4	5	0.7643097643097643
gbsg2	5	4	6	0.6014388489208633
gbsg2	5	4	7	0.6888111888111889
gbsg2	5	4	8	0.6304728546409807
gbsg2	5	4	9	0.5921787709497207
gbsg2	5	5	1	0.6973365617433414
gbsg2	5	5	2	0.670487106017192
gbsg2	5	5	3	0.539179104477612
gbsg2	5	5	4	0.6077235772357723
gbsg2	5	5	5	0.6484149855907781
gbsg2	5	5	6	0.6040723981900452
gbsg2	5	5	7	0.7305194805194806
gbsg2	5	5	8	0.6286919831223629
gbsg2	5	5	9	0.48081841432225064
gbsg2	5	fed	1	0.6848498376600272
gbsg2	5	fed	2	0.6558806511564542
gbsg2	5	fed	3	0.6453104666601085
gbsg2	5	fed	4	0.6316909843831674
gbsg2	5	fed	5	0.7340301023034195
gbsg2	5	fed	6	0.6180783102246872
gbsg2	5	fed	7	0.6744921239415088
gbsg2	5	fed	8	0.6508073584091699
gbsg2	5	fed	9	0.6264011374793823
gbsg2	5	fed	10	0.6848498376600272
gbsg2	5	fed	11	0.6558806511564542
gbsg2	5	fed	12	0.6453104666601085
gbsg2	5	fed	13	0.6316909843831674
gbsg2	5	fed	14	0.7340301023034195
gbsg2	5	fed	15	0.6180783102246872
gbsg2	5	fed	16	0.6744921239415088
gbsg2	5	fed	17	0.6508073584091699
gbsg2	5	fed	18	0.6264011374793823
gbsg2	5	fed	19	0.6848498376600272
gbsg2	5	fed	20	0.6558806511564542
gbsg2	5	fed	21	0.6453104666601085
gbsg2	5	fed	22	0.6316909843831674
gbsg2	5	fed	23	0.7340301023034195
gbsg2	5	fed	24	0.6180783102246872
gbsg2	5	fed	25	0.6744921239415088
gbsg2	5	fed	26	0.6508073584091699
gbsg2	5	fed	27	0.6264011374793823
gbsg2	5	fed	28	0.6848498376600272
gbsg2	5	fed	29	0.6558806511564542
gbsg2	5	fed	30	0.6453104666601085
gbsg2	5	fed	31	0.6316909843831674
gbsg2	5	fed	32	0.7340301023034195
gbsg2	5	fed	33	0.6180783102246872
gbsg2	5	fed	34	0.6744921239415088
gbsg2	5	fed	35	0.6508073584091699
gbsg2	5	fed	36	0.6264011374793823
gbsg2	5	fed	37	0.6848498376600272
gbsg2	5	fed	38	0.6558806511564542
gbsg2	5	fed	39	0.6453104666601085
gbsg2	5	fed	40	0.6316909843831674
gbsg2	5	fed	41	0.7340301023034195
gbsg2	5	fed	42	0.6180783102246872
gbsg2	5	fed	43	0.6744921239415088
gbsg2	5	fed	44	0.6508073584091699
gbsg2	5	fed	45	0.6264011374793823
gbsg2	5	fed + smpc	1	0.6848498376600272
gbsg2	5	fed + smpc	2	0.6558806511564543
gbsg2	5	fed + smpc	3	0.6453104666601085
gbsg2	5	fed + smpc	4	0.6316909843831675
gbsg2	5	fed + smpc	5	0.7340301023034195
gbsg2	5	fed + smpc	6	0.6180783102246872
gbsg2	5	fed + smpc	7	0.6744921239415087
gbsg2	5	fed + smpc	8	0.6508073584091698
gbsg2	5	fed + smpc	9	0.6264011374793823
gbsg2	5	fed + smpc	10	0.6848498376600272
gbsg2	5	fed + smpc	11	0.6558806511564543
gbsg2	5	fed + smpc	12	0.6453104666601085
gbsg2	5	fed + smpc	13	0.6316909843831675
gbsg2	5	fed + smpc	14	0.7340301023034195
gbsg2	5	fed + smpc	15	0.6180783102246872
gbsg2	5	fed + smpc	16	0.6744921239415087
gbsg2	5	fed + smpc	17	0.6508073584091698
gbsg2	5	fed + smpc	18	0.6264011374793823
gbsg2	5	fed + smpc	19	0.6848498376600272
gbsg2	5	fed + smpc	20	0.6558806511564543
gbsg2	5	fed + smpc	21	0.6453104666601085
gbsg2	5	fed + smpc	22	0.6316909843831675
gbsg2	5	fed + smpc	23	0.7340301023034195
gbsg2	5	fed + smpc	24	0.6180783102246872
gbsg2	5	fed + smpc	25	0.6744921239415087
gbsg2	5	fed + smpc	26	0.6508073584091698
gbsg2	5	fed + smpc	27	0.6264011374793823
gbsg2	5	fed + smpc	28	0.6848498376600272
gbsg2	5	fed + smpc	29	0.6558806511564543
gbsg2	5	fed + smpc	30	0.6453104666601085
gbsg2	5	fed + smpc	31	0.6316909843831675
gbsg2	5	fed + smpc	32	0.7340301023034195
gbsg2	5	fed + smpc	33	0.6180783102246872
gbsg2	5	fed + smpc	34	0.6744921239415087
gbsg2	5	fed + smpc	35	0.6508073584091698
gbsg2	5	fed + smpc	36	0.6264011374793823
gbsg2	5	fed + smpc	37	0.6848498376600272
gbsg2	5	fed + smpc	38	0.6558806511564543
gbsg2	5	fed + smpc	39	0.6453104666601085
gbsg2	5	fed + smpc	40	0.6316909843831675
gbsg2	5	fed + smpc	41	0.7340301023034195
gbsg2	5	fed + smpc	42	0.6180783102246872
gbsg2	5	fed + smpc	43	0.6744921239415087
gbsg2	5	fed + smpc	44	0.6508073584091698
gbsg2	5	fed + smpc	45	0.6264011374793823
whas500	1	1	1	0.7483069977426636
whas500	1	1	2	0.7633073570202087
whas500	1	1	3	0.7533200141027148
whas500	1	1	4	0.8129312547917199
whas500	1	1	5	0.7363900174114916
whas500	1	1	6	0.7342468962286249
whas500	1	1	7	0.7428256070640177
whas500	1	1	8	0.7729206963249516
whas500	1	1	9	0.780767806443649
whas500	3	1	1	0.7226890756302521
whas500	3	1	2	0.6893491124260355
whas500	3	1	3	0.782608695652174
whas500	3	1	4	0.6911764705882353
whas500	3	1	5	0.75
whas500	3	1	6	0.672
whas500	3	1	7	0.7967914438502673
whas500	3	1	8	0.6568627450980392
whas500	3	1	9	0.7846153846153846
whas500	3	2	1	0.7767379679144385
whas500	3	2	2	0.6845637583892618
whas500	3	2	3	0.7024793388429752
whas500	3	2	4	0.7994505494505495
whas500	3	2	5	0.7399049881235155
whas500	3	2	6	0.6984126984126984
whas500	3	2	7	0.6523341523341524
whas500	3	2	8	0.7935483870967742
whas500	3	2	9	0.7467362924281984
whas500	3	3	1	0.7763272410791993
whas500	3	3	2	0.7617990005552471
whas500	3	3	3	0.8106018774157924
whas500	3	3	4	0.8418949771689498
whas500	3	3	5	0.7079407806191117
whas500	3	3	6	0.7827848101265823
whas500	3	3	7	0.7541129390840373
whas500	3	3	8	0.7960741548527808
whas500	3	3	9	0.7922912205567452
whas500	3	fed	1	0.7489084406608596
whas500	3	fed	2	0.7577495916424241
whas500	3	fed	3	0.7459931952478662
whas500	3	fed	4	0.8032688839497865
whas500	3	fed	5	0.7530317142651096
whas500	3	fed	6	0.73478358544543
whas500	3	fed	7	0.7529593802970206
whas500	3	fed	8	0.7555224424170062
whas500	3	fed	9	0.7773560660699278
whas500	3	fed	10	0.7489084406608596
whas500	3	fed	11	0.7577495916424241
whas500	3	fed	12	0.7459931952478662
whas500	3	fed	13	0.8032688839497865
whas500	3	fed	14	0.7530317142651096
whas500	3	fed	15	0.73478358544543
whas500	3	fed	16	0.7529593802970206
whas500	3	fed	17	0.7555224424170062
whas500	3	fed	18	0.7773560660699278
whas500	3	fed	19	0.7489084406608596
whas500	3	fed	20	0.7577495916424241
whas500	3	fed	21	0.7459931952478662
whas500	3	fed	22	0.8032688839497865
whas500	3	fed	23	0.7530317142651096
whas500	3	fed	24	0.73478358544543
whas500	3	fed	25	0.7529593802970206
whas500	3	fed	26	0.7555224424170062
whas500	3	fed	27	0.7773560660699278
whas500	3	fed + smpc	1	0.7489084406608596
whas500	3	fed + smpc	2	0.7577495916424241
whas500	3	fed + smpc	3	0.7459931952478662
whas500	3	fed + smpc	4	0.8032688839497865
whas500	3	fed + smpc	5	0.7530317142651096
whas500	3	fed + smpc	6	0.73478358544543
whas500	3	fed + smpc	7	0.7529593802970206
whas500	3	fed + smpc	8	0.7555224424170062
whas500	3	fed + smpc	9	0.7773560660699278
whas500	3	fed + smpc	10	0.7489084406608596
whas500	3	fed + smpc	11	0.7577495916424241
whas500	3	fed + smpc	12	0.7459931952478662
whas500	3	fed + smpc	13	0.8032688839497865
whas500	3	fed + smpc	14	0.7530317142651096
whas500	3	fed + smpc	15	0.73478358544543
whas500	3	fed + smpc	16	0.7529593802970206
whas500	3	fed + smpc	17	0.7555224424170062
whas500	3	fed + smpc	18	0.7773560660699278
whas500	3	fed + smpc	19	0.7489084406608596
whas500	3	fed + smpc	20	0.7577495916424241
whas500	3	fed + smpc	21	0.7459931952478662
whas500	3	fed + smpc	22	0.8032688839497865
whas500	3	fed + smpc	23	0.7530317142651096
whas500	3	fed + smpc	24	0.73478358544543
whas500	3	fed + smpc	25	0.7529593802970206
whas500	3	fed + smpc	26	0.7555224424170062
whas500	3	fed + smpc	27	0.7773560660699278
whas500	5	1	1	0.7025641025641025
whas500	5	1	2	0.6630727762803235
whas500	5	1	3	0.7783018867924528
whas500	5	1	4	0.6823529411764706
whas500	5	1	5	0.7296511627906976
whas500	5	1	6	0.6764705882352942
whas500	5	1	7	0.8097686375321337
whas500	5	1	8	0.6598639455782312
whas500	5	1	9	0.7901234567901234
whas500	5	2	1	0.723463687150838
whas500	5	2	2	0.5670103092783505
whas500	5	2	3	0.628140703517588
whas500	5	2	4	0.6466876971608833
whas500	5	2	5	0.7237569060773481
whas500	5	2	6	0.6081424936386769
whas500	5	2	7	0.5920398009950248
whas500	5	2	8	0.7777777777777778
whas500	5	2	9	0.7025495750708215
whas500	5	3	1	0.7645429362880887
whas500	5	3	2	0.807909604519774
whas500	5	3	3	0.7448453608247423
whas500	5	3	4	0.9037037037037037
whas500	5	3	5	0.7370689655172413
whas500	5	3	6	0.6389684813753582
whas500	5	3	7	0.7177177177177178
whas500	5	3	8	0.8089887640449438
whas500	5	3	9	0.7772020725388601
whas500	5	4	1	0.7275362318840579
whas500	5	4	2	0.71
whas500	5	4	3	0.8634538152610441
whas500	5	4	4	0.8617021276595744
whas500	5	4	5	0.6966824644549763
whas500	5	4	6	0.7965517241379311
whas500	5	4	7	0.8398791540785498
whas500	5	4	8	0.7924528301886793
whas500	5	4	9	0.9246861924686193
whas500	5	5	1	0.7432835820895523
whas500	5	5	2	0.7514792899408284
whas500	5	5	3	0.7053291536050157
whas500	5	5	4	0.767515923566879
whas500	5	5	5	0.6693989071038251
whas500	5	5	6	0.7932098765432098
whas500	5	5	7	0.6666666666666666
whas500	5	5	8	0.7800586510263929
whas500	5	5	9	0.6333333333333333
whas500	5	fed	1	0.7578505388319974
whas500	5	fed	2	0.7433678370584222
whas500	5	fed	3	0.7477876750849932
whas500	5	fed	4	0.8111798480853792
whas500	5	fed	5	0.7253779280933835
whas500	5	fed	6	0.7488549352915099
whas500	5	fed	7	0.7472878638512246
whas500	5	fed	8	0.7789227165864434
whas500	5	fed	9	0.7840624488395928
whas500	5	fed	10	0.7578505388319974
whas500	5	fed	11	0.7433678370584222
whas500	5	fed	12	0.7477876750849932
whas500	5	fed	13	0.8111798480853792
whas500	5	fed	14	0.7253779280933835
whas500	5	fed	15	0.7488549352915099
whas500	5	fed	16	0.7472878638512246
whas500	5	fed	17	0.7789227165864434
whas500	5	fed	18	0.7840624488395928
whas500	5	fed	19	0.7578505388319974
whas500	5	fed	20	0.7433678370584222
whas500	5	fed	21	0.7477876750849932
whas500	5	fed	22	0.8111798480853792
whas500	5	fed	23	0.7253779280933835
whas500	5	fed	24	0.7488549352915099
whas500	5	fed	25	0.7472878638512246
whas500	5	fed	26	0.7789227165864434
whas500	5	fed	27	0.7840624488395928
whas500	5	fed	28	0.7578505388319974
whas500	5	fed	29	0.7433678370584222
whas500	5	fed	30	0.7477876750849932
whas500	5	fed	31	0.8111798480853792
whas500	5	fed	32	0.7253779280933835
whas500	5	fed	33	0.7488549352915099
whas500	5	fed	34	0.7472878638512246
whas500	5	fed	35	0.7789227165864434
whas500	5	fed	36	0.7840624488395928
whas500	5	fed	37	0.7578505388319974
whas500	5	fed	38	0.7433678370584222
whas500	5	fed	39	0.7477876750849932
whas500	5	fed	40	0.8111798480853792
whas500	5	fed	41	0.7253779280933835
whas500	5	fed	42	0.7488549352915099
whas500	5	fed	43	0.7472878638512246
whas500	5	fed	44	0.7789227165864434
whas500	5	fed	45	0.7840624488395928
whas500	5	fed + smpc	1	0.7578505388319974
whas500	5	fed + smpc	2	0.7433678370584222
whas500	5	fed + smpc	3	0.7477876750849932
whas500	5	fed + smpc	4	0.8111798480853792
whas500	5	fed + smpc	5	0.7253779280933835
whas500	5	fed + smpc	6	0.7488549352915099
whas500	5	fed + smpc	7	0.7472878638512246
whas500	5	fed + smpc	8	0.7789227165864434
whas500	5	fed + smpc	9	0.7840624488395926
whas500	5	fed + smpc	10	0.7578505388319974
whas500	5	fed + smpc	11	0.7433678370584222
whas500	5	fed + smpc	12	0.7477876750849932
whas500	5	fed + smpc	13	0.8111798480853792
whas500	5	fed + smpc	14	0.7253779280933835
whas500	5	fed + smpc	15	0.7488549352915099
whas500	5	fed + smpc	16	0.7472878638512246
whas500	5	fed + smpc	17	0.7789227165864434
whas500	5	fed + smpc	18	0.7840624488395926
whas500	5	fed + smpc	19	0.7578505388319974
whas500	5	fed + smpc	20	0.7433678370584222
whas500	5	fed + smpc	21	0.7477876750849932
whas500	5	fed + smpc	22	0.8111798480853792
whas500	5	fed + smpc	23	0.7253779280933835
whas500	5	fed + smpc	24	0.7488549352915099
whas500	5	fed + smpc	25	0.7472878638512246
whas500	5	fed + smpc	26	0.7789227165864434
whas500	5	fed + smpc	27	0.7840624488395926
whas500	5	fed + smpc	28	0.7578505388319974
whas500	5	fed + smpc	29	0.7433678370584222
whas500	5	fed + smpc	30	0.7477876750849932
whas500	5	fed + smpc	31	0.8111798480853792
whas500	5	fed + smpc	32	0.7253779280933835
whas500	5	fed + smpc	33	0.7488549352915099
whas500	5	fed + smpc	34	0.7472878638512246
whas500	5	fed + smpc	35	0.7789227165864434
whas500	5	fed + smpc	36	0.7840624488395926
whas500	5	fed + smpc	37	0.7578505388319974
whas500	5	fed + smpc	38	0.7433678370584222
whas500	5	fed + smpc	39	0.7477876750849932
whas500	5	fed + smpc	40	0.8111798480853792
whas500	5	fed + smpc	41	0.7253779280933835
whas500	5	fed + smpc	42	0.7488549352915099
whas500	5	fed + smpc	43	0.7472878638512246
whas500	5	fed + smpc	44	0.7789227165864434
whas500	5	fed + smpc	45	0.7840624488395926
microbiome	1	1	1	0.6814671814671814
microbiome	1	1	2	0.6699875466998755
microbiome	1	1	3	0.7148760330578512
microbiome	1	1	4	0.7038461538461539
microbiome	1	1	5	0.6924242424242424
microbiome	1	1	6	0.6602564102564102
microbiome	1	1	7	0.7750362844702468
microbiome	1	1	8	0.7453083109919572
microbiome	1	1	9	0.5286624203821656
microbiome	3	1	1	0.6666666666666666
microbiome	3	1	2	0.4
microbiome	3	1	3	0.9666666666666667
microbiome	3	1	4	0.6666666666666666
microbiome	3	1	5	0.8
microbiome	3	1	6	0.6333333333333333
microbiome	3	1	7	0.9
microbiome	3	1	8	0.6923076923076923
microbiome	3	1	9	0.5416666666666666
microbiome	3	2	1	0.5918367346938775
microbiome	3	2	2	0.6626506024096386
microbiome	3	2	3	0.5131578947368421
microbiome	3	2	4	0.6385542168674698
microbiome	3	2	5	0.6764705882352942
microbiome	3	2	6	0.4782608695652174
microbiome	3	2	7	0.5952380952380952
microbiome	3	2	8	0.5833333333333334
microbiome	3	2	9	0.45
microbiome	3	3	1	0.7888888888888889
microbiome	3	3	2	0.8409090909090909
microbiome	3	3	3	0.7191780821917808
microbiome	3	3	4	0.75
microbiome	3	3	5	0.6727272727272727
microbiome	3	3	6	0.9351851851851852
microbiome	3	3	7	0.9363636363636364
microbiome	3	3	8	0.8435754189944135
microbiome	3	3	9	0.5273972602739726
microbiome	3	fed	1	0.6485260770975056
microbiome	3	fed	2	0.615852805160034
microbiome	3	fed	3	0.7590122566690699
microbiome	3	fed	4	0.7011982890913245
microbiome	3	fed	5	0.7359943977591037
microbiome	3	fed	6	0.7006441223832528
microbiome	3	fed	7	0.8162337662337662
microbiome	3	fed	8	0.6837248722723585
microbiome	3	fed	9	0.5154870624048706
microbiome	3	fed	10	0.6485260770975056
microbiome	3	fed	11	0.615852805160034
microbiome	3	fed	12	0.7590122566690699
microbiome	3	fed	13	0.7011982890913245
microbiome	3	fed	14	0.7359943977591037
microbiome	3	fed	15	0.7006441223832528
microbiome	3	fed	16	0.8162337662337662
microbiome	3	fed	17	0.6837248722723585
microbiome	3	fed	18	0.5154870624048706
microbiome	3	fed	19	0.6485260770975056
microbiome	3	fed	20	0.615852805160034
microbiome	3	fed	21	0.7590122566690699
microbiome	3	fed	22	0.7011982890913245
microbiome	3	fed	23	0.7359943977591037
microbiome	3	fed	24	0.7006441223832528
microbiome	3	fed	25	0.8162337662337662
microbiome	3	fed	26	0.6837248722723585
microbiome	3	fed	27	0.5154870624048706
microbiome	3	fed + smpc	1	0.6485260770975056
microbiome	3	fed + smpc	2	0.6158528051600342
microbiome	3	fed + smpc	3	0.7590122566690699
microbiome	3	fed + smpc	4	0.7011982890913245
microbiome	3	fed + smpc	5	0.7359943977591037
microbiome	3	fed + smpc	6	0.7006441223832528
microbiome	3	fed + smpc	7	0.8162337662337662
microbiome	3	fed + smpc	8	0.6837248722723585
microbiome	3	fed + smpc	9	0.5154870624048705
microbiome	3	fed + smpc	10	0.6485260770975056
microbiome	3	fed + smpc	11	0.6158528051600342
microbiome	3	fed + smpc	12	0.7590122566690699
microbiome	3	fed + smpc	13	0.7011982890913245
microbiome	3	fed + smpc	14	0.7359943977591037
microbiome	3	fed + smpc	15	0.7006441223832528
microbiome	3	fed + smpc	16	0.8162337662337662
microbiome	3	fed + smpc	17	0.6837248722723585
microbiome	3	fed + smpc	18	0.5154870624048705
microbiome	3	fed + smpc	19	0.6485260770975056
microbiome	3	fed + smpc	20	0.6158528051600342
microbiome	3	fed + smpc	21	0.7590122566690699
microbiome	3	fed + smpc	22	0.7011982890913245
microbiome	3	fed + smpc	23	0.7359943977591037
microbiome	3	fed + smpc	24	0.7006441223832528
microbiome	3	fed + smpc	25	0.8162337662337662
microbiome	3	fed + smpc	26	0.6837248722723585
microbiome	3	fed + smpc	27	0.5154870624048705
microbiome	5	1	1	0.6666666666666666
microbiome	5	1	2	0.4
microbiome	5	1	3	0.9666666666666667
microbiome	5	1	4	0.6666666666666666
microbiome	5	1	5	0.8
microbiome	5	1	6	0.6333333333333333
microbiome	5	1	7	0.9
microbiome	5	1	8	0.6923076923076923
microbiome	5	1	9	0.5416666666666666
microbiome	5	2	1	0.375
microbiome	5	2	2	0.8
microbiome	5	2	3	0.5142857142857142
microbiome	5	2	4	0.5882352941176471
microbiome	5	2	5	0.6176470588235294
microbiome	5	2	6	0.8823529411764706
microbiome	5	2	7	0.7142857142857143
microbiome	5	2	8	0.782608695652174
microbiome	5	2	9	0.5833333333333334
microbiome	5	3	1	0.20833333333333334
microbiome	5	3	2	0.3157894736842105
microbiome	5	3	3	0.4583333333333333
microbiome	5	3	4	0.2
microbiome	5	3	5	0.5882352941176471
microbiome	5	3	6	0.22857142857142856
microbiome	5	3	7	0.5666666666666667
microbiome	5	3	8	0.4583333333333333
microbiome	5	3	9	0.3333333333333333
microbiome	5	4	1	0.1111111111111111
microbiome	5	4	2	0.8235294117647058
microbiome	5	4	3	0.9428571428571428
microbiome	5	4	4	0.875
microbiome	5	4	5	0.8333333333333334
microbiome	5	4	6	1.0
microbiome	5	4	7	1.0
microbiome	5	4	8	1.0
microbiome	5	4	9	0.5416666666666666
microbiome	5	5	1	0.9411764705882353
microbiome	5	5	2	0.7272727272727273
microbiome	5	5	3	0.8888888888888888
microbiome	5	5	4	0.6
microbiome	5	5	5	0.7777777777777778
microbiome	5	5	6	0.6956521739130435
microbiome	5	5	7	0.7058823529411765
microbiome	5	5	8	0.625
microbiome	5	5	9	0.35294117647058826
microbiome	5	fed	1	0.5520261437908497
microbiome	5	fed	2	0.637560746786753
microbiome	5	fed	3	0.6636507936507936
microbiome	5	fed	4	0.6883333333333332
microbiome	5	fed	5	0.7013352007469654
microbiome	5	fed	6	0.7107514310071854
microbiome	5	fed	7	0.8698039215686275
microbiome	5	fed	8	0.7393645484949832
microbiome	5	fed	9	0.5072549019607844
microbiome	5	fed	10	0.5520261437908497
microbiome	5	fed	11	0.637560746786753
microbiome	5	fed	12	0.6636507936507936
microbiome	5	fed	13	0.6883333333333332
microbiome	5	fed	14	0.7013352007469654
microbiome	5	fed	15	0.7107514310071854
microbiome	5	fed	16	0.8698039215686275
microbiome	5	fed	17	0.7393645484949832
microbiome	5	fed	18	0.5072549019607844
microbiome	5	fed	19	0.5520261437908497
microbiome	5	fed	20	0.637560746786753
microbiome	5	fed	21	0.6636507936507936
microbiome	5	fed	22	0.6883333333333332
microbiome	5	fed	23	0.7013352007469654
microbiome	5	fed	24	0.7107514310071854
microbiome	5	fed	25	0.8698039215686275
microbiome	5	fed	26	0.7393645484949832
microbiome	5	fed	27	0.5072549019607844
microbiome	5	fed	28	0.5520261437908497
microbiome	5	fed	29	0.637560746786753
microbiome	5	fed	30	0.6636507936507936
microbiome	5	fed	31	0.6883333333333332
microbiome	5	fed	32	0.7013352007469654
microbiome	5	fed	33	0.7107514310071854
microbiome	5	fed	34	0.8698039215686275
microbiome	5	fed	35	0.7393645484949832
microbiome	5	fed	36	0.5072549019607844
microbiome	5	fed	37	0.5520261437908497
microbiome	5	fed	38	0.637560746786753
microbiome	5	fed	39	0.6636507936507936
microbiome	5	fed	40	0.6883333333333332
microbiome	5	fed	41	0.7013352007469654
microbiome	5	fed	42	0.7107514310071854
microbiome	5	fed	43	0.8698039215686275
microbiome	5	fed	44	0.7393645484949832
microbiome	5	fed	45	0.5072549019607844
microbiome	5	fed + smpc	1	0.6622549019607843
microbiome	5	fed + smpc	2	0.637560746786753
microbiome	5	fed + smpc	3	0.6636507936507936
microbiome	5	fed + smpc	4	0.6883333333333332
microbiome	5	fed + smpc	5	0.7013352007469655
microbiome	5	fed + smpc	6	0.7107514310071854
microbiome	5	fed + smpc	7	0.8698039215686274
microbiome	5	fed + smpc	8	0.7393645484949831
microbiome	5	fed + smpc	9	0.5072549019607843
microbiome	5	fed + smpc	10	0.6622549019607843
microbiome	5	fed + smpc	11	0.637560746786753
microbiome	5	fed + smpc	12	0.6636507936507936
microbiome	5	fed + smpc	13	0.6883333333333332
microbiome	5	fed + smpc	14	0.7013352007469655
microbiome	5	fed + smpc	15	0.7107514310071854
microbiome	5	fed + smpc	16	0.8698039215686274
microbiome	5	fed + smpc	17	0.7393645484949831
microbiome	5	fed + smpc	18	0.5072549019607843
microbiome	5	fed + smpc	19	0.6622549019607843
microbiome	5	fed + smpc	20	0.637560746786753
microbiome	5	fed + smpc	21	0.6636507936507936
microbiome	5	fed + smpc	22	0.6883333333333332
microbiome	5	fed + smpc	23	0.7013352007469655
microbiome	5	fed + smpc	24	0.7107514310071854
microbiome	5	fed + smpc	25	0.8698039215686274
microbiome	5	fed + smpc	26	0.7393645484949831
microbiome	5	fed + smpc	27	0.5072549019607843
microbiome	5	fed + smpc	28	0.6622549019607843
microbiome	5	fed + smpc	29	0.637560746786753
microbiome	5	fed + smpc	30	0.6636507936507936
microbiome	5	fed + smpc	31	0.6883333333333332
microbiome	5	fed + smpc	32	0.7013352007469655
microbiome	5	fed + smpc	33	0.7107514310071854
microbiome	5	fed + smpc	34	0.8698039215686274
microbiome	5	fed + smpc	35	0.7393645484949831
microbiome	5	fed + smpc	36	0.5072549019607843
microbiome	5	fed + smpc	37	0.6622549019607843
microbiome	5	fed + smpc	38	0.637560746786753
microbiome	5	fed + smpc	39	0.6636507936507936
microbiome	5	fed + smpc	40	0.6883333333333332
microbiome	5	fed + smpc	41	0.7013352007469655
microbiome	5	fed + smpc	42	0.7107514310071854
microbiome	5	fed + smpc	43	0.8698039215686274
microbiome	5	fed + smpc	44	0.7393645484949831
microbiome	5	fed + smpc	45	0.5072549019607843
