# Supplementary material for: Privacy-Preserving Federated Survival Support Vector Machines for Cross-Institutional Time-To-Event Analysis: Algorithm Development and Validation
Source: JMIR AI. 2024 Mar 29;3:e47652. doi: 10.2196/47652 (PMC11041494; doi:10.2196/47652)
Supplement: Multimedia Appendix 3 [file ai_v3i1e47652_app3.xlsx]

## Sheet: Supplementary Table 2
coef_no	3_clients	5_clients	central	difference	dataset	method
0	0.0009468413020371983	0.0009468413020371928	0.0009549789602836069	8.13766e+09	brca 198x84	federated
1	0.0014850222988276474	0.001485022298827742	0.0015064504774127399	2.14282e+11	brca 198x84	federated
2	-0.000724068334588995	-0.000724068334588986	-0.0007049727143053154	1.90956e+10	brca 198x84	federated
3	-0.0016052717159241443	-0.0016052717159241714	-0.0015606540711478182	4.46176e+10	brca 198x84	federated
4	0.002531149318395656	0.0025311493183956648	0.0026207890899631837	8.96398e+10	brca 198x84	federated
5	0.0017839666325750487	0.0017839666325749884	0.0017138383208056764	-7.01283e+08	brca 198x84	federated
6	-0.002118979971914895	-0.002118979971914932	-0.002109724475472414	9.2555e+08	brca 198x84	federated
7	-0.0020104646667205824	-0.0020104646667206375	-0.0020138547405836745	-3.39007e+09	brca 198x84	federated
8	0.00237756492353389	0.0023775649235337443	0.0024083461551733997	3.07812e+09	brca 198x84	federated
9	-0.002996618157530334	-0.0029966181575303277	-0.003084198704587939	-8.75805e+10	brca 198x84	federated
10	-0.0013859208026582148	-0.0013859208026583989	-0.0014226306626211748	-3.67099e+10	brca 198x84	federated
11	0.0016954714565860752	0.0016954714565860932	0.0016318234587538692	-6.3648e+10	brca 198x84	federated
12	0.0022904718011184937	0.002290471801118177	0.0022490497993838798	-4.1422e+10	brca 198x84	federated
13	0.0027376187394070723	0.0027376187394070675	0.0028080047195582062	7.0386e+09	brca 198x84	federated
14	0.002884509496380592	0.002884509496380601	0.002865630025216513	-1.88795e+10	brca 198x84	federated
15	0.0018618579944223214	0.0018618579944223266	0.0017631499148265026	-9.87081e+10	brca 198x84	federated
16	-0.0001037615469384615	-0.00010376154693846053	-0.00010803173471961437	-4.27019e+09	brca 198x84	federated
17	0.00035128433036623756	0.00035128433036623626	0.0003505357732746985	-7.48557e+08	brca 198x84	federated
18	-0.00127146888691703	-0.001271468886917033	-0.0011975381824854876	7.39307e+10	brca 198x84	federated
19	0.0003443922280253395	0.0003443922280253382	0.00036047100797713443	1.60788e+11	brca 198x84	federated
20	0.0017412563982626397	0.0017412563982627022	0.0018174665962037934	7.62102e+09	brca 198x84	federated
21	-0.0013621623972749108	-0.0013621623972748563	-0.0013767134490219437	-1.45511e+11	brca 198x84	federated
22	-0.00040325852687875436	-0.00040325852687874705	-0.00038959385142999317	1.36647e+11	brca 198x84	federated
23	-0.001956185115042692	-0.001956185115042695	-0.0019520234936391725	4.16162e+09	brca 198x84	federated
24	-3.84139e+10	-3.84139e+11	-3.78275e+10	5.86347e+08	brca 198x84	federated
25	0.0014174558663904713	0.0014174558663904663	0.001378854266791825	-3.86016e+11	brca 198x84	federated
26	-0.0015709118578056218	-0.0015709118578056294	-0.0015245387725652169	4.63731e+11	brca 198x84	federated
27	-0.001793890914095064	-0.0017938909140950794	-0.001779857121157661	1.40338e+09	brca 198x84	federated
28	0.000550084263786762	0.0005500842637868545	0.0005208499605607504	-2.92343e+10	brca 198x84	federated
29	-0.0006527451764503201	-0.0006527451764503153	-0.0006429716619010139	9.77351e+09	brca 198x84	federated
30	-0.00038719225356813	-0.0003871922535681296	-0.00039664667158313015	-9.45442e+09	brca 198x84	federated
31	-0.0008986817336251322	-0.0008986817336251124	-0.0008624369202673536	3.62448e+09	brca 198x84	federated
32	-0.0006773893700746475	-0.000677389370074664	-0.0006649758798615194	1.24135e+11	brca 198x84	federated
33	-2.90661e+10	-2.90661e+11	-3.05911e+11	-1.52508e+10	brca 198x84	federated
34	-0.00048134793782343965	-0.00048134793782345553	-0.0004674081532592778	1.39398e+11	brca 198x84	federated
35	7.89863e+10	7.89863e+10	8.31145e+10	4.12827e+09	brca 198x84	federated
36	-0.001713293589368812	-0.001713293589368821	-0.0017563214954807182	-4.30279e+10	brca 198x84	federated
37	0.0013155449367104365	0.0013155449367103901	0.0012282460804331945	-8.72989e+10	brca 198x84	federated
38	-0.0013185516756649706	-0.0013185516756649277	-0.0013368163471589997	-1.82647e+11	brca 198x84	federated
39	0.002340662324025128	0.0023406623240251182	0.002083643998603798	-0.00025701832542132045	brca 198x84	federated
40	-0.0015377575230890337	-0.001537757523089011	-0.0013281821771753354	0.00020957534591367556	brca 198x84	federated
41	-9.52789e+10	-9.52789e+10	-9.11379e+10	4.14093e+09	brca 198x84	federated
42	-0.0012875255051041509	-0.0012875255051041582	-0.0012798065615881175	7.71894e+09	brca 198x84	federated
43	-0.0010060971064818117	-0.0010060971064818072	-0.0010191324512890214	-1.30353e+11	brca 198x84	federated
44	0.0016614792972307615	0.0016614792972307877	0.0016394986399606826	-2.19807e+09	brca 198x84	federated
45	0.0003536029465992046	0.00035360294659920116	0.00035245895459183314	-1.14399e+10	brca 198x84	federated
46	0.0010686486990119776	0.0010686486990119622	0.0011279688188533417	5.93201e+10	brca 198x84	federated
47	0.00035721693112635006	0.0003572169311263511	0.00035724684937776005	2.99183e+08	brca 198x84	federated
48	0.0008795698319018246	0.0008795698319018298	0.0008912767635812569	1.17069e+11	brca 198x84	federated
49	-0.00023360699613279607	-0.00023360699613279048	-0.00023396537630283293	-3.5838e+09	brca 198x84	federated
50	0.0005312617225371955	0.0005312617225372094	0.0004950306076982381	-3.62311e+09	brca 198x84	federated
51	-0.00014502041495923135	-0.00014502041495922274	-0.00014522862825828672	-2.08213e+09	brca 198x84	federated
52	-0.0006649996565266784	-0.0006649996565266785	-0.0006794477187079464	-1.44481e+10	brca 198x84	federated
53	-0.0006432578580956844	-0.0006432578580956842	-0.0006615321075803945	-1.82742e+11	brca 198x84	federated
54	0.0007457610668385545	0.000745761066838563	0.0007538809126239633	8.11985e+09	brca 198x84	federated
55	0.0011091087157187687	0.0011091087157187578	0.0010079013319064067	-0.00010120738381235112	brca 198x84	federated
56	-0.0001574093947034294	-0.0001574093947034302	-0.00014375955437191578	1.36498e+11	brca 198x84	federated
57	0.0005278887350684695	0.0005278887350684535	0.0005353617784238465	7.47304e+08	brca 198x84	federated
58	0.0015455962412694083	0.0015455962412695514	0.001528929402249309	-1.66668e+10	brca 198x84	federated
59	-0.0004980764942629	-0.0004980764942628733	-0.0004987497114976321	-6.73217e+08	brca 198x84	federated
60	-0.0015552794735326676	-0.0015552794735326707	-0.0015426531474053145	1.26263e+11	brca 198x84	federated
61	-0.0041978969386318715	-0.004197896938631867	-0.004045824550799638	0.0001520723878322295	brca 198x84	federated
62	-0.00012633407510585857	-0.0001263340751058516	-0.00012005240846769062	6.28167e+08	brca 198x84	federated
63	0.0014389861707238699	0.0014389861707238653	0.0013371898057096	-0.00010179636501426526	brca 198x84	federated
64	-0.0012353559284966952	-0.0012353559284966967	-0.0012498567312711024	-1.45008e+11	brca 198x84	federated
65	-0.0007070016026783318	-0.000707001602678304	-0.000708518142012848	-1.51654e+09	brca 198x84	federated
66	0.0017957711012247595	0.0017957711012247604	0.0018531149015545948	5.73438e+10	brca 198x84	federated
67	-0.001286849683442309	-0.0012868496834423171	-0.0013252338137954988	-3.83841e+10	brca 198x84	federated
68	-0.001464290134745418	-0.0014642901347454577	-0.0015536005631127617	-8.93104e+10	brca 198x84	federated
69	0.0006422577737071068	0.0006422577737071098	0.0006223779035578476	-1.98799e+11	brca 198x84	federated
70	7.10955e+10	7.10955e+10	6.10851e+10	-1.00104e+10	brca 198x84	federated
71	-0.00040363132163234185	-0.0004036313216323189	-0.00037004276078820636	3.35886e+10	brca 198x84	federated
72	0.0009063091829023833	0.000906309182902472	0.0008577037694759466	-4.86054e+11	brca 198x84	federated
73	-0.0006425461151785493	-0.0006425461151785312	-0.0006670088613409768	-2.44627e+11	brca 198x84	federated
74	0.0027318112214832165	0.002731811221483186	0.0027783493306227547	4.65381e+11	brca 198x84	federated
75	0.002165722468230097	0.0021657224682301093	0.0022486210697219722	8.28986e+10	brca 198x84	federated
76	0.0002858559610784461	0.0002858559610784503	0.00028603564958881413	1.79689e+09	brca 198x84	federated
77	-0.002497467947678247	-0.002497467947678247	-0.0022812256326674683	0.00021624231501077848	brca 198x84	federated
78	0.003495612165284753	0.003495612165284754	0.0035446189719211163	4.90068e+10	brca 198x84	federated
79	0.00156955701999897	0.0015695570199989667	0.0015849480136495453	1.5391e+11	brca 198x84	federated
80	-0.002603036130007593	-0.0026030361300075915	-0.002589303143937228	1.3733e+11	brca 198x84	federated
81	0.000818047633047524	0.0008180476330474937	0.0009947393461743723	0.0001766917131268786	brca 198x84	federated
0	0.0028187979078169397	0.0028187979078169224	0.0028287380776671842	9.94017e+09	gbsg2 686x11	federated
1	0.003252682475337959	0.003252682475337973	0.0034770836870300203	0.00022440121169204708	gbsg2 686x11	federated
2	-0.011012390963251364	-0.011012390963251377	-0.011728893643648828	-0.000716502680397451	gbsg2 686x11	federated
3	0.005389720000253195	0.005389720000253202	0.005794688864059453	0.0004049688638062517	gbsg2 686x11	federated
4	-0.0066068192189327425	-0.0066068192189327225	-0.006683019349826245	-7.62001e+10	gbsg2 686x11	federated
5	0.005148518729102493	0.005148518729102537	0.00517397122218156	2.54525e+11	gbsg2 686x11	federated
6	0.0007931025979015433	0.0007931025979015267	0.000789303654388246	-3.79894e+09	gbsg2 686x11	federated
7	0.0017295642156727328	0.001729564215672715	0.001731138923299265	1.57471e+10	gbsg2 686x11	federated
8	-0.007139078802268943	-0.00713907880226893	-0.007135700003576616	3.3788e+10	gbsg2 686x11	federated
0	-0.02849461100353493	-0.028494611003534943	-0.028845651982859127	-0.0003510409793241846	whas500 500x16	federated
1	0.020353445003634684	0.020353445003634625	0.020020857814389545	-0.0003325871892450802	whas500 500x16	federated
2	0.01744541046561479	0.017445410465614798	0.017620035688567924	0.00017462522295312588	whas500 500x16	federated
3	-0.013587265112367202	-0.01358726511236721	-0.013601474613227135	-1.42095e+11	whas500 500x16	federated
4	0.004696566773668149	0.004696566773668148	0.005185453207945312	0.0004888864342771637	whas500 500x16	federated
5	0.013086090108147297	0.013086090108147298	0.01288997649687465	-0.00019611361127264831	whas500 500x16	federated
6	-0.007604947720210694	-0.00760494772021066	-0.007488797598059228	0.00011615012215143196	whas500 500x16	federated
7	-0.006734968783679767	-0.006734968783679796	-0.006589988807454711	0.00014497997622508422	whas500 500x16	federated
8	-0.02395096976344416	-0.023950969763444126	-0.023863312113848772	8.76576e+09	whas500 500x16	federated
9	-0.0027932532469969107	-0.002793253246996891	-0.0027413105454856773	5.19427e+11	whas500 500x16	federated
10	-0.004990329870375793	-0.0049903298703757905	-0.004929688464911533	6.06414e+10	whas500 500x16	federated
11	-0.004279109876871547	-0.004279109876871517	-0.0042816164647119246	-2.50659e+09	whas500 500x16	federated
12	0.008099854452218135	0.008099854452218079	0.008128470898601954	2.86164e+11	whas500 500x16	federated
13	-0.021907266597995478	-0.021907266597995474	-0.023375197616004532	-0.0014679310180090582	whas500 500x16	federated
0	0.0	0.0	0.0	0.0	microbiome 150x1995	federated
1	0.0	0.0	-0.0003629754220108712	-0.0003629754220108712	microbiome 150x1995	federated
2	-0.0016185785602405509	-0.0016185785602405454	-0.001597610442613783	2.09681e+11	microbiome 150x1995	federated
3	0.0	0.0	0.0	0.0	microbiome 150x1995	federated
4	-0.00075279430152229	-0.0007527943015222851	-0.0007845891641268541	-3.17949e+11	microbiome 150x1995	federated
5	0.0013781665721369972	0.0013781665721370041	0.0011800552552037613	-0.00019811131693324283	microbiome 150x1995	federated
6	-0.0009562591442718081	-0.0009562591442718102	-0.000971793734312324	-1.55346e+11	microbiome 150x1995	federated
7	-0.001081124033564225	-0.001081124033564223	-0.0011441194284317385	-6.29954e+10	microbiome 150x1995	federated
8	-0.0035494602862451326	-0.003549460286245122	-0.0035468226397597402	2.63765e+09	microbiome 150x1995	federated
9	0.0008197839415640644	0.0008197839415640713	0.0008195347905661225	-2.49151e+08	microbiome 150x1995	federated
10	-0.0020253683442786547	-0.0020253683442786508	-0.0020062532605763833	1.91151e+11	microbiome 150x1995	federated
11	-0.0015098392685965573	-0.0015098392685965528	-0.0015071673431531474	2.67193e+09	microbiome 150x1995	federated
12	-0.0012825104962248866	-0.0012825104962248819	-0.0012837085563775974	-1.19806e+10	microbiome 150x1995	federated
13	-0.0014727369093411739	-0.001472736909341165	-0.0014214479416497013	5.1289e+11	microbiome 150x1995	federated
14	0.0007186238240650973	0.0007186238240650975	0.0007049187813263782	-1.3705e+10	microbiome 150x1995	federated
15	0.00022569732251812895	0.0002256973225181323	0.000212195664699025	-1.35017e+10	microbiome 150x1995	federated
16	-0.0032261647707991425	-0.0032261647707991343	-0.0032242062973874353	1.95847e+09	microbiome 150x1995	federated
17	-0.0006562208871230239	-0.0006562208871230249	-0.0006788358728986142	-2.2615e+11	microbiome 150x1995	federated
18	-0.0018439434756060405	-0.0018439434756060342	-0.0018908474229778407	-4.69039e+11	microbiome 150x1995	federated
19	-0.0026011643590137606	-0.002601164359013756	-0.0025700084525039886	3.11559e+10	microbiome 150x1995	federated
20	-0.0017760013724863485	-0.0017760013724863466	-0.0017194775344548834	5.65238e+10	microbiome 150x1995	federated
21	-0.0021485793546902167	-0.0021485793546902133	-0.0020939269665126883	5.46524e+10	microbiome 150x1995	federated
22	-0.0010051255787507161	-0.0010051255787507105	-0.0010319309282517384	-2.68053e+11	microbiome 150x1995	federated
23	-0.003450805950260269	-0.0034508059502602662	-0.0034640901718160206	-1.32842e+11	microbiome 150x1995	federated
24	0.003950122240917279	0.003950122240917284	0.003993681498126039	4.35593e+10	microbiome 150x1995	federated
25	-0.0002592632398346473	-0.00025926323983464685	-0.00025126132192295636	8.00192e+09	microbiome 150x1995	federated
26	-0.0008182906081829779	-0.0008182906081829752	-0.0008538648528161579	-3.55742e+11	microbiome 150x1995	federated
27	-0.0006704558541610861	-0.000670455854161095	-0.0006647950086999297	5.66085e+09	microbiome 150x1995	federated
28	0.00028169019287666583	0.00028169019287666724	0.00029255768578480046	1.08675e+11	microbiome 150x1995	federated
29	-0.0003827955059687458	-0.00038279550596874765	-0.00034349277508770066	3.93027e+10	microbiome 150x1995	federated
30	-0.0012567650888280332	-0.001256765088828037	-0.0012054967465301763	5.12683e+10	microbiome 150x1995	federated
31	0.001012836007409941	0.0010128360074099355	0.0009596818302304828	-5.31542e+10	microbiome 150x1995	federated
32	0.0006461014618580198	0.0006461014618580219	0.0006681364362894029	2.2035e+11	microbiome 150x1995	federated
33	-0.0006056341354710263	-0.000605634135471025	-0.0006270396901012079	-2.14056e+11	microbiome 150x1995	federated
34	-0.0010045602818568983	-0.0010045602818568964	-0.0009860986649524223	1.84616e+11	microbiome 150x1995	federated
35	7.37047e+08	7.37047e+08	2.1372e+11	2.0635e+11	microbiome 150x1995	federated
36	0.002364235132497435	0.0023642351324974337	0.0025381634097948955	0.00017392827729746175	microbiome 150x1995	federated
37	0.0020770670878160896	0.00207706708781609	0.0022478107983255487	0.00017074371050945867	microbiome 150x1995	federated
38	0.0002401496777174128	0.0002401496777174077	0.00019865936954215923	-4.14903e+10	microbiome 150x1995	federated
39	0.00017658818689717163	0.00017658818689716616	0.00017187083125785294	-4.71736e+09	microbiome 150x1995	federated
40	0.0011724024046061465	0.0011724024046061456	0.0012074150948560255	3.50127e+10	microbiome 150x1995	federated
41	-0.0019412847770891408	-0.0019412847770891423	-0.001921478326784754	1.98065e+11	microbiome 150x1995	federated
42	0.00012911716044265584	0.00012911716044265164	0.0001122009040494602	-1.69163e+10	microbiome 150x1995	federated
43	-0.0024438914820044174	-0.002443891482004412	-0.0023467669001873957	9.71246e+10	microbiome 150x1995	federated
44	-0.0014462911970537424	-0.0014462911970537409	-0.0015257701501759826	-7.9479e+10	microbiome 150x1995	federated
45	-0.00023466816210362167	-0.000234668162103619	-0.00023490486081960218	-2.36699e+09	microbiome 150x1995	federated
46	-0.0007232788454754628	-0.0007232788454754714	-0.0007678354009687412	-4.45566e+10	microbiome 150x1995	federated
47	-0.0022471322282060957	-0.002247132228206087	-0.0022720195232546294	-2.48873e+11	microbiome 150x1995	federated
48	-0.0024354520132643747	-0.002435452013264376	-0.002229528390962131	0.0002059236223022451	microbiome 150x1995	federated
49	0.0006664921842659876	0.0006664921842659846	0.0006809840823615644	1.44919e+11	microbiome 150x1995	federated
50	0.0004084117540464841	0.00040841175404648705	0.00037475896146524904	-3.36528e+10	microbiome 150x1995	federated
51	-0.0024757902662504217	-0.002475790266250419	-0.002395935264200963	7.9855e+09	microbiome 150x1995	federated
52	-0.0038875607872220315	-0.0038875607872220345	-0.0038612262731706126	2.63345e+11	microbiome 150x1995	federated
53	-0.001957136303463099	-0.001957136303463102	-0.001967733568543977	-1.05973e+11	microbiome 150x1995	federated
54	-0.0035251772539485813	-0.003525177253948584	-0.003462106702375305	6.30706e+10	microbiome 150x1995	federated
55	-0.0012712856215863697	-0.0012712856215863694	-0.0012672823585517864	4.00326e+09	microbiome 150x1995	federated
56	-0.0009599244348690849	-0.0009599244348690663	-0.0009978581712178837	-3.79337e+09	microbiome 150x1995	federated
57	0.0014829222097545453	0.0014829222097545434	0.0017693437411365582	0.0002864215313820148	microbiome 150x1995	federated
58	-0.00014478615946570862	-0.00014478615946570642	-0.00018396413087681183	-3.9178e+10	microbiome 150x1995	federated
59	-0.002767480694914583	-0.0027674806949145874	-0.002669812857154168	9.76678e+10	microbiome 150x1995	federated
60	-0.0001543768153018577	-0.00015437681530184718	-0.0001718187867606787	-1.7442e+10	microbiome 150x1995	federated
61	-0.0006520289368739996	-0.0006520289368739956	-0.0006381546125832589	1.38743e+11	microbiome 150x1995	federated
62	-0.0024643216855212004	-0.0024643216855211995	-0.002449220555862576	1.51011e+11	microbiome 150x1995	federated
63	-0.002023727091027181	-0.0020237270910271844	-0.002237206413993865	-0.00021347932296668067	microbiome 150x1995	federated
64	-0.0008460466207453899	-0.0008460466207453914	-0.0008484690901561241	-2.42247e+10	microbiome 150x1995	federated
65	-0.0006778856791346871	-0.0006778856791346867	-0.0005499734776382297	0.000127912201496457	microbiome 150x1995	federated
66	-0.00023841927471902292	-0.00023841927471902332	-0.0001685707634644717	6.98485e+10	microbiome 150x1995	federated
67	-0.00246189772898543	-0.0024618977289854317	-0.002433212251323164	2.86855e+11	microbiome 150x1995	federated
68	-0.0005632022299799103	-0.000563202229979904	-0.0005873126118402843	-2.41104e+10	microbiome 150x1995	federated
69	-0.0010131361190246122	-0.0010131361190246133	-0.0010747199785146827	-6.15839e+10	microbiome 150x1995	federated
70	-0.0005848167281397565	-0.0005848167281397578	-0.0006003135177932401	-1.54968e+11	microbiome 150x1995	federated
71	0.00043992087660750843	0.0004399208766075049	0.0004179457113244265	-2.19752e+10	microbiome 150x1995	federated
72	-0.002557992555188496	-0.0025579925551884914	-0.0025795081407154873	-2.15156e+11	microbiome 150x1995	federated
73	-0.0005899596749250519	-0.0005899596749250522	-0.0005554412558468866	3.45184e+09	microbiome 150x1995	federated
74	-0.0004154682559987476	-0.0004154682559987496	-0.0005063448633214116	-9.08766e+10	microbiome 150x1995	federated
75	-0.0019122134457601131	-0.0019122134457601099	-0.0018630725706323176	4.91409e+11	microbiome 150x1995	federated
76	-0.0013144376278055182	-0.0013144376278055178	-0.0011538461450888206	0.0001605914827166972	microbiome 150x1995	federated
77	0.0007039462769657204	0.0007039462769657131	0.0005942135117705523	-0.00010973276519516079	microbiome 150x1995	federated
78	0.0004844909385383592	0.00048449093853835377	0.0005717232685101075	8.72323e+10	microbiome 150x1995	federated
79	-0.001476529300264331	-0.001476529300264333	-0.0014355748244484308	4.09545e+10	microbiome 150x1995	federated
80	-0.0006304992421717274	-0.0006304992421717206	-0.0006605402838703507	-3.0041e+11	microbiome 150x1995	federated
81	-0.0007062037736037323	-0.0007062037736037436	-0.0007409798365441652	-3.47761e+10	microbiome 150x1995	federated
82	-0.0012904917739553184	-0.0012904917739553143	-0.0011872448525116093	0.00010324692144370495	microbiome 150x1995	federated
83	-0.0001924457191036186	-0.00019244571910361952	-0.00014549172890353508	4.6954e+10	microbiome 150x1995	federated
84	-0.0011521830114567546	-0.0011521830114567513	-0.0011737473269891564	-2.15643e+11	microbiome 150x1995	federated
85	0.00022653328281370744	0.00022653328281370204	0.0002527625212172433	2.62292e+11	microbiome 150x1995	federated
86	-0.0014435702561686845	-0.0014435702561686884	-0.0011754026760618787	0.00026816758010680974	microbiome 150x1995	federated
87	-0.0021428452924053534	-0.002142845292405349	-0.0020681214120953717	7.47239e+10	microbiome 150x1995	federated
88	-0.002314396360978851	-0.0023143963609788417	-0.0022116248782673457	0.00010277148271149597	microbiome 150x1995	federated
89	0.0001846422939921769	0.00018464229399217853	0.00013000805354318676	-5.46342e+11	microbiome 150x1995	federated
90	-0.00018001203540715107	-0.00018001203540715243	-0.00020007256589520467	-2.00605e+11	microbiome 150x1995	federated
91	-0.0003468787914548753	-0.00034687879145487663	-0.0004174291920525215	-7.05504e+10	microbiome 150x1995	federated
92	0.0008659483362385428	0.0008659483362385422	0.0008155369033792927	-5.04114e+10	microbiome 150x1995	federated
93	-7.53192e+10	-7.53192e+10	-9.28559e+10	-1.75367e+10	microbiome 150x1995	federated
94	7.05831e+10	7.05831e+10	8.42675e+10	1.36844e+11	microbiome 150x1995	federated
95	0.0	0.0	0.0	0.0	microbiome 150x1995	federated
96	-0.0051117544284614005	-0.005111754428461396	-0.005071861078870136	3.98933e+09	microbiome 150x1995	federated
97	-0.0015161901990565943	-0.0015161901990565943	-0.0016589837413111654	-0.0001427935422545711	microbiome 150x1995	federated
98	0.0013280053656123524	0.0013280053656123509	0.0015189436298865696	0.0001909382642742187	microbiome 150x1995	federated
99	0.0008271585636614719	0.0008271585636614771	0.0007723371341030956	-5.48214e+10	microbiome 150x1995	federated
100	-0.0011056818105807697	-0.0011056818105807695	-0.00115883224535415	-5.31504e+11	microbiome 150x1995	federated
101	-0.000594528099905344	-0.0005945280999053448	-0.0005391754345789834	5.53527e+11	microbiome 150x1995	federated
102	-0.0018628589925671285	-0.0018628589925671181	-0.0016740268331985222	0.0001888321593685959	microbiome 150x1995	federated
103	-0.0012615609163004438	-0.0012615609163004393	-0.0012868213437642506	-2.52604e+10	microbiome 150x1995	federated
104	-0.0016543486479032462	-0.0016543486479032457	-0.0016623033134969972	-7.95467e+09	microbiome 150x1995	federated
105	-0.0008969831155349289	-0.0008969831155349272	-0.000998011596091194	-0.00010102848055626684	microbiome 150x1995	federated
106	-0.0023585751027777814	-0.00235857510277778	-0.0022742579964601206	8.43171e+10	microbiome 150x1995	federated
107	0.0003026479309760248	0.0003026479309760161	0.0003119198727437609	9.27194e+08	microbiome 150x1995	federated
108	-0.001207972160571907	-0.0012079721605719063	-0.0008795226224919413	0.000328449538079965	microbiome 150x1995	federated
109	0.00018359262069594725	0.00018359262069594776	0.00019372035629633871	1.01277e+10	microbiome 150x1995	federated
110	-0.0010156521875701056	-0.0010156521875701037	-0.0009956792163664252	1.9973e+11	microbiome 150x1995	federated
111	-0.0009915174231311349	-0.0009915174231311355	-0.0012213302305714856	-0.00022981280744035007	microbiome 150x1995	federated
112	-0.0009091677730374525	-0.000909167773037449	-0.0007121413059684181	0.0001970264670690309	microbiome 150x1995	federated
113	-0.00019206415471878708	-0.00019206415471877822	-0.0001790668519845717	1.29973e+11	microbiome 150x1995	federated
114	0.001214179911894104	0.0012141799118941022	0.0012455512884599204	3.13714e+11	microbiome 150x1995	federated
115	-0.0024068268853861684	-0.002406826885386168	-0.0024139817448934064	-7.15486e+09	microbiome 150x1995	federated
116	-0.0018586215305962384	-0.0018586215305962345	-0.0018357779371219794	2.28436e+10	microbiome 150x1995	federated
117	-0.0016016343953090184	-0.0016016343953090186	-0.001622900922332493	-2.12665e+11	microbiome 150x1995	federated
118	-4.75799e+11	-4.75799e+10	-3.65949e+10	1.09851e+11	microbiome 150x1995	federated
119	-0.0005966466294302481	-0.0005966466294302458	-0.0006269944423610063	-3.03478e+10	microbiome 150x1995	federated
120	-0.0004894561947698427	-0.0004894561947698476	-0.00047457366911650883	1.48825e+11	microbiome 150x1995	federated
121	0.0014421911351820472	0.0014421911351820598	0.001323070910261245	-0.00011912022492081473	microbiome 150x1995	federated
122	-0.002790074579711997	-0.0027900745797119937	-0.0028000653412062313	-9.99076e+09	microbiome 150x1995	federated
123	-0.0018017390665966318	-0.001801739066596623	-0.0017385317187721568	6.32073e+09	microbiome 150x1995	federated
124	-0.0012034456904966718	-0.001203445690496673	-0.0011673874801153986	3.60582e+11	microbiome 150x1995	federated
125	-0.0020883886291605314	-0.0020883886291605132	-0.0021844393677513296	-9.60507e+10	microbiome 150x1995	federated
126	-0.0015634690622556996	-0.001563469062255699	-0.0017200424358242343	-0.0001565733735685354	microbiome 150x1995	federated
127	-0.0016520247008480777	-0.0016520247008480827	-0.001578243656011219	7.3781e+10	microbiome 150x1995	federated
128	-0.0003474507693112782	-0.00034745076931127876	-0.0004286293869897922	-8.11786e+10	microbiome 150x1995	federated
129	0.0003209579013805919	0.0003209579013805936	0.00028669295202155015	-3.42649e+10	microbiome 150x1995	federated
130	-0.0013141654302718214	-0.0013141654302718235	-0.0013016534162643989	1.2512e+11	microbiome 150x1995	federated
131	0.0014678702777686874	0.001467870277768686	0.0013821924499624768	-8.56778e+10	microbiome 150x1995	federated
132	-0.0003517449191715339	-0.0003517449191715385	-0.0003168083445596006	3.49366e+09	microbiome 150x1995	federated
133	-0.0031972350815613745	-0.0031972350815613762	-0.0031108762704976133	8.63588e+10	microbiome 150x1995	federated
134	-0.0010350926656678473	-0.0010350926656678434	-0.0008497652272317049	0.00018532743843613852	microbiome 150x1995	federated
135	0.0013654340656848122	0.0013654340656848072	0.001386055956002344	2.06219e+10	microbiome 150x1995	federated
136	-0.00040518751763911077	-0.0004051875176391116	-0.0004190462604522946	-1.38587e+11	microbiome 150x1995	federated
137	0.0001521885409855434	0.00015218854098554083	0.00013281639981034928	-1.93721e+10	microbiome 150x1995	federated
138	-0.001300630628013359	-0.0013006306280133593	-0.0014720980760301167	-0.0001714674480167574	microbiome 150x1995	federated
139	-0.002122520483886447	-0.0021225204838864475	-0.001988335571291161	0.00013418491259528653	microbiome 150x1995	federated
140	-0.0012819253239878753	-0.0012819253239878708	-0.0011661812603263493	0.00011574406366152146	microbiome 150x1995	federated
141	-0.0006663822875628855	-0.0006663822875628913	-0.0006744380130462363	-8.05573e+09	microbiome 150x1995	federated
142	-0.0010194086582742997	-0.0010194086582742956	-0.0010138652764972466	5.54338e+09	microbiome 150x1995	federated
143	-0.0027045761294566934	-0.002704576129456694	-0.002554515767182108	0.0001500603622745858	microbiome 150x1995	federated
144	-0.0021507164696928675	-0.0021507164696928692	-0.002172759412556682	-2.20429e+10	microbiome 150x1995	federated
145	-0.0008817040930097909	-0.0008817040930097902	-0.0008864895687080976	-4.78548e+09	microbiome 150x1995	federated
146	0.00036267350508919864	0.00036267350508920515	0.00046341093575117526	0.00010073743066197011	microbiome 150x1995	federated
147	-0.0007497531065178925	-0.0007497531065178919	-0.0007641471503449441	-1.4394e+11	microbiome 150x1995	federated
148	-0.00032724563971456023	-0.00032724563971456045	-0.000291292485249935	3.59532e+10	microbiome 150x1995	federated
149	-0.0007390772174461162	-0.0007390772174461176	-0.0007492007603804772	-1.01235e+11	microbiome 150x1995	federated
150	-0.0017736758319746228	-0.0017736758319746085	-0.0014714813740063493	0.0003021944579682592	microbiome 150x1995	federated
151	0.0002915328122742893	0.0002915328122743	0.0002693238361667979	-2.2209e+11	microbiome 150x1995	federated
152	-0.001461461590297618	-0.0014614615902976164	-0.0014709416384551786	-9.48005e+09	microbiome 150x1995	federated
153	-0.00037916407888070327	-0.0003791640788806981	-0.00039393922568651456	-1.47751e+11	microbiome 150x1995	federated
154	0.0	0.0	-0.0004748911179524934	-0.0004748911179524934	microbiome 150x1995	federated
155	-0.00016063755925887363	-0.00016063755925887254	-0.0001475011709227856	1.31364e+11	microbiome 150x1995	federated
156	-0.0007959432282686703	-0.0007959432282686702	-0.0007688969925819522	2.70462e+11	microbiome 150x1995	federated
157	-0.0008552547382473784	-0.000855254738247375	-0.0009371017886075444	-8.18471e+09	microbiome 150x1995	federated
158	-0.0019107040658940442	-0.0019107040658940411	-0.0016610414585056838	0.0002496626073883574	microbiome 150x1995	federated
159	-0.0025305195195647915	-0.0025305195195647993	-0.002514407992766299	1.61115e+11	microbiome 150x1995	federated
160	0.0007102259306473467	0.0007102259306473559	0.0008037616670609774	9.35357e+10	microbiome 150x1995	federated
161	0.002785087024441276	0.0027850870244412744	0.0028707173122790772	8.56303e+09	microbiome 150x1995	federated
162	-0.0006746807871065167	-0.0006746807871065155	-0.0006552891681917445	1.93916e+08	microbiome 150x1995	federated
163	0.0011646924507760427	0.0011646924507760443	0.0010292422756606366	-0.0001354501751154077	microbiome 150x1995	federated
164	-0.001159623427904522	-0.0011596234279045187	-0.001024706774526331	0.0001349166533781876	microbiome 150x1995	federated
165	-0.0011345685169320632	-0.001134568516932059	-0.0009397187618603041	0.000194849755071755	microbiome 150x1995	federated
166	-0.0002219944564175482	-0.00022199445641754613	-0.00026384635580846514	-4.18519e+08	microbiome 150x1995	federated
167	-0.0014787414722649147	-0.0014787414722649116	-0.0015070938838625822	-2.83524e+11	microbiome 150x1995	federated
168	0.0	0.0	0.0	0.0	microbiome 150x1995	federated
169	-0.0004625520572056245	-0.0004625520572056241	-0.0004563638237561756	6.18823e+09	microbiome 150x1995	federated
170	-0.000600629587021896	-0.0006006295870218983	-0.0005490239666074875	5.16056e+10	microbiome 150x1995	federated
171	-0.00031254900454885046	-0.0003125490045488507	-0.00027293314595407266	3.96159e+10	microbiome 150x1995	federated
172	-0.001066069465696607	-0.001066069465696609	-0.0011698798105560081	-0.00010381034485939904	microbiome 150x1995	federated
173	-0.0007713629705682122	-0.0007713629705682153	-0.0007366258053850805	3.47372e+10	microbiome 150x1995	federated
174	-0.0009021540099313873	-0.0009021540099313807	-0.0010660846795778293	-0.0001639306696464486	microbiome 150x1995	federated
175	-0.0009624218104160956	-0.0009624218104160913	-0.0009276302734216097	3.47915e+11	microbiome 150x1995	federated
176	0.0014540562361256436	0.0014540562361256438	0.0013512367269332911	-0.00010281950919235265	microbiome 150x1995	federated
177	0.00010495417713727217	0.00010495417713727476	0.00013544204193733075	3.04879e+11	microbiome 150x1995	federated
178	-0.0006043663260656713	-0.0006043663260656653	-0.0004660692111514369	0.00013829711491422842	microbiome 150x1995	federated
179	0.0002056188239486597	0.00020561882394865865	0.0001996863770006187	-5.93245e+09	microbiome 150x1995	federated
180	-0.0014498484300302303	-0.0014498484300302272	-0.001481135616944044	-3.12872e+10	microbiome 150x1995	federated
181	-0.0002471421787034046	-0.0002471421787034035	-0.0002542797286049248	-7.13755e+10	microbiome 150x1995	federated
182	-0.0006903836307143422	-0.0006903836307143422	-0.0006321868100050778	5.81968e+10	microbiome 150x1995	federated
183	-0.002138192570561462	-0.0021381925705614697	-0.00207819437573686	5.99982e+10	microbiome 150x1995	federated
184	-0.0005540799100244563	-0.0005540799100244512	-0.0005704975232723704	-1.64176e+11	microbiome 150x1995	federated
185	-0.001256929375211344	-0.001256929375211339	-0.0012583559116690973	-1.42654e+10	microbiome 150x1995	federated
186	-0.0007900022457264404	-0.0007900022457264338	-0.0007951238126544559	-5.12157e+10	microbiome 150x1995	federated
187	-0.0005497244761401586	-0.0005497244761401549	-0.000655083606433942	-0.00010535913029378712	microbiome 150x1995	federated
188	-0.0009499972823596813	-0.0009499972823596829	-0.0008078016760000444	0.00014219560635963851	microbiome 150x1995	federated
189	-0.0007688734541194429	-0.0007688734541194292	-0.0006984211791178741	7.04523e+10	microbiome 150x1995	federated
190	-0.0003542624440530035	-0.00035426244405300535	-0.00034721660442184365	7.04584e+09	microbiome 150x1995	federated
191	0.0015367121484599422	0.0015367121484599427	0.0015558257440945293	1.91136e+11	microbiome 150x1995	federated
192	-0.0014535223945287197	-0.0014535223945287203	-0.0012415540356762195	0.00021196835885250076	microbiome 150x1995	federated
193	-0.00044746823550980525	-0.000447468235509804	-0.00047325841177756474	-2.57902e+11	microbiome 150x1995	federated
194	-0.0026438474267620805	-0.0026438474267620896	-0.0026041242737075594	3.97232e+11	microbiome 150x1995	federated
195	0.0015237840976408995	0.0015237840976408891	0.0008648126266227894	-0.0006589714710180997	microbiome 150x1995	federated
196	-0.0004372108994965044	-0.0004372108994965045	-0.0004295553221246671	7.65558e+09	microbiome 150x1995	federated
197	-0.00035478427921050684	-0.000354784279210507	-0.000422373082876882	-6.75888e+10	microbiome 150x1995	federated
198	-0.003107963695309879	-0.0031079636953098805	-0.0032141201455837707	-0.00010615645027389027	microbiome 150x1995	federated
199	-0.000966581982732754	-0.0009665819827327518	-0.0011662164725850276	-0.0001996344898522758	microbiome 150x1995	federated
200	0.0	0.0	0.0	0.0	microbiome 150x1995	federated
201	-0.001178187391989322	-0.0011781873919893173	-0.0013211571043377146	-0.00014296971234839724	microbiome 150x1995	federated
202	0.0	0.0	0.0	0.0	microbiome 150x1995	federated
203	0.0004920186777977571	0.0004920186777977706	0.00037107235299938175	-0.00012094632479838884	microbiome 150x1995	federated
204	-0.0008899808302951935	-0.000889980830295179	-0.000859035387718223	3.09454e+10	microbiome 150x1995	federated
205	-0.0018281983845997685	-0.0018281983845997662	-0.0018601789975594197	-3.19806e+10	microbiome 150x1995	federated
206	0.000213667351658892	0.00021366735165889098	0.00022136201909807367	7.69467e+09	microbiome 150x1995	federated
207	-0.000603097508685994	-0.0006030975086859943	-0.000710673525566721	-0.0001075760168807267	microbiome 150x1995	federated
208	-0.0007060172189031202	-0.000706017218903119	-0.0007655367618678978	-5.95195e+10	microbiome 150x1995	federated
209	-0.001373767797385421	-0.0013737677973854213	-0.0013842397738336022	-1.0472e+11	microbiome 150x1995	federated
210	0.0020612430833916056	0.0020612430833916065	0.0020908162606742514	2.95732e+11	microbiome 150x1995	federated
211	-0.0011684148576594148	-0.0011684148576594103	-0.0010714929720544114	9.69219e+10	microbiome 150x1995	federated
212	-0.0007392209872894029	-0.0007392209872894017	-0.0008556540684873306	-0.0001164330811979289	microbiome 150x1995	federated
213	0.001107863474788679	0.0011078634747886799	0.001281005009994566	0.00017314153520588604	microbiome 150x1995	federated
214	-0.001467597334840508	-0.0014675973348404984	-0.001538106005560125	-7.05087e+09	microbiome 150x1995	federated
215	-0.0005734477169930835	-0.0005734477169930809	-0.0005537853320411268	1.96624e+11	microbiome 150x1995	federated
216	0.0	0.0	-0.0015005138619693353	-0.0015005138619693353	microbiome 150x1995	federated
217	-0.00016858036531258754	-0.0001685803653125882	-0.00017723794496216815	-8.65758e+09	microbiome 150x1995	federated
218	0.0	0.0	-0.001002018223212641	-0.001002018223212641	microbiome 150x1995	federated
219	-0.0010893797069751305	-0.0010893797069751233	-0.0011338380404145427	-4.44583e+11	microbiome 150x1995	federated
220	-0.0007563300620406408	-0.0007563300620406335	-0.000706312888500508	5.00172e+11	microbiome 150x1995	federated
221	9.8124e+09	9.8124e+10	0.00010871047643257748	1.05865e+10	microbiome 150x1995	federated
222	-0.0019471741358228825	-0.0019471741358228854	-0.0019438371343661765	3.337e+10	microbiome 150x1995	federated
223	-0.0005303144659946237	-0.000530314465994623	-0.0006018416691005739	-7.15272e+10	microbiome 150x1995	federated
224	-0.0012231656197120582	-0.0012231656197120564	-0.0012026753240486968	2.04903e+11	microbiome 150x1995	federated
225	-0.0003056099526710251	-0.00030560995267102755	-0.0003152959809922736	-9.68603e+09	microbiome 150x1995	federated
226	-0.000596031399116071	-0.0005960313991160706	-0.0005904218465897915	5.60955e+09	microbiome 150x1995	federated
227	-0.00017761959712338707	-0.00017761959712338487	-0.00017656685869194921	1.05274e+10	microbiome 150x1995	federated
228	-0.0015068843791004722	-0.0015068843791004758	-0.001465652118540835	4.12323e+10	microbiome 150x1995	federated
229	-0.002031306872645989	-0.002031306872645991	-0.0021206710304592716	-8.93642e+10	microbiome 150x1995	federated
230	-0.0008471049338198619	-0.0008471049338198563	-0.0007281067898110019	0.00011899814400885436	microbiome 150x1995	federated
231	0.0	0.0	0.0	0.0	microbiome 150x1995	federated
232	-0.0012495909117809807	-0.0012495909117809794	-0.001258958261701323	-9.36735e+09	microbiome 150x1995	federated
233	-0.0018043737372092988	-0.0018043737372093092	-0.001691750974721582	0.0001126227624877272	microbiome 150x1995	federated
234	-0.0008856772913136967	-0.0008856772913136941	-0.0009340430562723112	-4.83658e+10	microbiome 150x1995	federated
235	0.0	0.0	238215	238215	microbiome 150x1995	federated
236	-0.0005438873720065514	-0.0005438873720065515	-0.0006443975533545735	-0.00010051018134802205	microbiome 150x1995	federated
237	-0.0004236662513674999	-0.00042366625136749844	-0.00043467088287070803	-1.10046e+11	microbiome 150x1995	federated
238	-0.0002564057990839889	-0.0002564057990839894	-0.0003027217158381053	-4.63159e+10	microbiome 150x1995	federated
239	0.0011538199801202095	0.0011538199801202117	0.0012454785620782186	9.16586e+10	microbiome 150x1995	federated
240	0.002249215553387012	0.002249215553387016	0.0026852441798916435	0.00043602862650462745	microbiome 150x1995	federated
241	-0.0013458174552673007	-0.0013458174552673087	-0.0013321496425460707	1.36678e+10	microbiome 150x1995	federated
242	-0.002892285014091241	-0.002892285014091237	-0.0028237614712111943	6.85235e+10	microbiome 150x1995	federated
243	0.00019954145803608106	0.00019954145803609068	0.00012449257529973122	-7.50489e+10	microbiome 150x1995	federated
244	0.003929951591879522	0.003929951591879523	0.0033748591969685335	-0.0005550923949109894	microbiome 150x1995	federated
245	-0.0012063845798801545	-0.0012063845798801574	-0.0010271609486576458	0.0001792236312225116	microbiome 150x1995	federated
246	-0.0008440702536837464	-0.0008440702536837517	-0.0008527535965539726	-8.68334e+09	microbiome 150x1995	federated
247	-0.0009815055407936732	-0.0009815055407936737	-0.001166277172850881	-0.00018477163205720738	microbiome 150x1995	federated
248	0.0008414926209048707	0.0008414926209048742	0.0007347270135179488	-0.00010676560738692535	microbiome 150x1995	federated
249	-0.001464022593011795	-0.0014640225930117956	-0.00160816348624947	-0.00014414089323767443	microbiome 150x1995	federated
250	-0.0010525068922090878	-0.0010525068922090878	-0.001282686788440869	-0.00023017989623178112	microbiome 150x1995	federated
251	-0.0002564057990839889	-0.0002564057990839894	-0.000302721715838105	-4.63159e+10	microbiome 150x1995	federated
252	0.00015077611588968596	0.0001507761158896921	0.00017792844287343944	2.71523e+10	microbiome 150x1995	federated
253	-0.001056992675642209	-0.001056992675642215	-0.0010417724949285808	1.52202e+11	microbiome 150x1995	federated
254	-0.0004154682559987476	-0.0004154682559987496	-0.000506344863321414	-9.08766e+10	microbiome 150x1995	federated
255	-0.000752669043933922	-0.000752669043933922	-0.0007571584433940455	-4.4894e+09	microbiome 150x1995	federated
256	-0.0017879202257478361	-0.0017879202257478379	-0.0017151805330456126	7.27397e+10	microbiome 150x1995	federated
257	-0.0012157698381461896	-0.0012157698381461953	-0.0012231310287416624	-7.36119e+09	microbiome 150x1995	federated
258	-0.0011271180203992375	-0.0011271180203992382	-0.0011993154815733915	-7.21975e+10	microbiome 150x1995	federated
259	0.00044810193744431397	0.0004481019374443135	0.00042718291348314857	-2.0919e+11	microbiome 150x1995	federated
260	0.0002118847611728889	0.00021188476117288857	0.0001427381621332338	-6.91466e+10	microbiome 150x1995	federated
261	0.0007096124726568625	0.0007096124726568657	0.0006339224444880846	-7.569e+10	microbiome 150x1995	federated
262	-0.002279946431284407	-0.002279946431284434	-0.0021304046491104696	0.00014954178217396448	microbiome 150x1995	federated
263	0.0005114517755521203	0.000511451775552117	0.0005157339969354962	4.28222e+09	microbiome 150x1995	federated
264	-0.0005265983768432029	-0.000526598376843202	-0.0005910087106971475	-6.44103e+10	microbiome 150x1995	federated
265	-0.0010883349497384975	-0.0010883349497384845	-0.0010928885907289408	-4.55364e+09	microbiome 150x1995	federated
266	-0.0008288487302505746	-0.0008288487302505733	-0.0009789406742571687	-0.00015009194400659542	microbiome 150x1995	federated
267	-0.0003966567986686936	-0.0003966567986686922	-0.0004267856395136919	-3.01288e+11	microbiome 150x1995	federated
268	-8.56051e+10	-8.56051e+10	-0.00010524234597588351	-1.96373e+11	microbiome 150x1995	federated
269	-0.0013673116971447033	-0.001367311697144703	-0.0016485812441029441	-0.0002812695469582411	microbiome 150x1995	federated
270	0.00012249795440302816	0.00012249795440303515	8.99083e+10	-3.25897e+11	microbiome 150x1995	federated
271	-0.0018860788643181047	-0.0018860788643180974	-0.001831776941614663	5.43019e+11	microbiome 150x1995	federated
272	-0.000592404610676722	-0.0005924046106767181	-0.00045542953647722525	0.00013697507419949286	microbiome 150x1995	federated
273	0.00014980598513974184	0.0001498059851397408	0.00013070819675531118	-1.90978e+11	microbiome 150x1995	federated
274	0.00014539815392678037	0.00014539815392678533	0.00010699419902493393	-3.8404e+09	microbiome 150x1995	federated
275	-0.0006087084474476053	-0.0006087084474476142	-0.0006731187634628584	-6.44103e+10	microbiome 150x1995	federated
276	-0.0006395902710404138	-0.0006395902710403908	-0.0006267157198297593	1.28746e+11	microbiome 150x1995	federated
277	-0.001244268373522939	-0.0012442683735229324	-0.0012354442206820586	8.82415e+09	microbiome 150x1995	federated
278	0.001816432531506937	0.0018164325315069324	0.0019276243962124294	0.00011119186470549694	microbiome 150x1995	federated
279	-0.003932673818336738	-0.0039326738183367415	-0.0038716689970121477	6.10048e+10	microbiome 150x1995	federated
280	-0.0005483316394830421	-0.0005483316394830417	-0.0006273668593440489	-7.90352e+09	microbiome 150x1995	federated
281	-0.0006611765380603721	-0.0006611765380603726	-0.0007014838325513275	-4.03073e+09	microbiome 150x1995	federated
282	0.001333844133003124	0.0013338441330031296	0.0014540482361813313	0.00012020410317820172	microbiome 150x1995	federated
283	2.43288e+11	2.43288e+11	-2.32894e+11	-4.76182e+10	microbiome 150x1995	federated
284	0.0017615315299638321	0.001761531529963835	0.0018561598992791392	9.46284e+10	microbiome 150x1995	federated
285	-0.0020531241155679514	-0.002053124115567952	-0.0020293050126267897	2.38191e+11	microbiome 150x1995	federated
286	-0.0017315627957168933	-0.0017315627957168935	-0.001761732233289836	-3.01694e+11	microbiome 150x1995	federated
287	-0.0008273128296665055	-0.0008273128296664889	-0.0006901213291763653	0.00013719150049012357	microbiome 150x1995	federated
288	0.0006297287263627943	0.0006297287263627969	0.0005195051016054842	-0.00011022362475731273	microbiome 150x1995	federated
289	0.0005878552808725597	0.0005878552808725674	0.000580989219358247	-6.86606e+09	microbiome 150x1995	federated
290	4.20078e+11	4.20078e+10	3.87802e+10	-3.22756e+09	microbiome 150x1995	federated
291	0.00039271682622455344	0.00039271682622454135	0.0003969266857685138	4.20986e+09	microbiome 150x1995	federated
292	0.0003832632472333612	0.0003832632472333669	0.000383514306018553	2.51059e+08	microbiome 150x1995	federated
293	0.0007570383403498711	0.0007570383403498759	0.0008357809277007842	7.87426e+10	microbiome 150x1995	federated
294	-0.0012748756347624305	-0.001274875634762446	-0.0012697807413806375	5.09489e+10	microbiome 150x1995	federated
295	-0.001131736234063654	-0.001131736234063651	-0.0010648576945832364	6.68785e+10	microbiome 150x1995	federated
296	-0.00041408714203533667	-0.00041408714203533726	-0.00048008155130230295	-6.59944e+10	microbiome 150x1995	federated
297	0.0011512898140879136	0.0011512898140879132	0.0011335260888998698	-1.77637e+11	microbiome 150x1995	federated
298	-345825961287	-3.45826e+10	-3.88753e+11	-4.29273e+10	microbiome 150x1995	federated
299	-0.0005984531858905282	-0.0005984531858905296	-0.0005973469336092325	1.10625e+10	microbiome 150x1995	federated
300	-0.001496136851473531	-0.0014961368514735287	-0.0011267030756530868	0.0003694337758204419	microbiome 150x1995	federated
301	0.0	0.0	0.0	0.0	microbiome 150x1995	federated
302	-0.0005265983768432029	-0.000526598376843202	-0.0005910087106971464	-6.44103e+10	microbiome 150x1995	federated
303	0.0030652044244250443	0.0030652044244250443	0.0026213192738348445	-0.0004438851505901998	microbiome 150x1995	federated
304	-7.2623e+10	-7.2623e+10	-4.89277e+10	2.36953e+10	microbiome 150x1995	federated
305	0.0	0.0	-0.0006163657933875489	-0.0006163657933875489	microbiome 150x1995	federated
306	-0.0038316712538762876	-0.0038316712538762846	-0.0038479386786677934	-1.62674e+11	microbiome 150x1995	federated
307	0.0009763385827345829	0.0009763385827345908	0.001132980814671688	0.00015664223193709715	microbiome 150x1995	federated
308	-0.0006534763262657065	-0.0006534763262657032	-0.0006909249133981892	-3.74486e+11	microbiome 150x1995	federated
309	-0.0007071091333305627	-0.0007071091333305637	-0.0007378662414443344	-3.07571e+10	microbiome 150x1995	federated
310	-0.0001180280249082416	-0.00011802802490825232	-0.00011164138538217982	6.38664e+09	microbiome 150x1995	federated
311	-0.0020225038650438024	-0.002022503865043801	-0.0019498827434519435	7.26211e+09	microbiome 150x1995	federated
312	-0.0009357562997390307	-0.0009357562997390289	-0.0009475327589646732	-1.17765e+11	microbiome 150x1995	federated
313	-0.0009815055407936732	-0.0009815055407936737	-0.001166277172850881	-0.00018477163205720738	microbiome 150x1995	federated
314	-0.0011561530919895159	-0.0011561530919895074	-0.0011539430793492012	2.21001e+09	microbiome 150x1995	federated
315	0.00033663193871138434	0.0003366319387113883	0.00027391215399530426	-6.27198e+10	microbiome 150x1995	federated
316	-0.001839959449616204	-0.0018399594496161988	-0.0017736083093369554	6.63511e+10	microbiome 150x1995	federated
317	0.000382291654062856	0.00038229165406285665	0.00029083129262142716	-9.14604e+10	microbiome 150x1995	federated
318	-0.0002564057990839889	-0.0002564057990839894	-0.0003027217158381053	-4.63159e+10	microbiome 150x1995	federated
319	0.001236975678516201	0.0012369756785161978	0.0008159410168511302	-0.0004210346616650676	microbiome 150x1995	federated
320	-0.0027473797864511194	-0.002747379786451121	-0.002740090203334255	7.28958e+09	microbiome 150x1995	federated
321	-4.62055e+11	-4.62055e+10	-1.94318e+11	2.67737e+10	microbiome 150x1995	federated
322	-0.0012464679270624754	-0.0012464679270624824	-0.0012833191811785524	-3.68513e+11	microbiome 150x1995	federated
323	0.0	0.0	0.0	0.0	microbiome 150x1995	federated
324	-0.00046186955240400064	-0.00046186955240400037	-0.00045349949183044584	8.37006e+08	microbiome 150x1995	federated
325	0.0002524916466472442	0.00025249164664724745	0.00025502259094766676	2.53094e+09	microbiome 150x1995	federated
326	-0.0012542434111559122	-0.0012542434111559118	-0.001269824997525439	-1.55816e+11	microbiome 150x1995	federated
327	-0.0008618287784786951	-0.0008618287784786928	-0.0007607339735307302	0.00010109480494796259	microbiome 150x1995	federated
328	0.0	0.0	0.0	0.0	microbiome 150x1995	federated
329	-0.0011589303922600416	-0.0011589303922600414	-0.0011483589537881742	1.05714e+11	microbiome 150x1995	federated
330	-0.0025952805670793042	-0.0025952805670793016	-0.002501557778726323	9.37228e+10	microbiome 150x1995	federated
331	0.0	0.0	0.0	0.0	microbiome 150x1995	federated
332	-0.0017208521401709737	-0.0017208521401709798	-0.0018212742549401572	-0.00010042211476917742	microbiome 150x1995	federated
333	-0.0019341646103418885	-0.0019341646103418926	-0.001922885243389599	1.12794e+11	microbiome 150x1995	federated
334	9.20205e+09	9.20205e+10	0.00010788172501525864	1.58612e+11	microbiome 150x1995	federated
335	0.0003222458124379173	0.00032224581243792133	0.0003086531871316742	-1.35926e+11	microbiome 150x1995	federated
336	-0.000511053609565868	-0.0005110536095658688	-0.000403987270111565	0.00010706633945430381	microbiome 150x1995	federated
337	-0.003283534387797484	-0.003283534387797473	-0.003151315779934046	0.0001322186078634266	microbiome 150x1995	federated
338	-0.00025546858618025924	-0.00025546858618026184	-0.00027908871945828026	-2.36201e+11	microbiome 150x1995	federated
339	-0.0009815055407936732	-0.0009815055407936737	-0.001166277172850881	-0.00018477163205720738	microbiome 150x1995	federated
340	0.0	0.0	0.0	0.0	microbiome 150x1995	federated
341	-0.0017561107499408115	-0.0017561107499408102	-0.001679887077573123	7.62237e+10	microbiome 150x1995	federated
342	-0.001626881921729823	-0.0016268819217298246	-0.0016723684315132236	-4.54865e+10	microbiome 150x1995	federated
343	-5.34315e+10	-5.34315e+10	-9.75547e+10	-4.41231e+11	microbiome 150x1995	federated
344	0.0	0.0	0.0	0.0	microbiome 150x1995	federated
345	-0.0015670055950592638	-0.0015670055950592558	-0.0014933816493246032	7.36239e+10	microbiome 150x1995	federated
346	-0.00021845926984572902	-0.00021845926984572045	-0.00021054171514435824	7.91755e+09	microbiome 150x1995	federated
347	0.0008374012470563211	0.0008374012470563168	0.0007694066456550427	-6.79946e+10	microbiome 150x1995	federated
348	-0.0004757270671680747	-0.0004757270671680712	-0.000566330003012709	-9.06029e+09	microbiome 150x1995	federated
349	366293	3.66293e+06	238215	-1.28078e+06	microbiome 150x1995	federated
350	-0.0011018710477252972	-0.001101871047725303	-0.0011592998985128845	-5.74289e+10	microbiome 150x1995	federated
351	0.0002800489596164666	0.00028004895961646786	0.0002822237920939514	2.17483e+10	microbiome 150x1995	federated
352	-0.001119032398828431	-0.001119032398828416	-0.0011539165533536262	-3.48842e+10	microbiome 150x1995	federated
353	0.0	0.0	-0.0005760748573307567	-0.0005760748573307567	microbiome 150x1995	federated
354	0.0003842877788443094	0.0003842877788443013	0.0002370302308325145	-0.0001472575480117868	microbiome 150x1995	federated
355	-0.0004632164161377334	-0.00046321641613773567	-0.0003620058905010803	0.00010121052563665537	microbiome 150x1995	federated
356	-0.002565888890283269	-0.0025658888902832687	-0.0025449989656640627	2.08899e+11	microbiome 150x1995	federated
357	-0.00021205775534576711	-0.00021205775534578012	-0.0002093528398895073	2.70492e+10	microbiome 150x1995	federated
358	0.0	0.0	-0.0003447720497898664	-0.0003447720497898664	microbiome 150x1995	federated
359	-0.002943411858236428	-0.002943411858236424	-0.0029316423314282233	1.17695e+10	microbiome 150x1995	federated
360	-0.0009309704488967535	-0.0009309704488967497	-0.0009488785260472056	-1.79081e+10	microbiome 150x1995	federated
361	0.0	0.0	-0.0009687480191868488	-0.0009687480191868488	microbiome 150x1995	federated
362	-0.0013135534997665958	-0.001313553499766595	-0.0014003340995741309	-8.67806e+10	microbiome 150x1995	federated
363	-0.000553813228793695	-0.0005538132287936951	-0.0005103846651790452	4.34286e+10	microbiome 150x1995	federated
364	0.0018802832661075877	0.0018802832661075903	0.0017684041534207064	-0.00011187911268688397	microbiome 150x1995	federated
365	0.0005052122771907957	0.0005052122771907984	0.0007505796978786972	0.0002453674206878988	microbiome 150x1995	federated
366	-0.00033908262381248056	-0.0003390826238124712	-0.0003706209120716794	-3.15383e+10	microbiome 150x1995	federated
367	-0.0005900880952310311	-0.0005900880952310305	-0.0006565012758171949	-6.64132e+10	microbiome 150x1995	federated
368	-2.43344e+10	-2.43344e+11	-4.81474e+09	-2.3813e+11	microbiome 150x1995	federated
369	-0.0010856609776901372	-0.0010856609776901298	-0.0009849156340943324	0.00010074534359579739	microbiome 150x1995	federated
370	0.0	0.0	0.0	0.0	microbiome 150x1995	federated
371	-0.0003429161242816603	-0.00034291612428165915	-0.0003534253875153626	-1.05093e+11	microbiome 150x1995	federated
372	-0.0003593313749687215	-0.00035933137496872253	-0.0004386070800064883	-7.92757e+10	microbiome 150x1995	federated
373	0.003409720823413653	0.003409720823413654	0.0034549623337634403	4.52415e+10	microbiome 150x1995	federated
374	0.0010801299453074159	0.0010801299453074135	0.0010806531964488322	5.23251e+08	microbiome 150x1995	federated
375	-0.0005149181170620373	-0.0005149181170620376	-0.00048345483002711206	3.14633e+10	microbiome 150x1995	federated
376	-0.0010643148727148275	-0.0010643148727148251	-0.0010344889497755456	2.98259e+11	microbiome 150x1995	federated
377	0.0023826836160480897	0.002382683616048088	0.0022500941445903	-0.00013258947145778797	microbiome 150x1995	federated
378	9.67802e+10	9.67802e+10	0.00015270244438684246	5.59222e+11	microbiome 150x1995	federated
379	-0.0008715193951368181	-0.0008715193951368133	-0.0010200317806055596	-0.00014851238546874628	microbiome 150x1995	federated
380	-0.0009539280167665895	-0.00095392801676659	-0.0011513415329366169	-0.00019741351617002688	microbiome 150x1995	federated
381	0.0006523453301907129	0.0006523453301907102	0.0007296164844471419	7.72712e+09	microbiome 150x1995	federated
382	0.0	0.0	0.0	0.0	microbiome 150x1995	federated
383	5.03928e+10	5.03928e+10	5.63834e+10	5.99061e+08	microbiome 150x1995	federated
384	0.0015650611284525322	0.001565061128452537	0.0018755357133158836	0.0003104745848633466	microbiome 150x1995	federated
385	-0.00015473180588216508	-0.0001547318058821668	-0.0001771227692297758	-2.2391e+10	microbiome 150x1995	federated
386	-0.0007422178736872616	-0.0007422178736872624	-0.0007416954820051232	5.22392e+08	microbiome 150x1995	federated
387	0.0009169641831313967	0.0009169641831313956	0.0008838782135543002	-3.3086e+10	microbiome 150x1995	federated
388	0.0	0.0	0.0	0.0	microbiome 150x1995	federated
389	-0.0006946677933901463	-0.0006946677933901425	-0.0007664919890934159	-7.18242e+10	microbiome 150x1995	federated
390	-0.00018001203540715107	-0.00018001203540715243	-0.0002000725658952068	-2.00605e+11	microbiome 150x1995	federated
391	0.0006464396502517593	0.0006464396502517509	0.0007042791345741529	5.78395e+10	microbiome 150x1995	federated
392	-0.0007634181915220065	-0.0007634181915220058	-0.0008387114590570487	-7.52933e+10	microbiome 150x1995	federated
393	0.0009814559296022962	0.0009814559296022947	0.0010616887373094915	8.02328e+10	microbiome 150x1995	federated
394	0.0	0.0	0.0	0.0	microbiome 150x1995	federated
395	-0.0009980986026321224	-0.000998098602632134	-0.0010049450481824321	-6.84645e+09	microbiome 150x1995	federated
396	-0.0010189058005350678	-0.001018905800535067	-0.0009972129049132734	2.16929e+11	microbiome 150x1995	federated
397	0.0010046510561408813	0.0010046510561408763	0.000793411827982872	-0.00021123922815800432	microbiome 150x1995	federated
398	-0.00160806621080235	-0.001608066210802343	-0.0016115989999802769	-3.53279e+10	microbiome 150x1995	federated
399	-0.00035478427921050684	-0.000354784279210507	-0.0004223730828768813	-6.75888e+10	microbiome 150x1995	federated
400	0.0	0.0	0.0	0.0	microbiome 150x1995	federated
401	-0.000773114336037989	-0.0007731143360379881	-0.0008121235120445495	-3.90092e+11	microbiome 150x1995	federated
402	-0.002419527848475302	-0.002419527848475296	-0.002423552489795381	-4.02464e+10	microbiome 150x1995	federated
403	-0.0003606833570437723	-0.0003606833570437762	-0.0002670138996976327	9.36695e+10	microbiome 150x1995	federated
404	-0.0009629626245570408	-0.0009629626245570382	-0.0009378330999199227	2.51295e+11	microbiome 150x1995	federated
405	-0.0009306769039839842	-0.0009306769039839805	-0.001000171181869655	-6.94943e+10	microbiome 150x1995	federated
406	-0.0006401141242211659	-0.0006401141242211614	-0.000768486725397808	-0.00012837260117664663	microbiome 150x1995	federated
407	-0.0012828224694986807	-0.0012828224694986794	-0.0013829669005940278	-0.00010014443109534837	microbiome 150x1995	federated
408	0.0	0.0	0.0	0.0	microbiome 150x1995	federated
409	-0.0006075056776981557	-0.0006075056776981556	-0.0005046747214241059	0.00010283095627404968	microbiome 150x1995	federated
410	-0.0001994135749599649	-0.0001994135749599648	-0.0002438737604226601	-4.44602e+11	microbiome 150x1995	federated
411	-0.0013855960366325837	-0.001385596036632586	-0.0014194561284089154	-3.38601e+09	microbiome 150x1995	federated
412	-0.0013941031414438244	-0.0013941031414438274	-0.001249511630704701	0.00014459151073912646	microbiome 150x1995	federated
413	-0.0014155581583016048	-0.001415558158301607	-0.0015233863361007799	-0.00010782817779917287	microbiome 150x1995	federated
414	-0.00035664881898755935	-0.00035664881898755116	-0.00038487981939381585	-2.8231e+11	microbiome 150x1995	federated
415	-0.0008718170030520187	-0.0008718170030520204	-0.0007131728565201097	0.00015864414653191073	microbiome 150x1995	federated
416	7.40715e+09	7.40715e+10	3.79381e+10	3.0531e+11	microbiome 150x1995	federated
417	0.0006578076843931083	0.0006578076843931081	0.000655515450218002	-2.29223e+10	microbiome 150x1995	federated
418	-0.0007541068915169178	-0.0007541068915169188	-0.0008778793559249155	-0.00012377246440799673	microbiome 150x1995	federated
419	-0.001301769692883615	-0.0013017696928836152	-0.0012213850214123506	8.03847e+10	microbiome 150x1995	federated
420	0.0011551149628197081	0.0011551149628197049	0.0009460709718337691	-0.0002090439909859358	microbiome 150x1995	federated
421	0.0006159329876665865	0.0006159329876665839	0.000637654201590242	2.17212e+10	microbiome 150x1995	federated
422	-0.0019484967690957245	-0.0019484967690957353	-0.0019385961782340526	9.90059e+09	microbiome 150x1995	federated
423	0.0013766695430776318	0.0013766695430776346	0.001281219588100563	-9.545e+10	microbiome 150x1995	federated
424	0.0	0.0	0.0	0.0	microbiome 150x1995	federated
425	-0.0018278526868905946	-0.0018278526868905991	-0.0016347713261932108	0.0001930813606973883	microbiome 150x1995	federated
426	-0.0008787667882802294	-0.0008787667882802304	-0.0009623187549517249	-8.3552e+10	microbiome 150x1995	federated
427	-0.00025960828318153105	-0.00025960828318152964	-0.0003233199106732593	-6.37116e+10	microbiome 150x1995	federated
428	-0.0015216275483770335	-0.0015216275483770328	-0.0014444498437865476	7.71777e+10	microbiome 150x1995	federated
429	0.0010301897986532142	0.0010301897986532181	0.000981606604048459	-4.85832e+10	microbiome 150x1995	federated
430	-0.00028041801845907113	-0.0002804180184590701	-0.00032436703368703167	-4.3949e+11	microbiome 150x1995	federated
431	0.0014108197960056039	0.0014108197960056008	0.001700807338903922	0.00028998754289832115	microbiome 150x1995	federated
432	-0.002716728315425872	-0.002716728315425858	-0.0027370721176431215	-2.03438e+11	microbiome 150x1995	federated
433	-0.002844153918527324	-0.0028441539185273235	-0.0027202138950307864	0.00012394002349653708	microbiome 150x1995	federated
434	0.00038205070499659457	0.0003820507049965939	0.00043148094860586073	4.94302e+10	microbiome 150x1995	federated
435	0.0	0.0	0.0	0.0	microbiome 150x1995	federated
436	-0.0020120560702840697	-0.0020120560702840697	-0.0020781780388243088	-6.6122e+10	microbiome 150x1995	federated
437	8.07367e+10	8.07367e+10	9.333e+10	1.25932e+10	microbiome 150x1995	federated
438	-0.0005297199446200822	-0.0005297199446200784	-0.0005414564967400255	-1.17366e+11	microbiome 150x1995	federated
439	-0.0013904591472478074	-0.0013904591472478078	-0.001345756674320428	4.47025e+11	microbiome 150x1995	federated
440	-0.0009920578168674638	-0.000992057816867471	-0.0011762200694211676	-0.00018416225255369657	microbiome 150x1995	federated
441	-0.0005576891529885555	-0.0005576891529885608	-0.00045986374482580013	9.78254e+09	microbiome 150x1995	federated
442	-0.0015454228647150989	-0.0015454228647150932	-0.0015526134909601731	-7.19063e+09	microbiome 150x1995	federated
443	-0.003278972743564203	-0.003278972743564213	-0.0033006162188536285	-2.16435e+11	microbiome 150x1995	federated
444	0.00032771525952485946	0.00032771525952486765	0.00019725531620045405	-0.0001304599433244136	microbiome 150x1995	federated
445	-0.001972975072768604	-0.0019729750727686185	-0.001905698238962849	6.72768e+10	microbiome 150x1995	federated
446	0.0	0.0	0.0	0.0	microbiome 150x1995	federated
447	-0.001692101022786656	-0.0016921010227866546	-0.0016287259521642497	6.33751e+09	microbiome 150x1995	federated
448	0.0009869027358543365	0.000986902735854335	0.0010708595900622434	8.39569e+10	microbiome 150x1995	federated
449	-0.000646695096216267	-0.0006466950962162697	-0.0006046388655869908	4.20562e+10	microbiome 150x1995	federated
450	-0.00021233744574602505	-0.00021233744574602193	-0.00023936874893589502	-2.70313e+10	microbiome 150x1995	federated
451	0.0005522398792473434	0.0005522398792473475	0.000499116860166388	-5.3123e+10	microbiome 150x1995	federated
452	0.0	0.0	-0.00036297542201087067	-0.00036297542201087067	microbiome 150x1995	federated
453	-0.00012944429446678628	-0.00012944429446678664	-0.00012906558079977555	3.78714e+08	microbiome 150x1995	federated
454	0.00034620781085739383	0.00034620781085740077	0.0002859121232264453	-6.02957e+10	microbiome 150x1995	federated
455	-0.000710403755386584	-0.0007104037553865837	-0.0005807203031707325	0.00012968345221585115	microbiome 150x1995	federated
456	0.0	0.0	-0.0006612969454253822	-0.0006612969454253822	microbiome 150x1995	federated
457	0.001873181314420921	0.0018731813144209231	0.0019386279383684132	6.54466e+10	microbiome 150x1995	federated
458	0.00015103378835570108	0.00015103378835570173	0.00015686117431117295	5.82739e+08	microbiome 150x1995	federated
459	0.0	0.0	0.0	0.0	microbiome 150x1995	federated
460	7.40493e+10	7.40493e+10	0.00011295613618739901	3.89068e+11	microbiome 150x1995	federated
461	-0.0009815055407936732	-0.0009815055407936737	-0.0011662771728508789	-0.0001847716320572052	microbiome 150x1995	federated
462	0.0	0.0	0.0	0.0	microbiome 150x1995	federated
463	0.0005221785989022055	0.0005221785989022072	0.0004882087901522254	-3.39698e+10	microbiome 150x1995	federated
464	-9.97269e+10	-9.97269e+10	-8.12659e+10	1.8461e+11	microbiome 150x1995	federated
465	-0.0006053855571368514	-0.0006053855571368518	-0.0005468340908115067	5.85515e+11	microbiome 150x1995	federated
466	-0.0018480937024970949	-0.0018480937024970934	-0.0018426140418520828	5.47966e+08	microbiome 150x1995	federated
467	-0.001555536067688546	-0.001555536067688551	-0.0014526234389164205	0.00010291262877213064	microbiome 150x1995	federated
468	-4.75799e+11	-4.75799e+10	-5.35772e+11	-5.99732e+09	microbiome 150x1995	federated
469	-0.002393884264330766	-0.0023938842643307662	-0.0023299676934627053	6.39166e+10	microbiome 150x1995	federated
470	-0.001407850207304027	-0.0014078502073040294	-0.0013572801715846497	5.057e+10	microbiome 150x1995	federated
471	0.0034670593292636465	0.0034670593292636396	0.0037234456516494663	0.00025638632238582674	microbiome 150x1995	federated
472	-2.20157e+10	-2.20157e+10	-2.79027e+11	-2.57011e+11	microbiome 150x1995	federated
473	-0.0002564057990839889	-0.0002564057990839894	-0.00030272171583810623	-4.63159e+11	microbiome 150x1995	federated
474	-0.00035478427921050684	-0.000354784279210507	-0.0004223730828768813	-6.75888e+10	microbiome 150x1995	federated
475	-4.4033e+10	-4.4033e+10	-5.22386e+09	-8.20555e+08	microbiome 150x1995	federated
476	0.0011618859841663433	0.0011618859841663362	0.0012604668377055926	9.85809e+10	microbiome 150x1995	federated
477	-0.0008367819905907352	-0.0008367819905907422	-0.0009262742164501168	-8.94922e+10	microbiome 150x1995	federated
478	-0.001270270564142455	-0.0012702705641424517	-0.0011890681470206137	8.12024e+10	microbiome 150x1995	federated
479	-0.0033859519687861337	-0.0033859519687861207	-0.0034050546496908313	-1.91027e+10	microbiome 150x1995	federated
480	0.0004275061846594868	0.0004275061846594823	0.0005053216316732769	7.78154e+10	microbiome 150x1995	federated
481	-0.0006495992868796036	-0.0006495992868795913	-0.000779916140384897	-0.00013031685350530571	microbiome 150x1995	federated
482	-0.00037008508088789743	-0.0003700850808879012	-0.00040380954640082555	-3.37245e+10	microbiome 150x1995	federated
483	0.0007151318140733104	0.0007151318140733104	0.000525570361042715	-0.00018956145303059544	microbiome 150x1995	federated
484	-0.0002564057990839889	-0.0002564057990839894	-0.000302721715838105	-4.63159e+10	microbiome 150x1995	federated
485	0.0	0.0	-0.0012379604274474383	-0.0012379604274474383	microbiome 150x1995	federated
486	-0.0024367704787177993	-0.0024367704787178015	-0.0024100724327702143	2.6698e+11	microbiome 150x1995	federated
487	-0.0007607744934881997	-0.0007607744934882015	-0.0008764349174656599	-0.00011566042397745846	microbiome 150x1995	federated
488	-0.0006158359466948048	-0.0006158359466948051	-0.0005350862994939814	8.07496e+10	microbiome 150x1995	federated
489	-0.0009908477645704653	-0.000990847764570463	-0.0010218917981635867	-3.1044e+10	microbiome 150x1995	federated
490	0.0018248236413183083	0.0018248236413183085	0.0016081066726121103	-0.0002167169687061982	microbiome 150x1995	federated
491	-0.0008387816303188206	-0.0008387816303188208	-0.0009902106138470724	-0.00015142898352825157	microbiome 150x1995	federated
492	-0.0002564057990839889	-0.0002564057990839894	-0.0003027217158381023	-4.63159e+10	microbiome 150x1995	federated
493	0.001396176529369683	0.0013961765293696849	0.0013424772158012503	-5.36993e+10	microbiome 150x1995	federated
494	0.0	0.0	0.0	0.0	microbiome 150x1995	federated
495	-0.0002564057990839889	-0.0002564057990839894	-0.00030272171583810265	-4.63159e+11	microbiome 150x1995	federated
496	0.00026629866027801547	0.00026629866027801964	0.00028488008144544907	1.85814e+11	microbiome 150x1995	federated
497	0.0013994336753967523	0.001399433675396755	0.0013200913406034044	-7.93423e+10	microbiome 150x1995	federated
498	-0.0005915362232120097	-0.0005915362232120097	-0.0006964408251644722	-0.00010490460195246255	microbiome 150x1995	federated
499	-0.0023392783934177803	-0.0023392783934177816	-0.0024378477678570253	-9.85694e+10	microbiome 150x1995	federated
500	0.00012176713393335533	0.00012176713393335837	0.00013795505484157422	1.61879e+11	microbiome 150x1995	federated
501	-0.0005597273826323914	-0.000559727382632392	-0.0005181869483385625	4.15404e+10	microbiome 150x1995	federated
502	0.0	0.0	-0.0009361956370094185	-0.0009361956370094185	microbiome 150x1995	federated
503	-0.0005399324226265216	-0.000539932422626523	-0.0005608690169401132	-2.09366e+11	microbiome 150x1995	federated
504	0.0002575487614712998	0.000257548761471299	0.00026648993949194563	8.94118e+09	microbiome 150x1995	federated
505	-0.0011649366548910978	-0.0011649366548910967	-0.0013033442338846522	-0.00013840757899355547	microbiome 150x1995	federated
506	-0.0012513466012205549	-0.0012513466012205488	-0.0011575139661369525	9.38326e+10	microbiome 150x1995	federated
507	-0.0003422602857174082	-0.00034226028571740703	-0.00030049562572612555	4.17647e+10	microbiome 150x1995	federated
508	0.000816207509870783	0.0008162075098707874	0.0007972081848902344	-1.89993e+11	microbiome 150x1995	federated
509	0.00037064769780943425	0.0003706476978094193	0.00043337756805118344	6.27299e+10	microbiome 150x1995	federated
510	-0.000561401730570158	-0.0005614017305701591	-0.0005413095913599158	2.00921e+10	microbiome 150x1995	federated
511	0.0013746122000312714	0.001374612200031262	0.0012140300370568566	-0.0001605821629744055	microbiome 150x1995	federated
512	0.0005753134680621411	0.0005753134680621373	0.0006161390344209316	4.08256e+11	microbiome 150x1995	federated
513	-0.0011043616517791212	-0.0011043616517791195	-0.0009964656973348344	0.0001078959544442851	microbiome 150x1995	federated
514	-0.0007391668078731428	-0.0007391668078731351	-0.000825747869960194	-8.65811e+10	microbiome 150x1995	federated
515	-0.00019983456902201605	-0.0001998345690219893	-0.00020589701916883053	-6.06245e+09	microbiome 150x1995	federated
516	-0.002181337278138224	-0.0021813372781382193	-0.002152887873303974	2.84494e+10	microbiome 150x1995	federated
517	-0.001073743310848779	-0.0010737433108487782	-0.0010251002279314937	4.86431e+10	microbiome 150x1995	federated
518	-0.00037420820230060986	-0.00037420820230061285	-0.00041652272728280056	-4.23145e+11	microbiome 150x1995	federated
519	-0.0014282663373117452	-0.001428266337311741	-0.0011674429190870045	0.0002608234182247364	microbiome 150x1995	federated
520	0.0	0.0	0.0	0.0	microbiome 150x1995	federated
521	0.0018361135282455574	0.0018361135282455579	0.0021682768891241886	0.0003321633608786307	microbiome 150x1995	federated
522	-0.0007123958921489276	-0.0007123958921489226	-0.0006329308780707095	7.9465e+10	microbiome 150x1995	federated
523	0.0	0.0	0.0	0.0	microbiome 150x1995	federated
524	-0.0011076866089987276	-0.0011076866089987246	-0.0010836027061736958	2.40839e+10	microbiome 150x1995	federated
525	-0.0027903078196774554	-0.002790307819677455	-0.0028231364626527832	-3.28286e+09	microbiome 150x1995	federated
526	0.0009375458968623147	0.0009375458968623124	0.0011255910569543236	0.00018804516009201123	microbiome 150x1995	federated
527	0.0008366838469022943	0.0008366838469022937	0.0007080984939519846	-0.00012858535295030913	microbiome 150x1995	federated
528	-0.0015377805102452422	-0.0015377805102452402	-0.0015505063365067583	-1.27258e+11	microbiome 150x1995	federated
529	0.0018361135282455574	0.0018361135282455579	0.0021682768891241907	0.00033216336087863287	microbiome 150x1995	federated
530	0.0001504125023904969	0.0001504125023904893	0.00013948004545467422	-1.09325e+11	microbiome 150x1995	federated
531	-0.0008290744549610059	-0.0008290744549610065	-0.0007592888301589535	6.97856e+10	microbiome 150x1995	federated
532	0.0	0.0	0.0	0.0	microbiome 150x1995	federated
533	0.000616060843162644	0.0006160608431626391	0.0006189561042063449	2.89526e+10	microbiome 150x1995	federated
534	-0.0010994140456710578	-0.001099414045671055	-0.0012004220622909682	-0.00010100801661991322	microbiome 150x1995	federated
535	-0.0008091040902029353	-0.0008091040902029362	-0.0006486327908550465	0.0001604712993478897	microbiome 150x1995	federated
536	0.001138616873290682	0.0011386168732906803	0.0010797917015059504	-5.88252e+10	microbiome 150x1995	federated
537	-0.0008392314933726285	-0.0008392314933726237	-0.0009263646698729759	-8.71332e+10	microbiome 150x1995	federated
538	-0.0008997881524126867	-0.0008997881524126882	-0.0010797639163681086	-0.0001799757639554205	microbiome 150x1995	federated
539	-0.0010774033338996523	-0.0010774033338996497	-0.0012849676856448292	-0.00020756435174517957	microbiome 150x1995	federated
540	-0.002360906778802795	-0.002360906778802798	-0.002315454819757022	4.5452e+11	microbiome 150x1995	federated
541	0.00038696395924053974	0.00038696395924055546	0.000372918422419203	-1.40455e+11	microbiome 150x1995	federated
542	0.0010743784530334575	0.0010743784530334584	0.0010306969936905294	-4.36815e+11	microbiome 150x1995	federated
543	-0.0020314393391120435	-0.002031439339112034	-0.0020502302324957667	-1.87909e+11	microbiome 150x1995	federated
544	0.00023155346663040411	0.00023155346663040368	0.00020740241904308387	-2.4151e+11	microbiome 150x1995	federated
545	-0.0002564057990839889	-0.0002564057990839894	-0.0003027217158381053	-4.63159e+10	microbiome 150x1995	federated
546	0.00033628265838782535	0.00033628265838782205	0.0003740030521458292	3.77204e+10	microbiome 150x1995	federated
547	-0.0016315723374273694	-0.0016315723374273686	-0.0014309711284767035	0.00020060120895066505	microbiome 150x1995	federated
548	-0.0009767223112304056	-0.000976722311230409	-0.0008305888873388233	0.00014613342389158568	microbiome 150x1995	federated
549	0.0	0.0	0.0	0.0	microbiome 150x1995	federated
550	-0.0010202571950556733	-0.0010202571950556748	-0.0009139135843391344	0.00010634361071654044	microbiome 150x1995	federated
551	0.0005186463092113709	0.0005186463092113746	0.0005213136146912602	2.66731e+09	microbiome 150x1995	federated
552	-0.001369831049444204	-0.0013698310494442121	-0.0011681627255873191	0.00020166832385689303	microbiome 150x1995	federated
553	0.0	0.0	0.0	0.0	microbiome 150x1995	federated
554	0.0	0.0	0.0	0.0	microbiome 150x1995	federated
555	-0.0005265983768432029	-0.000526598376843202	-0.0005910087106971475	-6.44103e+10	microbiome 150x1995	federated
556	-0.0002564057990839889	-0.0002564057990839894	-0.00030272171583810195	-4.63159e+10	microbiome 150x1995	federated
557	0.0007821466699860235	0.0007821466699860266	0.000876517032456223	9.43704e+10	microbiome 150x1995	federated
558	-0.0008635256551891185	-0.00086352565518912	-0.0008708295568848853	-7.3039e+09	microbiome 150x1995	federated
559	0.0	0.0	0.0	0.0	microbiome 150x1995	federated
560	0.0007233342993620611	0.0007233342993620552	0.0006679592927850014	-5.5375e+11	microbiome 150x1995	federated
561	-0.0002389067461939777	-0.00023890674619398428	-0.00025639901516699384	-1.74923e+11	microbiome 150x1995	federated
562	0.001096433040604008	0.0010964330406040067	0.001294778649643532	0.00019834560903952535	microbiome 150x1995	federated
563	0.0	0.0	-0.0007005040610416266	-0.0007005040610416266	microbiome 150x1995	federated
564	-6.15616e+10	-6.15616e+10	-8.9209e+10	-2.76474e+10	microbiome 150x1995	federated
565	-0.0003669786876394229	-0.00036697868763942105	-0.00030198848977226153	6.49902e+10	microbiome 150x1995	federated
566	-0.0038968865619319138	-0.003896886561931912	-0.0037989608836357046	9.79257e+09	microbiome 150x1995	federated
567	-0.0007930226288769001	-0.0007930226288769006	-0.0007470764422493226	4.59462e+11	microbiome 150x1995	federated
568	-0.0019446119804246275	-0.0019446119804246208	-0.002011083257832654	-6.64713e+09	microbiome 150x1995	federated
569	-0.0008655455367014177	-0.0008655455367014116	-0.0008453088349470436	2.02367e+11	microbiome 150x1995	federated
570	-0.001431891513951588	-0.0014318915139515847	-0.0017199134892772752	-0.0002880219753256905	microbiome 150x1995	federated
571	-0.0013683737096493542	-0.001368373709649355	-0.001332827056872492	3.55467e+10	microbiome 150x1995	federated
572	0.0006312786869475765	0.0006312786869475764	0.0006802535842701945	4.89749e+10	microbiome 150x1995	federated
573	0.0014727511333485798	0.0014727511333485802	0.001202982495161533	-0.00026976863818704714	microbiome 150x1995	federated
574	-0.00033652963751361044	-0.00033652963751360827	-0.0003917665602347566	-5.52369e+11	microbiome 150x1995	federated
575	-0.0012524526918227625	-0.0012524526918227634	-0.0012146165544521881	3.78361e+10	microbiome 150x1995	federated
576	-0.00021516462471492018	-0.00021516462471491573	-0.00016972713506015953	4.54375e+09	microbiome 150x1995	federated
577	-2.72449e+11	-2.72449e+10	-2.65412e+10	7.03631e+08	microbiome 150x1995	federated
578	-0.0008808864209966454	-0.0008808864209966431	-0.000782814247657932	9.80722e+10	microbiome 150x1995	federated
579	-0.0009175800974152222	-0.0009175800974152173	-0.0010304943614352071	-0.00011291426401998988	microbiome 150x1995	federated
580	0.00021935245026686323	0.0002193524502668651	0.00019423934561410355	-2.51131e+11	microbiome 150x1995	federated
581	7.82208e+10	7.82208e+10	0.00010416216338094958	2.59414e+10	microbiome 150x1995	federated
582	0.0014617348478346023	0.0014617348478346073	0.0014121721281084303	-4.95627e+10	microbiome 150x1995	federated
583	0.0002369692714003538	0.00023696927140035384	0.00021252550172047975	-2.44438e+11	microbiome 150x1995	federated
584	-0.0014156511833989312	-0.001415651183398933	-0.0014725983461760686	-5.69472e+10	microbiome 150x1995	federated
585	-0.00018001203540715107	-0.00018001203540715243	-0.00020007256589520413	-2.00605e+09	microbiome 150x1995	federated
586	-0.0005573112106076734	-0.0005573112106076734	-0.0006704907941647005	-0.00011317958355702706	microbiome 150x1995	federated
587	0.001096433040604008	0.0010964330406040067	0.0012947786496435329	0.00019834560903952622	microbiome 150x1995	federated
588	0.002979618726996837	0.002979618726996843	0.0026381522050413614	-0.00034146652195548135	microbiome 150x1995	federated
589	-0.00022806696033881896	-0.00022806696033881929	-0.0002671348280380188	-3.90679e+10	microbiome 150x1995	federated
590	0.00038749305021157913	0.0003874930502115673	0.0003865538540006109	-9.39196e+08	microbiome 150x1995	federated
591	0.0	0.0	0.0	0.0	microbiome 150x1995	federated
592	-0.0026056452339465034	-0.0026056452339465104	-0.0026168086210208276	-1.11634e+11	microbiome 150x1995	federated
593	-0.0010782083597339757	-0.0010782083597339737	-0.0010308907360654905	4.73176e+10	microbiome 150x1995	federated
594	0.001071813783723048	0.0010718137837230478	0.0009992221865394767	-7.25916e+10	microbiome 150x1995	federated
595	-0.0009815055407936732	-0.0009815055407936737	-0.0011662771728508793	-0.00018477163205720564	microbiome 150x1995	federated
596	-0.0006805929465301706	-0.0006805929465301655	-0.0006928806529549848	-1.22877e+11	microbiome 150x1995	federated
597	0.0	0.0	0.0	0.0	microbiome 150x1995	federated
598	-0.0007400181397936	-0.000740018139793617	-0.0007550503188283057	-1.50322e+11	microbiome 150x1995	federated
599	-0.0014767958938626884	-0.0014767958938626852	-0.0014642064969796356	1.25894e+11	microbiome 150x1995	federated
600	0.0	0.0	0.0	0.0	microbiome 150x1995	federated
601	0.00016161996616664858	0.00016161996616663612	0.00019562487311146175	3.40049e+10	microbiome 150x1995	federated
602	0.0	0.0	0.0	0.0	microbiome 150x1995	federated
603	-0.0009815055407936739	-0.0009815055407936743	-0.001166277172850881	-0.00018477163205720673	microbiome 150x1995	federated
604	0.0006273033910082501	0.0006273033910082501	0.0006842342102726236	5.69308e+10	microbiome 150x1995	federated
605	-0.0014682134469250732	-0.0014682134469250735	-0.001198062380529152	0.00027015106639592147	microbiome 150x1995	federated
606	-0.0005438873720065514	-0.0005438873720065515	-0.0006443975533545735	-0.00010051018134802205	microbiome 150x1995	federated
607	-0.00024170703443701514	-0.00024170703443701733	-0.00027942074737984996	-3.77137e+10	microbiome 150x1995	federated
608	-0.0008630236784501658	-0.0008630236784501621	-0.0009690683307713956	-0.0001060446523212335	microbiome 150x1995	federated
609	0.0	0.0	-0.0010872417336165237	-0.0010872417336165237	microbiome 150x1995	federated
610	-0.0002564057990839903	-0.0002564057990839901	-0.000302721715838105	-4.63159e+09	microbiome 150x1995	federated
611	0.0	0.0	-0.00036297542201086855	-0.00036297542201086855	microbiome 150x1995	federated
612	-0.0009757646579566761	-0.0009757646579566752	-0.0011675773914975546	-0.00019181273354087938	microbiome 150x1995	federated
613	0.0001627385944718244	0.0001627385944718253	0.00017451207594583763	1.17735e+11	microbiome 150x1995	federated
614	-0.000706327485825507	-0.0007063274858255068	-0.0006738694323717455	3.24581e+10	microbiome 150x1995	federated
615	-0.00044214026662127003	-0.00044214026662126965	-0.00044483529760936384	-2.69503e+10	microbiome 150x1995	federated
616	-0.0010093864095992733	-0.0010093864095992763	-0.0008436200714527963	0.00016576633814648003	microbiome 150x1995	federated
617	0.002006729411098193	0.0020067294110981946	0.0024351610433083364	0.00042843163221014183	microbiome 150x1995	federated
618	-0.001028393394908522	-0.0010283933949085204	-0.0006903365818701229	0.00033805681303839756	microbiome 150x1995	federated
619	0.0003191822293669418	0.00031918222936693635	0.00045215888347329303	0.00013297665410635668	microbiome 150x1995	federated
620	0.0005447457017826727	0.0005447457017826776	0.0004412076513007224	-0.00010353805048195517	microbiome 150x1995	federated
621	-0.0010307407984353517	-0.0010307407984353502	-0.0011181366775234957	-8.73959e+10	microbiome 150x1995	federated
622	0.0	0.0	0.0	0.0	microbiome 150x1995	federated
623	0.0	0.0	0.0	0.0	microbiome 150x1995	federated
624	-0.0005265983768432029	-0.000526598376843202	-0.0005910087106971492	-6.44103e+10	microbiome 150x1995	federated
625	0.0014442808971860714	0.0014442808971860802	0.0015192206683292315	7.49398e+10	microbiome 150x1995	federated
626	0.0004208512613203577	0.0004208512613203651	0.00041332051084931837	-7.53075e+09	microbiome 150x1995	federated
627	-0.00030502092539986365	-0.0003050209253998705	-0.00035094574657597055	-459248211761	microbiome 150x1995	federated
628	0.0010907957165928492	0.0010907957165928468	0.0012835732818551934	0.00019277756526234657	microbiome 150x1995	federated
629	-0.000556876425147398	-0.0005568764251473985	-0.0006422036720067509	-8.53272e+10	microbiome 150x1995	federated
630	-0.0009769166253461073	-0.0009769166253461132	-0.0010219913917242777	-4.50748e+10	microbiome 150x1995	federated
631	-0.0003474507693112782	-0.00034745076931127876	-0.00029866168126808457	4.87891e+10	microbiome 150x1995	federated
632	-0.001876865121800004	-0.0018768651218000094	-0.0016161512499879177	0.0002607138718120918	microbiome 150x1995	federated
633	0.0	0.0	0.0	0.0	microbiome 150x1995	federated
634	-0.0012397688502048098	-0.001239768850204811	-0.0010512816459235423	0.00018848720428126875	microbiome 150x1995	federated
635	-0.0018208113413716188	-0.0018208113413716192	-0.0019015296745763107	-8.07183e+10	microbiome 150x1995	federated
636	-0.0017377417924531369	-0.0017377417924531384	-0.0019465289037348481	-0.00020878711128170975	microbiome 150x1995	federated
637	-5.49825e+11	-5.49825e+10	-5.47244e+10	2.58073e+09	microbiome 150x1995	federated
638	-0.0013314777882668073	-0.0013314777882668075	-0.0016057262812354854	-0.00027424849296867797	microbiome 150x1995	federated
639	0.0016253043866692495	0.0016253043866692493	0.001930489016891609	0.00030518463022235977	microbiome 150x1995	federated
640	0.0	0.0	0.0	0.0	microbiome 150x1995	federated
641	0.0	0.0	0.0	0.0	microbiome 150x1995	federated
642	0.00012878045398538384	0.0001287804539853981	5.60139e+10	-7.27665e+10	microbiome 150x1995	federated
643	-0.00028371486885670453	-0.0002837148688566962	-0.00023377389675476113	4.9941e+11	microbiome 150x1995	federated
644	-0.000784225413884465	-0.000784225413884466	-0.0008279243783533855	-4.3699e+10	microbiome 150x1995	federated
645	-0.00046805460264600957	-0.00046805460264600317	-0.0004623423180679982	5.71228e+09	microbiome 150x1995	federated
646	0.0	0.0	0.0	0.0	microbiome 150x1995	federated
647	-0.0008241773771360045	-0.0008241773771360053	-0.000996018040476462	-0.0001718406633404567	microbiome 150x1995	federated
648	-0.0002965276982613624	-0.000296527698261364	-0.0003822355721689107	-8.57079e+10	microbiome 150x1995	federated
649	-0.0035301830425632633	-0.0035301830425632673	-0.003543510757063768	-1.33277e+11	microbiome 150x1995	federated
650	-0.0005117825379261162	-0.0005117825379261128	-0.0005523483877165382	-4.05658e+10	microbiome 150x1995	federated
651	2.17033e+10	2.17033e+10	2.70736e+11	5.3703e+10	microbiome 150x1995	federated
652	0.0	0.0	0.0	0.0	microbiome 150x1995	federated
653	0.0	0.0	0.0	0.0	microbiome 150x1995	federated
654	-0.00207273192598752	-0.0020727319259875223	-0.002071798739374774	9.33187e+08	microbiome 150x1995	federated
655	-0.0005940776983485634	-0.0005940776983485668	-0.0006226520669817678	-2.85744e+11	microbiome 150x1995	federated
656	-0.000180012035407158	-0.00018001203540715896	-0.00020007256589520857	-2.00605e+11	microbiome 150x1995	federated
657	-0.0004058050479414899	-0.0004058050479414871	-0.000382272155108656	2.35329e+11	microbiome 150x1995	federated
658	0.0	0.0	0.0	0.0	microbiome 150x1995	federated
659	-0.00012340208030885765	-0.00012340208030886041	-0.00013548507137515575	-1.2083e+11	microbiome 150x1995	federated
660	0.0014888170263010674	0.0014888170263010739	0.0016446354749455887	0.00015581844864451483	microbiome 150x1995	federated
661	-0.0002564057990839889	-0.0002564057990839894	-0.00030272171583810677	-4.63159e+11	microbiome 150x1995	federated
662	-0.00026819188033105397	-0.00026819188033105245	-0.00030872536960551604	-4.05335e+11	microbiome 150x1995	federated
663	-3.07593e+10	-3.07593e+10	-2.16539e+11	9.10536e+09	microbiome 150x1995	federated
664	-0.00012627397235046562	-0.0001262739723504676	-0.00011296540794888397	1.33086e+11	microbiome 150x1995	federated
665	0.0020513195745616246	0.0020513195745616233	0.002483718009908476	0.0004323984353468528	microbiome 150x1995	federated
666	0.0	0.0	238215	238215	microbiome 150x1995	federated
667	0.000300878028762402	0.00030087802876240037	0.00030859051716912184	7.71249e+09	microbiome 150x1995	federated
668	0.0	0.0	0.0	0.0	microbiome 150x1995	federated
669	0.0015172902732102974	0.0015172902732102941	0.0016146787496308921	9.73885e+10	microbiome 150x1995	federated
670	-0.001530775779523501	-0.0015307757795235007	-0.0015064935121735239	2.42823e+10	microbiome 150x1995	federated
671	-0.000556876425147398	-0.0005568764251473985	-0.0006422036720067511	-8.53272e+10	microbiome 150x1995	federated
672	-0.00483139123908811	-0.0048313912390881095	-0.0046241390214952155	0.000207252217592894	microbiome 150x1995	federated
673	0.0	0.0	-0.0004313423858921806	-0.0004313423858921806	microbiome 150x1995	federated
674	-2.88225e+10	-2.88225e+10	-3.6097e+11	-7.27451e+10	microbiome 150x1995	federated
675	-0.0011138399630505566	-0.001113839963050552	-0.001130261197218002	-1.64212e+10	microbiome 150x1995	federated
676	-0.00046243635452368465	-0.0004624363545236861	-0.0005159799090442001	-5.35436e+11	microbiome 150x1995	federated
677	0.0010522783441981522	0.0010522783441981522	0.0009124002429402165	-0.0001398781012579357	microbiome 150x1995	federated
678	0.0004205399789245015	0.0004205399789245054	0.00038305637060259706	-3.74836e+11	microbiome 150x1995	federated
679	0.0011349117370943198	0.0011349117370943213	0.0012215349773941951	8.66232e+10	microbiome 150x1995	federated
680	0.0	0.0	0.0	0.0	microbiome 150x1995	federated
681	0.0015209439484059567	0.001520943948405957	0.0018738333805324119	0.00035288943212645496	microbiome 150x1995	federated
682	4.75387e+11	4.75387e+11	3.88909e+10	-8.64774e+09	microbiome 150x1995	federated
683	0.00030455432115274677	0.0003045543211527504	0.00035482754909273693	5.02732e+10	microbiome 150x1995	federated
684	0.0	0.0	-0.0004313423858921821	-0.0004313423858921821	microbiome 150x1995	federated
685	-0.0002734781397428893	-0.000273478139742888	-0.0003124973270555765	-3.90192e+10	microbiome 150x1995	federated
686	-0.0004811042504278029	-0.00048110425042780674	-0.00047919858805813893	1.90566e+10	microbiome 150x1995	federated
687	-0.001234588418642959	-0.0012345884186429567	-0.0013718608073984668	-0.00013727238875551012	microbiome 150x1995	federated
688	-0.0005105727847212897	-0.000510572784721292	-0.000617248561560504	-0.00010667577683921197	microbiome 150x1995	federated
689	-0.001272279170660631	-0.001272279170660626	-0.0012058168452536804	6.64623e+10	microbiome 150x1995	federated
690	-0.000294205167947555	-0.0002942051679475607	-0.0002852392590953327	8.96591e+09	microbiome 150x1995	federated
691	4.37345e+10	4.37345e+11	3.04568e+11	-1.32777e+11	microbiome 150x1995	federated
692	-0.0008992414745617061	-0.0008992414745616966	-0.0009429929492659468	-4.37515e+10	microbiome 150x1995	federated
693	-0.0018981792385918618	-0.001898179238591866	-0.0019223344976464834	-2.41553e+10	microbiome 150x1995	federated
694	-0.0015408137085036393	-0.0015408137085036395	-0.0018192197963449205	-0.00027840608784128105	microbiome 150x1995	federated
695	-0.002823121033914035	-0.0028231210339140283	-0.0028236177257043088	-4.96692e+08	microbiome 150x1995	federated
696	-0.002373723033346471	-0.0023737230333464665	-0.0024658726858582383	-9.21497e+10	microbiome 150x1995	federated
697	0.0	0.0	0.0	0.0	microbiome 150x1995	federated
698	-0.002060975201640399	-0.0020609752016404006	-0.002055067890663027	5.90731e+10	microbiome 150x1995	federated
699	0.0008212647381432491	0.0008212647381432452	0.0008990122583523979	7.77475e+10	microbiome 150x1995	federated
700	0.0	0.0	0.0	0.0	microbiome 150x1995	federated
701	0.0003509837830278093	0.0003509837830278144	0.00037593386847888235	2.49501e+10	microbiome 150x1995	federated
702	-0.0010132642444108128	-0.001013264244410821	-0.0010681186197195078	-5.48544e+09	microbiome 150x1995	federated
703	0.000690522722364251	0.0006905227223642526	0.0006248700913055694	-6.56526e+09	microbiome 150x1995	federated
704	0.0	0.0	0.0	0.0	microbiome 150x1995	federated
705	0.0005476970302171074	0.0005476970302171086	0.0006512718650304221	0.00010357483481331347	microbiome 150x1995	federated
706	-0.0007650239088659494	-0.0007650239088659572	-0.0008069085237577105	-4.18846e+10	microbiome 150x1995	federated
707	0.00019292581879168516	0.0001929258187916845	0.00024191290680932104	4.89871e+10	microbiome 150x1995	federated
708	0.0	0.0	0.0	0.0	microbiome 150x1995	federated
709	0.0	0.0	0.0	0.0	microbiome 150x1995	federated
710	-0.0005265983768432029	-0.000526598376843202	-0.0005910087106971495	-6.44103e+10	microbiome 150x1995	federated
711	0.0020513195745616246	0.0020513195745616233	0.0024837180099084775	0.0004323984353468541	microbiome 150x1995	federated
712	0.001096433040604008	0.0010964330406040067	0.0012947786496435348	0.00019834560903952817	microbiome 150x1995	federated
713	-0.00015547606415392947	-0.00015547606415393028	-0.00020230950993659983	-4.68334e+11	microbiome 150x1995	federated
714	-0.00045076379637311423	-0.00045076379637310935	-0.0005269510269261994	-7.61872e+09	microbiome 150x1995	federated
715	-0.000836892166515899	-0.0008368921665158803	-0.0008863661490288528	-4.9474e+10	microbiome 150x1995	federated
716	-0.0002804329960358962	-0.00028043299603589515	-0.0002350610974110773	4.53719e+10	microbiome 150x1995	federated
717	-0.00018001203540715107	-0.00018001203540715243	-0.00020007256589520397	-2.00605e+10	microbiome 150x1995	federated
718	-0.0013200273258198725	-0.0013200273258198742	-0.0013343540953650662	-1.43268e+11	microbiome 150x1995	federated
719	-0.00032952573984170065	-0.0003295257398416992	-0.00039811037420345134	-6.85846e+10	microbiome 150x1995	federated
720	0.0	0.0	0.0	0.0	microbiome 150x1995	federated
721	0.0	0.0	0.0	0.0	microbiome 150x1995	federated
722	0.0	0.0	-0.0003629754220108737	-0.0003629754220108737	microbiome 150x1995	federated
723	0.000335630154836573	0.00033563015483657554	0.000374442524072653	3.88124e+10	microbiome 150x1995	federated
724	-0.00035478427921050614	-0.0003547842792105056	-0.0004223730828768843	-6.75888e+10	microbiome 150x1995	federated
725	0.0	0.0	0.0	0.0	microbiome 150x1995	federated
726	0.0	0.0	0.0	0.0	microbiome 150x1995	federated
727	-0.0002564057990839889	-0.0002564057990839894	-0.00030272171583810195	-4.63159e+10	microbiome 150x1995	federated
728	0.0004176323979555493	0.00041763239795554913	0.00040043553100812716	-1.71969e+11	microbiome 150x1995	federated
729	-0.0002564057990839889	-0.0002564057990839894	-0.000302721715838105	-4.63159e+10	microbiome 150x1995	federated
730	-0.0007082414991285421	-0.0007082414991285377	-0.0006416878644426824	6.65536e+10	microbiome 150x1995	federated
731	-0.0005354225080816023	-0.0005354225080815934	-0.0005090465151745483	2.6376e+11	microbiome 150x1995	federated
732	0.0	0.0	0.0	0.0	microbiome 150x1995	federated
733	7.82343e+10	7.82343e+10	8.85038e+10	1.02695e+11	microbiome 150x1995	federated
734	-0.0007047410515853318	-0.0007047410515853331	-0.0008407529002616024	-0.00013601184867626935	microbiome 150x1995	federated
735	-0.001065851678708772	-0.0010658516787087713	-0.0011455341578980641	-7.96825e+10	microbiome 150x1995	federated
736	-0.00012340208030885765	-0.00012340208030886041	-0.00013548507137515334	-1.2083e+11	microbiome 150x1995	federated
737	-0.0015714531156147793	-0.0015714531156147788	-0.0015464448051526664	2.50083e+11	microbiome 150x1995	federated
738	-0.0004126458385287294	-0.0004126458385287335	-0.0003582160356518134	5.44298e+09	microbiome 150x1995	federated
739	0.0008611128931384938	0.0008611128931385016	0.0009212648433186088	6.0152e+10	microbiome 150x1995	federated
740	0.0	0.0	0.0	0.0	microbiome 150x1995	federated
741	-0.0010232213383671274	-0.0010232213383671257	-0.001016625709322994	6.59563e+10	microbiome 150x1995	federated
742	0.0005815453803668902	0.0005815453803668913	0.0005499235620867763	-3.16218e+11	microbiome 150x1995	federated
743	0.0	0.0	0.0	0.0	microbiome 150x1995	federated
744	-0.0008613186678169976	-0.0008613186678169954	-0.0006683605024856898	0.00019295816533130563	microbiome 150x1995	federated
745	-0.00012340208030885765	-0.00012340208030886041	-0.00013548507137515255	-1.2083e+10	microbiome 150x1995	federated
746	0.0018361135282455574	0.0018361135282455579	0.002168276889124193	0.00033216336087863504	microbiome 150x1995	federated
747	-0.00044513466900925107	-0.00044513466900925926	-0.0005182443320810199	-7.31097e+09	microbiome 150x1995	federated
748	-0.0010692922515111703	-0.0010692922515111738	-0.001159355074864086	-9.00628e+10	microbiome 150x1995	federated
749	0.0	0.0	0.0	0.0	microbiome 150x1995	federated
750	-0.00015547606415392947	-0.00015547606415393028	-0.00020230950993659733	-4.68334e+10	microbiome 150x1995	federated
751	-0.0009948583712663783	-0.0009948583712663744	-0.0009696620147504434	2.51964e+11	microbiome 150x1995	federated
752	-0.00228527913200224	-0.002285279132002241	-0.002462466251840695	-0.00017718711983845392	microbiome 150x1995	federated
753	0.0	0.0	0.0019537972893881074	0.0019537972893881074	microbiome 150x1995	federated
754	-0.00012340208030885765	-0.0001234020803088597	-0.00013548507137515415	-1.2083e+11	microbiome 150x1995	federated
755	4.32165e+11	4.32165e+10	6.29654e+10	1.97489e+11	microbiome 150x1995	federated
756	0.0	0.0	0.0	0.0	microbiome 150x1995	federated
757	0.0	0.0	0.0	0.0	microbiome 150x1995	federated
758	-0.0009306038915834907	-0.0009306038915834911	-0.0011045582711210814	-0.0001739543795375903	microbiome 150x1995	federated
759	0.0013226242504724324	0.0013226242504724335	0.0013450793072782524	2.24551e+11	microbiome 150x1995	federated
760	-0.0008182344404370173	-0.000818234440437022	-0.0009581463087129477	-0.0001399118682759257	microbiome 150x1995	federated
761	-0.000874584262994026	-0.000874584262994025	-0.0008561358211787186	1.84484e+11	microbiome 150x1995	federated
762	-0.0016050806590302057	-0.0016050806590302033	-0.001587511859390429	1.75688e+11	microbiome 150x1995	federated
763	-0.0005345017799939395	-0.0005345017799939387	-0.0005471315164437076	-1.26297e+11	microbiome 150x1995	federated
764	-0.00018001203540715107	-0.00018001203540715243	-0.00020007256589520432	-2.00605e+10	microbiome 150x1995	federated
765	-1.05249e+09	-1.05249e+09	1.63973e+11	1.65026e+11	microbiome 150x1995	federated
766	-0.00034499346056993856	-0.00034499346056994317	-0.00030997587216184387	3.50176e+09	microbiome 150x1995	federated
767	-0.0012515663530117316	-0.0012515663530117266	-0.0011848600948659578	6.67063e+09	microbiome 150x1995	federated
768	-1.71558e+11	-1.71558e+10	-8.22924e+09	8.92654e+09	microbiome 150x1995	federated
769	-0.001161860833144329	-0.0011618608331443235	-0.0012042467174165356	-4.23859e+10	microbiome 150x1995	federated
770	-0.00073739270153241	-0.0007373927015324069	-0.0006554800992997594	8.19126e+09	microbiome 150x1995	federated
771	0.0007495469998093212	0.0007495469998093317	0.0007463735162328979	-3.17348e+09	microbiome 150x1995	federated
772	-0.0005870920215132263	-0.0005870920215132164	-0.0006101225390978209	-2.30305e+11	microbiome 150x1995	federated
773	-4.22324e+10	-4.22324e+11	-5.74926e+10	-1.52603e+10	microbiome 150x1995	federated
774	-0.0007377371540149186	-0.0007377371540149032	-0.0007861669750713809	-4.84298e+11	microbiome 150x1995	federated
775	0.0009618966137828146	0.000961896613782813	0.0011292458951469644	0.0001673492813641514	microbiome 150x1995	federated
776	-0.0003972836567864389	-0.0003972836567864356	-0.00036856244610312467	2.87212e+10	microbiome 150x1995	federated
777	-0.0015932316090649563	-0.0015932316090649535	-0.0015800655473237838	1.31661e+11	microbiome 150x1995	federated
778	0.0	0.0	0.0	0.0	microbiome 150x1995	federated
779	0.007200331135524967	0.007200331135524956	0.006953084401766979	-0.0002472467337579767	microbiome 150x1995	federated
780	0.0009605531582596549	0.0009605531582596518	0.0008024231846150202	-0.00015812997364463152	microbiome 150x1995	federated
781	0.0018534420996456484	0.0018534420996456518	0.0020096165897177604	0.00015617449007210857	microbiome 150x1995	federated
782	-0.0005234747041516895	-0.0005234747041516885	-0.0006345449500703924	-0.00011107024591870392	microbiome 150x1995	federated
783	0.0	0.0	0.0	0.0	microbiome 150x1995	federated
784	366293	3.66293e+06	2.38215e+06	-128078	microbiome 150x1995	federated
785	0.0003098482038218019	0.00030984820382180323	0.00036388326397860104	5.40351e+11	microbiome 150x1995	federated
786	-0.001629089315291037	-0.0016290893152910353	-0.0013741159386361237	0.0002549733766549116	microbiome 150x1995	federated
787	2.29005e+10	2.29005e+10	1.32422e+11	-9.65824e+09	microbiome 150x1995	federated
788	-0.00018001203540715107	-0.00018001203540715243	-0.00020007256589520662	-2.00605e+11	microbiome 150x1995	federated
789	-0.0011490516619479083	-0.0011490516619479065	-0.0010982804965575376	5.07712e+11	microbiome 150x1995	federated
790	-0.002479830367602502	-0.0024798303676025024	-0.002480181396879742	-3.51029e+09	microbiome 150x1995	federated
791	-0.0012452113807856187	-0.0012452113807856207	-0.001214930484164958	3.02809e+11	microbiome 150x1995	federated
792	-0.0015495300863211114	-0.0015495300863211149	-0.0015339706098835653	1.55595e+11	microbiome 150x1995	federated
793	-0.00022709975654119468	-0.0002270997565411952	-0.00017732562344981626	4.97741e+10	microbiome 150x1995	federated
794	-0.0020057269848182285	-0.0020057269848182267	-0.0019475382423100797	5.81887e+11	microbiome 150x1995	federated
795	-0.002499228884883302	-0.002499228884883306	-0.0024903517441213583	8.87714e+09	microbiome 150x1995	federated
796	-0.0002711899522092421	-0.0002711899522092404	-0.00027441209240250565	-3.22214e+10	microbiome 150x1995	federated
797	0.0	0.0	0.0	0.0	microbiome 150x1995	federated
798	-0.0007938606241436826	-0.0007938606241436724	-0.0007893815374998537	4.47909e+09	microbiome 150x1995	federated
799	0.0006434525463233512	0.0006434525463233508	0.0005900159421557581	-5.34366e+10	microbiome 150x1995	federated
800	0.0004668057971841132	0.0004668057971841151	0.0005655440145444537	9.87382e+10	microbiome 150x1995	federated
801	0.0004858599184640703	0.00048585991846407096	0.000441233462539357	-4.46265e+11	microbiome 150x1995	federated
802	-0.0028215013181781736	-0.002821501318178177	-0.0027773174829488012	4.41838e+11	microbiome 150x1995	federated
803	0.0	0.0	-0.0003629754220108712	-0.0003629754220108712	microbiome 150x1995	federated
804	-0.00041100535822695844	-0.000411005358226956	-0.00039848693812525595	125184201017	microbiome 150x1995	federated
805	0.0	0.0	-0.0010634748083259852	-0.0010634748083259852	microbiome 150x1995	federated
806	-0.00039559241619692003	-0.00039559241619692	-0.00043859607472863173	-4.30037e+11	microbiome 150x1995	federated
807	0.0	0.0	0.0	0.0	microbiome 150x1995	federated
808	0.0	0.0	0.0	0.0	microbiome 150x1995	federated
809	-0.0005506533775426506	-0.0005506533775426523	-0.0006784164152022707	-0.0001277630376596184	microbiome 150x1995	federated
810	-0.0002564057990839889	-0.0002564057990839894	-0.0003027217158381053	-4.63159e+10	microbiome 150x1995	federated
811	-0.0006635980433455865	-0.0006635980433455833	-0.0006519475601293383	1.16505e+11	microbiome 150x1995	federated
812	6.8168e+10	6.8168e+10	7.14798e+10	3.31187e+10	microbiome 150x1995	federated
813	-0.0019399449704429748	-0.0019399449704429696	-0.0018782319059757746	6.17131e+10	microbiome 150x1995	federated
814	-0.0004027294366415113	-0.00040272943664151163	-0.00048193664683032956	-7.92072e+10	microbiome 150x1995	federated
815	-0.000731272211746038	-0.0007312722117460358	-0.000766965191475895	-3.5693e+11	microbiome 150x1995	federated
816	-0.0002564057990839889	-0.0002564057990839894	-0.0003027217158381023	-4.63159e+10	microbiome 150x1995	federated
817	-0.0007596940946427641	-0.0007596940946427592	-0.0007212908308155636	3.84033e+11	microbiome 150x1995	federated
818	0.00015201957238948443	0.00015201957238946204	0.00015651066648693536	4.49109e+09	microbiome 150x1995	federated
819	0.0	0.0	-0.0009473260270502978	-0.0009473260270502978	microbiome 150x1995	federated
820	0.0	0.0	0.0	0.0	microbiome 150x1995	federated
821	-0.0020305340427288917	-0.0020305340427288843	-0.0024483819853747925	-0.0004178479426459082	microbiome 150x1995	federated
822	-0.002046890290981406	-0.002046890290981402	-0.002207663526959848	-0.0001607732359784459	microbiome 150x1995	federated
823	-0.0007519050262863229	-0.0007519050262863249	-0.0007209275300847555	3.09775e+11	microbiome 150x1995	federated
824	0.0	0.0	0.0	0.0	microbiome 150x1995	federated
825	-0.001859010195799964	-0.001859010195799972	-0.0015209435243503733	0.00033806667144959876	microbiome 150x1995	federated
826	-0.001152986723998897	-0.0011529867239989152	-0.0008812793582285456	0.00027170736577036966	microbiome 150x1995	federated
827	0.00044781185894405423	0.00044781185894405407	0.0004638229300465954	1.60111e+11	microbiome 150x1995	federated
828	0.002124633973497201	0.0021246339734972025	0.002103861480109017	-2.07725e+11	microbiome 150x1995	federated
829	-0.0006920339701324545	-0.000692033970132455	-0.000792459492156498	-0.00010042552202404293	microbiome 150x1995	federated
830	-0.0007870468844900753	-0.0007870468844900795	-0.0008905836266086697	-0.0001035367421185902	microbiome 150x1995	federated
831	0.0	0.0	-0.0010634748083259904	-0.0010634748083259904	microbiome 150x1995	federated
832	0.0009754954299848667	0.0009754954299848725	0.0012089179487877065	0.00023342251880283397	microbiome 150x1995	federated
833	-0.0022884245565952437	-0.002288424556595237	-0.0022347377792250062	5.36868e+10	microbiome 150x1995	federated
834	-0.0009604580239691589	-0.0009604580239691678	-0.0009786279411554079	-1.81699e+11	microbiome 150x1995	federated
835	-0.0012544299103017813	-0.0012544299103017782	-0.001168071104731067	8.63588e+10	microbiome 150x1995	federated
836	-0.0007653595342490412	-0.0007653595342490446	-0.0009089338277682358	-0.0001435742935191912	microbiome 150x1995	federated
837	-0.0014748092661173227	-0.0014748092661173227	-0.0013940093474075436	8.07999e+10	microbiome 150x1995	federated
838	-0.0009815055407936732	-0.0009815055407936737	-0.001166277172850881	-0.00018477163205720738	microbiome 150x1995	federated
839	0.00015083127055918522	0.0001508312705591874	0.00017304577261456386	2.22145e+11	microbiome 150x1995	federated
840	0.0	0.0	0.0	0.0	microbiome 150x1995	federated
841	-0.00018170065868571122	-0.00018170065868571095	-0.00019543116320260178	-1.37305e+11	microbiome 150x1995	federated
842	-0.0003959507493915417	-0.0003959507493915401	-0.0003855887960113188	1.0362e+11	microbiome 150x1995	federated
843	-0.00038228919187472223	-0.0003822891918747202	-0.00043708583494582736	-5.47966e+10	microbiome 150x1995	federated
844	0.0012996688950098515	0.0012996688950098522	0.0013850644276144786	8.53955e+10	microbiome 150x1995	federated
845	-0.0005164661352540316	-0.0005164661352540322	-0.0005168716082518535	-4.05473e+08	microbiome 150x1995	federated
846	-0.0005712911181520518	-0.0005712911181520574	-0.0004984964239705389	7.27947e+10	microbiome 150x1995	federated
847	0.0013355653982191395	0.0013355653982191377	0.0013100324090891732	-2.5533e+11	microbiome 150x1995	federated
848	-0.0013886176054087695	-0.001388617605408765	-0.0012224321453001821	0.00016618546010858286	microbiome 150x1995	federated
849	-0.0010407069965142524	-0.0010407069965142545	-0.0008788498883220647	0.00016185710819218986	microbiome 150x1995	federated
850	0.0	0.0	0.0	0.0	microbiome 150x1995	federated
851	0.0	0.0	-0.00029842900700577195	-0.00029842900700577195	microbiome 150x1995	federated
852	0.0006025824095222312	0.0006025824095222301	0.00048627078099470545	-0.00011631162852752464	microbiome 150x1995	federated
853	0.0	0.0	0.0	0.0	microbiome 150x1995	federated
854	0.0	0.0	0.0	0.0	microbiome 150x1995	federated
855	0.0	0.0	0.0	0.0	microbiome 150x1995	federated
856	0.0	0.0	-0.0004313423858921821	-0.0004313423858921821	microbiome 150x1995	federated
857	0.00026579965885082166	0.00026579965885082274	0.00029458338719495314	2.87837e+11	microbiome 150x1995	federated
858	0.0002746960725734255	0.0002746960725734255	0.0003165563655572011	4.18603e+11	microbiome 150x1995	federated
859	-0.00013989385675050288	-0.0001398938567505043	-0.0001754961654493819	-3.56023e+11	microbiome 150x1995	federated
860	-0.000738204803763424	-0.0007382048037634295	-0.0008345982764996572	-9.63935e+10	microbiome 150x1995	federated
861	-0.0006374774649202022	-0.0006374774649202026	-0.000614964541651853	2.25129e+11	microbiome 150x1995	federated
862	-0.0002564057990839889	-0.0002564057990839894	-0.0003027217158381046	-4.63159e+10	microbiome 150x1995	federated
863	-0.0013014532388650048	-0.0013014532388650058	-0.0010451322997868694	0.0002563209390781364	microbiome 150x1995	federated
864	6.87438e+10	6.87438e+10	0.00010701962570882736	3.82758e+10	microbiome 150x1995	federated
865	-0.0020445200713614686	-0.0020445200713614738	-0.0016489465830097454	0.0003955734883517284	microbiome 150x1995	federated
866	-0.0007885826712513694	-0.0007885826712513725	-0.0007914927197694478	-2.91005e+10	microbiome 150x1995	federated
867	0.0	0.0	-0.0010897768310740106	-0.0010897768310740106	microbiome 150x1995	federated
868	0.0	0.0	0.0	0.0	microbiome 150x1995	federated
869	-0.00012340208030885765	-0.00012340208030886041	-0.000135485071375153	-1.2083e+11	microbiome 150x1995	federated
870	-0.00019444180007294716	-0.00019444180007294497	-0.0001869730443126514	7.46876e+09	microbiome 150x1995	federated
871	-0.0021972920936639885	-0.0021972920936639924	-0.002201534585557159	-4.24249e+09	microbiome 150x1995	federated
872	-0.00035478427921050684	-0.000354784279210507	-0.00042237308287688166	-6.75888e+10	microbiome 150x1995	federated
873	0.00030990247529605265	0.0003099024752960479	0.0003010885277694178	-8.81395e+09	microbiome 150x1995	federated
874	0.0031036608099691216	0.003103660809969121	0.0037142308082372907	0.0006105699982681696	microbiome 150x1995	federated
875	-0.0005265983768432029	-0.000526598376843202	-0.0005910087106971492	-6.44103e+10	microbiome 150x1995	federated
876	-0.0009490547997049985	-0.0009490547997049974	-0.0009622174651096313	-1.31627e+11	microbiome 150x1995	federated
877	-0.0009240622679218195	-0.0009240622679218209	-0.0009060001933132315	1.80621e+11	microbiome 150x1995	federated
878	0.0	0.0	0.0	0.0	microbiome 150x1995	federated
879	-0.00015547606415392947	-0.00015547606415393028	-0.0002023095099366016	-4.68334e+11	microbiome 150x1995	federated
880	-0.0015232373395699702	-0.0015232373395699713	-0.0015104000571707498	1.28373e+11	microbiome 150x1995	federated
881	0.0	0.0	-0.0005082310843474927	-0.0005082310843474927	microbiome 150x1995	federated
882	0.0	0.0	0.0	0.0	microbiome 150x1995	federated
883	5.77175e+10	5.77175e+10	4.48992e+10	-1.28183e+11	microbiome 150x1995	federated
884	-0.0005964738381899735	-0.0005964738381899713	-0.0006941124793147822	-9.76386e+10	microbiome 150x1995	federated
885	-0.0002564057990839889	-0.0002564057990839894	-0.000302721715838105	-4.63159e+10	microbiome 150x1995	federated
886	0.00145401440699243	0.0014540144069924267	0.0017430956082875998	0.0002890812012951731	microbiome 150x1995	federated
887	0.000570161603454662	0.0005701616034546599	0.00033860454220387723	-0.00023155706125078262	microbiome 150x1995	federated
888	-0.0003593313749687215	-0.00035933137496872253	-0.0004386070800064862	-7.92757e+10	microbiome 150x1995	federated
889	1.86495e+11	1.86495e+10	3.3148e+10	1.44985e+11	microbiome 150x1995	federated
890	0.0	0.0	0.0	0.0	microbiome 150x1995	federated
891	0.0016202412397004595	0.0016202412397004608	0.0012475994199407459	-0.0003726418197597149	microbiome 150x1995	federated
892	0.0	0.0	0.0	0.0	microbiome 150x1995	federated
893	6.59821e+10	6.59821e+10	8.74713e+10	2.14892e+11	microbiome 150x1995	federated
894	-0.0007821035679715583	-0.0007821035679715507	-0.0008199045521070135	-3.7801e+11	microbiome 150x1995	federated
895	0.0	0.0	-0.0003629754220108737	-0.0003629754220108737	microbiome 150x1995	federated
896	0.0	0.0	0.0	0.0	microbiome 150x1995	federated
897	-0.0011319778952758486	-0.0011319778952758475	-0.001124201497002895	7.7764e+09	microbiome 150x1995	federated
898	0.0	0.0	0.0	0.0	microbiome 150x1995	federated
899	-2.91564e+11	-2.91564e+11	-3.27775e+10	-3.62104e+10	microbiome 150x1995	federated
900	-0.0024928248410999764	-0.002492824841099973	-0.0025344403210044606	-4.16155e+10	microbiome 150x1995	federated
901	-0.0016429733004114145	-0.0016429733004114126	-0.001680916378007947	-3.79431e+10	microbiome 150x1995	federated
902	-0.0012418505416765312	-0.0012418505416765268	-0.0014919701042719643	-0.0002501195625954375	microbiome 150x1995	federated
903	0.0	0.0	0.0	0.0	microbiome 150x1995	federated
904	-0.00040404656633581437	-0.0004040465663358188	-0.0004730685172612036	-6.9022e+10	microbiome 150x1995	federated
905	0.0	0.0	0.0021639672939514814	0.0021639672939514814	microbiome 150x1995	federated
906	0.0002821356819997215	0.0002821356819997169	0.00033430543283016984	5.21698e+11	microbiome 150x1995	federated
907	-0.0013156213157447575	-0.0013156213157447538	-0.0012346297314745976	8.09916e+10	microbiome 150x1995	federated
908	-0.001220322972260136	-0.001220322972260132	-0.0011048248065650323	0.00011549816569509969	microbiome 150x1995	federated
909	0.0	0.0	0.0	0.0	microbiome 150x1995	federated
910	0.0	0.0	0.002163967293951484	0.002163967293951484	microbiome 150x1995	federated
911	0.0	0.0	0.0	0.0	microbiome 150x1995	federated
912	-0.0008866307982014588	-0.0008866307982014584	-0.0007642953171668524	0.00012233548103460603	microbiome 150x1995	federated
913	-0.0002564057990839889	-0.0002564057990839894	-0.0003027217158381046	-4.63159e+10	microbiome 150x1995	federated
914	0.0	0.0	0.0	0.0	microbiome 150x1995	federated
915	0.0017812646066988882	0.0017812646066988947	0.0019162639973069051	0.00013499939060801036	microbiome 150x1995	federated
916	-0.0004686126389567776	-0.00046861263895677777	-0.00045539134860350525	1.32213e+11	microbiome 150x1995	federated
917	4.81949e+10	4.81949e+11	7.69547e+10	2.87598e+11	microbiome 150x1995	federated
918	0.0	0.0	0.0007521622078800244	0.0007521622078800244	microbiome 150x1995	federated
919	-0.0002464139894345866	-0.0002464139894345778	-0.00027148155155187905	-2.50676e+11	microbiome 150x1995	federated
920	-0.0007036384668147518	-0.0007036384668147521	-0.0006132489026591781	9.03896e+08	microbiome 150x1995	federated
921	0.0001648555533617528	0.00016485555336175206	0.00011365249631101644	-5.12031e+11	microbiome 150x1995	federated
922	0.0006794265528903737	0.0006794265528903772	0.0007990140304290319	0.00011958747753865477	microbiome 150x1995	federated
923	0.00026084275825886516	0.00026084275825886787	0.0003183214798318747	5.74787e+11	microbiome 150x1995	federated
924	-0.0002890728664720227	-0.0002890728664720238	-0.000338442372298813	-4.93695e+11	microbiome 150x1995	federated
925	0.0	0.0	0.0	0.0	microbiome 150x1995	federated
926	-0.0020805809103613903	-0.002080580910361394	-0.001828535080879454	0.00025204582948194017	microbiome 150x1995	federated
927	-0.00015547606415392947	-0.00015547606415393028	-0.00020230950993659769	-4.68334e+09	microbiome 150x1995	federated
928	-0.00042339790397419926	-0.0004233979039742014	-0.0003861785953895216	3.72193e+10	microbiome 150x1995	federated
929	-0.0008678675046020321	-0.0008678675046020312	-0.0008673309693889203	5.36535e+08	microbiome 150x1995	federated
930	0.0	0.0	238215	238215	microbiome 150x1995	federated
931	-0.0007386366545448979	-0.0007386366545448992	-0.000528309243324823	0.00021032741122007617	microbiome 150x1995	federated
932	0.0	0.0	-0.0005082310843474902	-0.0005082310843474902	microbiome 150x1995	federated
933	0.0018697784388150044	0.0018697784388150074	0.0017815599455589508	-8.82185e+10	microbiome 150x1995	federated
934	-0.0006291049426691143	-0.000629104942669118	-0.0007409657964374339	-0.0001118608537683159	microbiome 150x1995	federated
935	0.0015258322614219093	0.0015258322614219114	0.00144478217776585	-8.10501e+10	microbiome 150x1995	federated
936	-0.0010626363123065808	-0.00106263631230658	-0.0012611453981135094	-0.0001985090858069294	microbiome 150x1995	federated
937	-0.0014675785161211929	-0.0014675785161212	-0.0017626763951468906	-0.0002950978790256906	microbiome 150x1995	federated
938	0.0	0.0	0.0	0.0	microbiome 150x1995	federated
939	-0.004169690608371494	-0.004169690608371496	-0.004054210990389747	0.00011547961798174904	microbiome 150x1995	federated
940	-0.0005265983768432029	-0.000526598376843202	-0.0005910087106971465	-6.44103e+10	microbiome 150x1995	federated
941	-0.0011808115702477305	-0.0011808115702477303	-0.001061146976719867	0.00011966459352786315	microbiome 150x1995	federated
942	0.00016725005795295138	0.0001672500579529526	0.00021087971195710807	4.36297e+10	microbiome 150x1995	federated
943	0.0	0.0	0.0	0.0	microbiome 150x1995	federated
944	-0.00012340208030885765	-0.00012340208030886041	-0.00013548507137515318	-1.2083e+11	microbiome 150x1995	federated
945	0.0	0.0	0.0	0.0	microbiome 150x1995	federated
946	-0.00012340208030885765	-0.00012340208030886041	-0.00013548507137515264	-1.2083e+11	microbiome 150x1995	federated
947	-0.0011305370298095169	-0.0011305370298095138	-0.0009834518196764736	0.00014708521013304023	microbiome 150x1995	federated
948	-0.0028135878598385196	-0.0028135878598385153	-0.0021410692349368814	0.0006725186249016339	microbiome 150x1995	federated
949	-0.0002564057990839889	-0.0002564057990839894	-0.0003027217158381023	-4.63159e+10	microbiome 150x1995	federated
950	0.0	0.0	0.0	0.0	microbiome 150x1995	federated
951	0.0	0.0	0.0	0.0	microbiome 150x1995	federated
952	-0.0007742202497727374	-0.0007742202497727415	-0.0007677248694929102	6.49538e+09	microbiome 150x1995	federated
953	0.0008320245699293267	0.0008320245699293249	0.0007275809669179733	-0.00010444360301135153	microbiome 150x1995	federated
954	-0.0017719314514885339	-0.0017719314514885289	-0.0017791096001202886	-7.17815e+09	microbiome 150x1995	federated
955	-0.001303820930732798	-0.0013038209307328042	-0.001253475744598372	5.03452e+10	microbiome 150x1995	federated
956	0.001260549070067579	0.0012605490700675723	0.0007900770805130729	-0.0004704719895544994	microbiome 150x1995	federated
957	0.0007851402954804291	0.000785140295480429	0.0009371792927182047	0.0001520389972377757	microbiome 150x1995	federated
958	0.00010664441061490089	0.00010664441061490139	0.00012077157095708394	1.41272e+11	microbiome 150x1995	federated
959	0.0019487724463702466	0.001948772446370236	0.0016252454921547197	-0.00032352695421551626	microbiome 150x1995	federated
960	-0.0005438873720065514	-0.0005438873720065515	-0.0006443975533545758	-0.00010051018134802432	microbiome 150x1995	federated
961	0.001290542284559055	0.0012905422845590532	0.0013397902003065793	4.92479e+10	microbiome 150x1995	federated
962	6.02974e+10	6.02974e+10	6.32746e+09	2.97718e+08	microbiome 150x1995	federated
963	0.0009375458968623147	0.0009375458968623124	0.0011255910569543223	0.00018804516009200993	microbiome 150x1995	federated
964	-0.00020709844571896989	-0.00020709844571897777	-0.00023770962498230748	-3.06112e+10	microbiome 150x1995	federated
965	-0.0006939857720580715	-0.0006939857720580712	-0.00048111669376150215	0.00021286907829656901	microbiome 150x1995	federated
966	0.0	0.0	0.0	0.0	microbiome 150x1995	federated
967	0.0018361135282455574	0.0018361135282455579	0.0021682768891241907	0.00033216336087863287	microbiome 150x1995	federated
968	-0.00015547606415392947	-0.00015547606415393028	-0.00020230950993659733	-4.68334e+10	microbiome 150x1995	federated
969	-0.0005442733611283361	-0.0005442733611283327	-0.0006160669396013883	-7.17936e+09	microbiome 150x1995	federated
970	0.0	0.0	0.0	0.0	microbiome 150x1995	federated
971	-0.000986902460780242	-0.0009869024607802445	-0.0009722579563806326	1.46445e+11	microbiome 150x1995	federated
972	-0.001071572772940315	-0.0010715727729403153	-0.0008013793679990402	0.0002701934049412751	microbiome 150x1995	federated
973	-0.0002564057990839889	-0.0002564057990839894	-0.0003027217158381023	-4.63159e+10	microbiome 150x1995	federated
974	-0.0009183737850556826	-0.0009183737850556761	-0.0008620115285757498	5.63623e+11	microbiome 150x1995	federated
975	0.0	0.0	0.0	0.0	microbiome 150x1995	federated
976	0.0	0.0	0.0	0.0	microbiome 150x1995	federated
977	-0.0002564057990839889	-0.0002564057990839894	-0.00030272171583810677	-4.63159e+11	microbiome 150x1995	federated
978	0.0	0.0	0.0	0.0	microbiome 150x1995	federated
979	0.0	0.0	0.0	0.0	microbiome 150x1995	federated
980	-0.0009687773859562578	-0.000968777385956256	-0.0009505887872961904	1.81886e+11	microbiome 150x1995	federated
981	0.0	0.0	0.0	0.0	microbiome 150x1995	federated
982	0.0	0.0	0.0	0.0	microbiome 150x1995	federated
983	-0.003123913913217063	-0.003123913913217078	-0.0031052435854981163	1.86703e+11	microbiome 150x1995	federated
984	-0.0004983132242937446	-0.0004983132242937394	-0.0005036618908002728	-5.34867e+09	microbiome 150x1995	federated
985	0.0	0.0	0.0	0.0	microbiome 150x1995	federated
986	0.0	0.0	0.0	0.0	microbiome 150x1995	federated
987	6.5079e+10	6.5079e+10	6.80818e+10	3.00274e+08	microbiome 150x1995	federated
988	0.0011305172642050929	0.001130517264205094	0.0011526583809675422	2.21411e+10	microbiome 150x1995	federated
989	-0.0003254059818275785	-0.0003254059818275747	-0.000375486319794322	-5.00803e+10	microbiome 150x1995	federated
990	0.0	0.0	0.0	0.0	microbiome 150x1995	federated
991	0.0	0.0	0.0	0.0	microbiome 150x1995	federated
992	0.0011942260516595775	0.0011942260516595766	0.001421331016902704	0.0002271049652431273	microbiome 150x1995	federated
993	-0.0009619010903911786	-0.0009619010903911807	-0.0010383256820991767	-7.64246e+10	microbiome 150x1995	federated
994	-0.001179004793634247	-0.001179004793634246	-0.0011466908546636178	3.23139e+10	microbiome 150x1995	federated
995	0.00021634723801248232	0.00021634723801247738	0.0001212955669113959	-9.50517e+10	microbiome 150x1995	federated
996	-0.00012340208030885765	-0.00012340208030886041	-0.00013548507137515353	-1.2083e+11	microbiome 150x1995	federated
997	-0.00035478427921050684	-0.000354784279210507	-0.00042237308287688377	-6.75888e+10	microbiome 150x1995	federated
998	-0.0006966651020156663	-0.0006966651020156644	-0.0006839360534255425	1.2729e+11	microbiome 150x1995	federated
999	0.0	0.0	0.0	0.0	microbiome 150x1995	federated
1000	-0.00041408714203533667	-0.00041408714203533726	-0.0004800815513023068	-6.59944e+10	microbiome 150x1995	federated
1001	0.0	0.0	0.0	0.0	microbiome 150x1995	federated
1002	0.0	0.0	0.0	0.0	microbiome 150x1995	federated
1003	0.0010681319656729116	0.0010681319656729205	0.0009706102850611537	-9.75217e+10	microbiome 150x1995	federated
1004	0.00013309100574240392	0.00013309100574239192	0.00010937139077448496	-2.37196e+11	microbiome 150x1995	federated
1005	0.0	0.0	-0.0005082310843474906	-0.0005082310843474906	microbiome 150x1995	federated
1006	0.0	0.0	0.0	0.0	microbiome 150x1995	federated
1007	-0.0009815055407936732	-0.0009815055407936737	-0.0011662771728508789	-0.0001847716320572052	microbiome 150x1995	federated
1008	-0.0011489490815483915	-0.0011489490815483993	-0.0011857224549092923	-3.67734e+10	microbiome 150x1995	federated
1009	0.004818090189915056	0.004818090189915047	0.005385007805476969	0.0005669176155619219	microbiome 150x1995	federated
1010	-0.0010525068922090878	-0.0010525068922090878	-0.0012826867884408704	-0.00023017989623178264	microbiome 150x1995	federated
1011	0.0011554394680771156	0.0011554394680771166	0.0013888307045167103	0.0002333912364395937	microbiome 150x1995	federated
1012	-0.0006607359921090195	-0.0006607359921090199	-0.0005726530922890149	8.80829e+10	microbiome 150x1995	federated
1013	0.0	0.0	0.0	0.0	microbiome 150x1995	federated
1014	-0.0006063902464774614	-0.0006063902464774614	-0.000511709798371482	9.46804e+10	microbiome 150x1995	federated
1015	0.0	0.0	0.0	0.0	microbiome 150x1995	federated
1016	-0.0011610619086129385	-0.00116106190861294	-0.0011484841196983662	1.25778e+11	microbiome 150x1995	federated
1017	0.00046588150827123166	0.00046588150827123095	0.0004396693674477486	-2.62121e+11	microbiome 150x1995	federated
1018	0.0	0.0	0.0	0.0	microbiome 150x1995	federated
1019	0.000712687465865367	0.0007126874658653664	0.0006061950415043362	-0.00010649242436103017	microbiome 150x1995	federated
1020	0.0004207124016133292	0.00042071240161332214	0.0004458033036515324	2.50909e+10	microbiome 150x1995	federated
1021	-0.0009018983003181227	-0.0009018983003181218	-0.000781936144160022	0.00011996215615809973	microbiome 150x1995	federated
1022	0.0	0.0	0.0	0.0	microbiome 150x1995	federated
1023	0.0	0.0	0.0	0.0	microbiome 150x1995	federated
1024	0.0	0.0	0.0021639672939514814	0.0021639672939514814	microbiome 150x1995	federated
1025	0.0	0.0	0.0	0.0	microbiome 150x1995	federated
1026	0.0	0.0	-0.00036297542201087067	-0.00036297542201087067	microbiome 150x1995	federated
1027	0.0009375458968623147	0.0009375458968623124	0.0011255910569543236	0.00018804516009201123	microbiome 150x1995	federated
1028	0.0	0.0	-0.0005082310843474906	-0.0005082310843474906	microbiome 150x1995	federated
1029	-0.0016441206133420382	-0.001644120613342035	-0.0019494973960732201	-0.0003053767827311852	microbiome 150x1995	federated
1030	0.001761033607503964	0.0017610336075039633	0.0021044560729320764	0.00034342246542811306	microbiome 150x1995	federated
1031	-0.0005479287453024214	-0.0005479287453024188	-0.0005560948279407063	-8.16608e+09	microbiome 150x1995	federated
1032	-0.0005226442512910875	-0.0005226442512910867	-0.0006091152690989388	-8.6471e+10	microbiome 150x1995	federated
1033	-0.001860902002322586	-0.001860902002322581	-0.0018955755471105628	-3.46735e+10	microbiome 150x1995	federated
1034	0.0	0.0	0.0	0.0	microbiome 150x1995	federated
1035	0.0007530474044990905	0.0007530474044990852	0.0005434873532593732	-0.00020956005123971204	microbiome 150x1995	federated
1036	-0.0015863579622419559	-0.0015863579622419591	-0.0016070954775466463	-2.07375e+11	microbiome 150x1995	federated
1037	-0.00036638659341822917	-0.0003663865934182302	-0.0003020374038356068	6.43492e+10	microbiome 150x1995	federated
1038	-0.0006693429949758211	-0.000669342994975831	-0.0006383443175194037	3.09987e+10	microbiome 150x1995	federated
1039	-0.0004593530710115894	-0.00045935307101158953	-0.0005423333353556012	-8.29803e+10	microbiome 150x1995	federated
1040	-0.0007322173185645793	-0.000732217318564571	-0.0006943153351097502	3.7902e+10	microbiome 150x1995	federated
1041	0.0	0.0	0.0	0.0	microbiome 150x1995	federated
1042	-0.0008350404848587045	-0.0008350404848586994	-0.0008591006033296781	-2.40601e+11	microbiome 150x1995	federated
1043	0.0	0.0	0.0	0.0	microbiome 150x1995	federated
1044	3.95144e+10	3.95144e+10	3.02488e+11	-9.26566e+09	microbiome 150x1995	federated
1045	-0.0003671528930061507	-0.0003671528930061489	-0.0002661925473012079	0.000100960345704941	microbiome 150x1995	federated
1046	-0.0002564057990839889	-0.0002564057990839894	-0.00030272171583810265	-4.63159e+11	microbiome 150x1995	federated
1047	0.0012401117831294288	0.0012401117831294336	0.0011058200119782593	-0.0001342917711511743	microbiome 150x1995	federated
1048	0.0001383307920041762	0.00013833079200418477	0.00019914355653639617	6.08128e+09	microbiome 150x1995	federated
1049	-0.0004689488510446639	-0.00046894885104466476	-0.00045069289776442854	1.8256e+11	microbiome 150x1995	federated
1050	0.0	0.0	0.0	0.0	microbiome 150x1995	federated
1051	0.00039847967555797044	0.00039847967555796165	0.00024773086759425554	-0.0001507488079637061	microbiome 150x1995	federated
1052	0.00018924129345068705	0.000189241293450689	0.00018051678700612976	-8.72451e+09	microbiome 150x1995	federated
1053	-0.0006332755287790484	-0.0006332755287790557	-0.0005896675291348184	4.3608e+11	microbiome 150x1995	federated
1054	0.0018361135282455574	0.0018361135282455579	0.0021682768891241907	0.00033216336087863287	microbiome 150x1995	federated
1055	0.0	0.0	0.0	0.0	microbiome 150x1995	federated
1056	-0.0005438873720065514	-0.0005438873720065515	-0.0006443975533545758	-0.00010051018134802432	microbiome 150x1995	federated
1057	-4.75799e+11	-4.75799e+10	-5.35772e+10	-5.99732e+10	microbiome 150x1995	federated
1058	-0.00039334867951027505	-0.00039334867951026475	-0.0004521735293467808	-5.88248e+11	microbiome 150x1995	federated
1059	0.0	0.0	0.0	0.0	microbiome 150x1995	federated
1060	0.0	0.0	-0.000362975422010873	-0.000362975422010873	microbiome 150x1995	federated
1061	0.0	0.0	0.0	0.0	microbiome 150x1995	federated
1062	-0.00015547606415392947	-0.00015547606415393028	-0.0002023095099366016	-4.68334e+11	microbiome 150x1995	federated
1063	-0.00036099630996099295	-0.0003609963099609953	-0.00030246602018268065	5.85303e+10	microbiome 150x1995	federated
1064	-0.00126620919307327	-0.0012662091930732665	-0.0014676679074059932	-0.0002014587143327267	microbiome 150x1995	federated
1065	0.0	0.0	-0.0005768023246258543	-0.0005768023246258543	microbiome 150x1995	federated
1066	-0.000690028158243405	-0.000690028158243404	-0.0005777603700132838	0.00011226778823012027	microbiome 150x1995	federated
1067	0.00042470117616255534	0.00042470117616254596	0.0004051429062899538	-1.95583e+11	microbiome 150x1995	federated
1068	-0.001833363583613947	-0.001833363583613948	-0.0020835739737261132	-0.0002502103901121653	microbiome 150x1995	federated
1069	-0.00015547606415392947	-0.00015547606415393028	-0.00020230950993660194	-4.68334e+10	microbiome 150x1995	federated
1070	0.0005440391212360857	0.0005440391212360883	0.0005333944631006239	-1.06447e+11	microbiome 150x1995	federated
1071	-0.0002564057990839889	-0.0002564057990839894	-0.000302721715838105	-4.63159e+10	microbiome 150x1995	federated
1072	-0.0009815055407936732	-0.0009815055407936737	-0.001166277172850881	-0.00018477163205720738	microbiome 150x1995	federated
1073	-0.0006439552150176818	-0.0006439552150176806	-0.0004356585637891548	0.00020829665122852582	microbiome 150x1995	federated
1074	0.0	0.0	0.0	0.0	microbiome 150x1995	federated
1075	0.0	0.0	0.0	0.0	microbiome 150x1995	federated
1076	0.0	0.0	0.0	0.0	microbiome 150x1995	federated
1077	0.0	0.0	0.0	0.0	microbiome 150x1995	federated
1078	-0.0021998624964312905	-0.0021998624964312957	-0.0021765541286440427	2.33084e+11	microbiome 150x1995	federated
1079	0.00025686796479200093	0.00025686796479199714	0.00020868086729818532	-4.81871e+11	microbiome 150x1995	federated
1080	-0.0012000460994131801	-0.001200046099413179	-0.0011617246038190545	3.83215e+11	microbiome 150x1995	federated
1081	0.0	0.0	0.0	0.0	microbiome 150x1995	federated
1082	0.001096433040604008	0.0010964330406040067	0.0012947786496435355	0.00019834560903952882	microbiome 150x1995	federated
1083	0.0	0.0	0.0	0.0	microbiome 150x1995	federated
1084	-0.0005265983768432029	-0.000526598376843202	-0.000591008710697146	-6.44103e+10	microbiome 150x1995	federated
1085	-0.0018336024743947864	-0.001833602474394791	-0.0018499783515981618	-1.63759e+10	microbiome 150x1995	federated
1086	-0.0005915362232120097	-0.0005915362232120097	-0.0006964408251644723	-0.00010490460195246266	microbiome 150x1995	federated
1087	0.0005685118622641264	0.0005685118622641286	0.0005498201856787452	-1.86917e+11	microbiome 150x1995	federated
1088	0.0	0.0	-0.0005082310843474906	-0.0005082310843474906	microbiome 150x1995	federated
1089	-0.00031788958896143227	-0.0003178895889614213	-0.00038562502993723694	-6.77354e+10	microbiome 150x1995	federated
1090	-0.0004986939144434762	-0.0004986939144434808	-0.0006065753602359111	-0.0001078814457924303	microbiome 150x1995	federated
1091	-0.00018070817157571023	-0.0001807081715757097	-0.0001904048083597149	-9.69664e+09	microbiome 150x1995	federated
1092	-4.75799e+11	-4.75799e+10	-5.35772e+10	-5.99732e+10	microbiome 150x1995	federated
1093	-0.00041408714203533667	-0.00041408714203533726	-0.0003449425308474204	6.91446e+10	microbiome 150x1995	federated
1094	-0.0008703493510015387	-0.000870349351001531	-0.0008553703248566653	1.4979e+11	microbiome 150x1995	federated
1095	-0.0005623577021409434	-0.0005623577021409252	-0.0005491396816634688	1.3218e+10	microbiome 150x1995	federated
1096	0.0007128758248897409	0.0007128758248897326	0.0006141042190305759	-9.87716e+10	microbiome 150x1995	federated
1097	-0.0008479636306320846	-0.0008479636306320856	-0.0010168013836987409	-0.00016883775306665528	microbiome 150x1995	federated
1098	0.0008298663267699189	0.0008298663267699177	0.001009949960834871	0.00018008363406495336	microbiome 150x1995	federated
1099	-0.0006643663975114191	-0.0006643663975114058	-0.000774253509324692	-0.0001098871118132862	microbiome 150x1995	federated
1100	0.0	0.0	0.0	0.0	microbiome 150x1995	federated
1101	-0.00015773072859274543	-0.00015773072859274906	-0.0001506045843779802	7.12614e+09	microbiome 150x1995	federated
1102	-0.0008254761325595756	-0.000825476132559576	-0.0008070902342129012	1.83859e+11	microbiome 150x1995	federated
1103	0.002218329064968373	0.0022183290649683716	0.002153297019513724	-6.5032e+10	microbiome 150x1995	federated
1104	-0.00035478427921050684	-0.000354784279210507	-0.0004223730828768866	-6.75888e+10	microbiome 150x1995	federated
1105	-0.0017859683116919587	-0.0017859683116919552	-0.0016424922311317018	0.00014347608056025337	microbiome 150x1995	federated
1106	0.0	0.0	0.0	0.0	microbiome 150x1995	federated
1107	0.001661120880036369	0.00166112088003637	0.0013035041642602886	-0.00035761671577608147	microbiome 150x1995	federated
1108	-0.0004623118335749191	-0.00046231183357492135	-0.0003379733092763357	0.00012433852429858565	microbiome 150x1995	federated
1109	0.0	0.0	0.0	0.0	microbiome 150x1995	federated
1110	-0.0014836561247319807	-0.001483656124731988	-0.001492703266745438	-9.04714e+08	microbiome 150x1995	federated
1111	0.0	0.0	0.0	0.0	microbiome 150x1995	federated
1112	-0.000696333463666051	-0.0006963334636660521	-0.0004717733274549748	0.0002245601362110773	microbiome 150x1995	federated
1113	0.0	0.0	0.0	0.0	microbiome 150x1995	federated
1114	-0.0007571702979393026	-0.0007571702979393025	-0.0009276347757574974	-0.0001704644778181949	microbiome 150x1995	federated
1115	0.0	0.0	-0.0005085238355356115	-0.0005085238355356115	microbiome 150x1995	federated
1116	0.0	0.0	0.0	0.0	microbiome 150x1995	federated
1117	-0.001582567943691873	-0.0015825679436918768	-0.0014755061519513457	0.00010706179174053108	microbiome 150x1995	federated
1118	0.0	0.0	0.0	0.0	microbiome 150x1995	federated
1119	0.0	0.0	-0.0005082310843474902	-0.0005082310843474902	microbiome 150x1995	federated
1120	-0.00048746708691359584	-0.0004874670869135986	-0.0004929201918347858	-5.4531e+08	microbiome 150x1995	federated
1121	-0.0008821823059002805	-0.000882182305900286	-0.0008120167122501757	7.01656e+10	microbiome 150x1995	federated
1122	0.0006399520862526336	0.000639952086252631	0.0006203331303682012	-1.9619e+10	microbiome 150x1995	federated
1123	0.0009375458968623147	0.0009375458968623124	0.0011255910569543221	0.0001880451600920097	microbiome 150x1995	federated
1124	-0.0010537366530843154	-0.0010537366530843182	-0.0012763001191826923	-0.00022256346609837415	microbiome 150x1995	federated
1125	-0.0019425400811308561	-0.001942540081130855	-0.001999869643067958	-5.73296e+10	microbiome 150x1995	federated
1126	-0.001197140849476406	-0.0011971408494764052	-0.001211774755611913	-1.46339e+10	microbiome 150x1995	federated
1127	-0.0011385016161250463	-0.0011385016161250406	-0.0010826433127869807	5.58583e+10	microbiome 150x1995	federated
1128	0.0	0.0	0.0	0.0	microbiome 150x1995	federated
1129	-0.0003754629559898593	-0.00037546295598986476	-0.00034960547941443427	2.58575e+11	microbiome 150x1995	federated
1130	0.0	0.0	0.0	0.0	microbiome 150x1995	federated
1131	-0.0009722976813969915	-0.0009722976813969973	-0.0010759555159869654	-0.00010365783458996804	microbiome 150x1995	federated
1132	0.0	0.0	0.0	0.0	microbiome 150x1995	federated
1133	-0.0004401292000636272	-0.00044012920006362174	-0.0005266286779219812	-8.64995e+10	microbiome 150x1995	federated
1134	-0.00019520325413534246	-0.00019520325413534346	-0.00019319842668170684	2.00483e+10	microbiome 150x1995	federated
1135	-3.18965e+10	-3.18965e+10	-6.20758e+10	-3.01792e+10	microbiome 150x1995	federated
1136	0.0	0.0	0.0012256683316566297	0.0012256683316566297	microbiome 150x1995	federated
1137	-0.0006176960506189773	-0.0006176960506189781	-0.000660159682160288	-4.24636e+10	microbiome 150x1995	federated
1138	0.0	0.0	0.0	0.0	microbiome 150x1995	federated
1139	-0.0005265983768432029	-0.000526598376843202	-0.0005910087106971495	-6.44103e+10	microbiome 150x1995	federated
1140	0.0	0.0	0.0	0.0	microbiome 150x1995	federated
1141	0.0	0.0	-0.0005082310843474901	-0.0005082310843474901	microbiome 150x1995	federated
1142	-0.0011943272140598456	-0.0011943272140598512	-0.0012011068792180727	-6.77967e+09	microbiome 150x1995	federated
1143	0.0	0.0	0.0	0.0	microbiome 150x1995	federated
1144	-0.0017329893985794105	-0.0017329893985794083	-0.001657506610662057	7.54828e+10	microbiome 150x1995	federated
1145	0.0	0.0	0.0	0.0	microbiome 150x1995	federated
1146	0.0009634521715757558	0.0009634521715757559	0.0009144170174031788	-4.90352e+11	microbiome 150x1995	federated
1147	-0.00013413874219644705	-0.00013413874219644973	-0.00016407180431182627	-2.99331e+11	microbiome 150x1995	federated
1148	-0.0001800120354071511	-0.0001800120354071517	-0.0002000725658952068	-2.00605e+11	microbiome 150x1995	federated
1149	0.0	0.0	0.002163967293951486	0.002163967293951486	microbiome 150x1995	federated
1150	-0.0013376048525568995	-0.0013376048525569055	-0.0010764851199943732	0.0002611197325625323	microbiome 150x1995	federated
1151	-0.001448095503537995	-0.001448095503538002	-0.0016983835816689018	-0.00025028807813089974	microbiome 150x1995	federated
1152	-0.001324225165775449	-0.0013242251657754492	-0.0016170806670133648	-0.0002928555012379156	microbiome 150x1995	federated
1153	-0.0022000766647284815	-0.0022000766647284767	-0.002172516849587131	2.75598e+11	microbiome 150x1995	federated
1154	0.001096433040604008	0.0010964330406040067	0.001294778649643535	0.0001983456090395284	microbiome 150x1995	federated
1155	0.004769825333365491	0.004769825333365481	0.003995365159129589	-0.0007744601742358925	microbiome 150x1995	federated
1156	-7.62444e+09	-7.62444e+10	-8.24392e+10	-6.1948e+09	microbiome 150x1995	federated
1157	-0.0006812691039836281	-0.0006812691039836273	-0.0006740714782346598	7.19763e+09	microbiome 150x1995	federated
1158	0.0	0.0	0.0	0.0	microbiome 150x1995	federated
1159	-0.00043244072242830546	-0.00043244072242830194	-0.0003982174217291922	3.42233e+11	microbiome 150x1995	federated
1160	0.0	0.0	0.0	0.0	microbiome 150x1995	federated
1161	-0.004028683907793712	-0.004028683907793722	-0.004013892117322905	1.47918e+11	microbiome 150x1995	federated
1162	2.00696e+10	2.00696e+11	3.65416e+10	1.6472e+11	microbiome 150x1995	federated
1163	-0.0003157904072579882	-0.0003157904072579901	-0.000366838487602331	-5.10481e+10	microbiome 150x1995	federated
1164	0.0	0.0	0.0	0.0	microbiome 150x1995	federated
1165	-0.0002890728664720227	-0.0002890728664720238	-0.00033844237229881314	-4.93695e+11	microbiome 150x1995	federated
1166	-0.002421333499294378	-0.002421333499294384	-0.0023925981409798594	2.87354e+11	microbiome 150x1995	federated
1167	-8.59853e+10	-8.59853e+10	-7.98496e+09	6.13564e+09	microbiome 150x1995	federated
1168	-0.0003205219421382072	-0.0003205219421382039	-0.00032751946495440405	-6.99752e+10	microbiome 150x1995	federated
1169	0.0	0.0	0.0	0.0	microbiome 150x1995	federated
1170	-0.0007749851795071025	-0.0007749851795071162	-0.0009470624983690782	-0.0001720773188619621	microbiome 150x1995	federated
1171	-0.0005915362232120097	-0.0005915362232120097	-0.0006964408251644747	-0.00010490460195246504	microbiome 150x1995	federated
1172	-0.0002737437095115479	-0.0002737437095115559	-0.0002015842447828609	7.21595e+08	microbiome 150x1995	federated
1173	0.0	0.0	0.0	0.0	microbiome 150x1995	federated
1174	-0.00012340208030885765	-0.00012340208030886041	-0.000135485071375153	-1.2083e+11	microbiome 150x1995	federated
1175	-0.0013666798445971782	-0.0013666798445971737	-0.0015439432930928413	-0.00017726344849566767	microbiome 150x1995	federated
1176	0.0	0.0	-0.0005082310843474927	-0.0005082310843474927	microbiome 150x1995	federated
1177	0.0	0.0	0.0	0.0	microbiome 150x1995	federated
1178	0.0	0.0	0.0	0.0	microbiome 150x1995	federated
1179	0.0	0.0	0.0	0.0	microbiome 150x1995	federated
1180	-0.00033155309082718334	-0.0003315530908271855	-0.0004002857104384466	-6.87326e+10	microbiome 150x1995	federated
1181	-0.00041408714203533667	-0.00041408714203533726	-0.0004800815513023021	-6.59944e+10	microbiome 150x1995	federated
1182	0.0	0.0	0.0	0.0	microbiome 150x1995	federated
1183	0.0	0.0	0.0	0.0	microbiome 150x1995	federated
1184	-0.0014421557704328302	-0.00144215577043284	-0.0015533845392712775	-0.00011122876883843747	microbiome 150x1995	federated
1185	0.0	0.0	0.0	0.0	microbiome 150x1995	federated
1186	0.0	0.0	-0.00034477204978986616	-0.00034477204978986616	microbiome 150x1995	federated
1187	0.0	0.0	0.0	0.0	microbiome 150x1995	federated
1188	-0.003644273931054115	-0.0036442739310541135	-0.0036727960201258605	-2.85221e+10	microbiome 150x1995	federated
1189	0.0	0.0	0.0	0.0	microbiome 150x1995	federated
1190	0.0	0.0	-0.0008042321399761627	-0.0008042321399761627	microbiome 150x1995	federated
1191	-0.0009487697662041105	-0.0009487697662041002	-0.000969523883848661	-2.07541e+11	microbiome 150x1995	federated
1192	0.0	0.0	0.0	0.0	microbiome 150x1995	federated
1193	-0.0007503575716422705	-0.0007503575716422708	-0.00077360072283722	-2.32432e+11	microbiome 150x1995	federated
1194	-0.0002439713213845925	-0.00024397132138459152	-0.0002519617977819406	-7.99048e+08	microbiome 150x1995	federated
1195	0.0	0.0	2.38215e+06	2.38215e+06	microbiome 150x1995	federated
1196	0.0	0.0	0.0	0.0	microbiome 150x1995	federated
1197	-0.0003295085455270834	-0.00032950854552708266	-0.0003114120676193993	1.80965e+11	microbiome 150x1995	federated
1198	0.00015581512293509706	0.00015581512293510078	0.00015825782541088198	2.4427e+07	microbiome 150x1995	federated
1199	0.0	0.0	0.0	0.0	microbiome 150x1995	federated
1200	0.0020513195745616246	0.0020513195745616233	0.0014778770841090303	-0.000573442490452593	microbiome 150x1995	federated
1201	-0.00018001203540715107	-0.00018001203540715243	-0.00020007256589520467	-2.00605e+11	microbiome 150x1995	federated
1202	-0.0009083017514238443	-0.0009083017514238441	-0.0009113020063348058	-3.00025e+10	microbiome 150x1995	federated
1203	0.0006479114488448127	0.0006479114488448173	0.0006419114364181201	-6.00001e+09	microbiome 150x1995	federated
1204	-0.0005784794666522717	-0.0005784794666522742	-0.0004784692997841886	0.00010001016686808563	microbiome 150x1995	federated
1205	0.0020171037974813493	0.002017103797481342	0.002014869466468231	-2.23433e+10	microbiome 150x1995	federated
1206	366293	3.66293e+06	238215	-1.28078e+06	microbiome 150x1995	federated
1207	0.0	0.0	0.0	0.0	microbiome 150x1995	federated
1208	0.0	0.0	-0.00036297542201086855	-0.00036297542201086855	microbiome 150x1995	federated
1209	0.0004557903400134556	0.0004557903400134253	0.000408502115321354	-4.72882e+09	microbiome 150x1995	federated
1210	-0.0006655234278033171	-0.0006655234278033175	-0.0005161716135081546	0.00014935181429516292	microbiome 150x1995	federated
1211	-0.0006003428978683434	-0.0006003428978683405	-0.0005221802738937539	7.81626e+10	microbiome 150x1995	federated
1212	0.0	0.0	0.0	0.0	microbiome 150x1995	federated
1213	-0.0034518119270038916	-0.0034518119270038946	-0.0033756397286931537	7.61722e+10	microbiome 150x1995	federated
1214	-0.0008219188116085399	-0.0008219188116085397	-0.0007007745097698167	0.00012114430183872307	microbiome 150x1995	federated
1215	-0.000899788152412686	-0.0008997881524126874	-0.0010797639163681121	-0.00017997576395542472	microbiome 150x1995	federated
1216	-0.0002564057990839889	-0.0002564057990839894	-0.000302721715838105	-4.63159e+10	microbiome 150x1995	federated
1217	0.0	0.0	0.0	0.0	microbiome 150x1995	federated
1218	0.0	0.0	0.0	0.0	microbiome 150x1995	federated
1219	5.51791e+11	5.51791e+10	4.26073e+10	-1.25718e+11	microbiome 150x1995	federated
1220	0.0004691088801053805	0.0004691088801053778	0.0005732480359243939	0.00010413915581901611	microbiome 150x1995	federated
1221	0.0	0.0	0.0	0.0	microbiome 150x1995	federated
1222	-0.00014356143848313595	-0.0001435614384831369	-0.00015797795618538638	-1.44165e+11	microbiome 150x1995	federated
1223	-0.0009229801300168802	-0.0009229801300168893	-0.0008694608232823475	5.35193e+11	microbiome 150x1995	federated
1224	-0.0005265983768432029	-0.000526598376843202	-0.0005910087106971465	-6.44103e+10	microbiome 150x1995	federated
1225	0.0	0.0	0.0	0.0	microbiome 150x1995	federated
1226	-0.00018001203540715107	-0.00018001203540715243	-0.0002000725658952084	-2.00605e+11	microbiome 150x1995	federated
1227	0.0	0.0	-0.00036297542201087067	-0.00036297542201087067	microbiome 150x1995	federated
1228	0.0	0.0	0.0	0.0	microbiome 150x1995	federated
1229	0.0002729558883221166	0.00027295588832211727	0.0003170269870066463	4.40711e+11	microbiome 150x1995	federated
1230	-0.0003324012432610372	-0.0003324012432610341	-0.000360753510847048	-2.83523e+11	microbiome 150x1995	federated
1231	-0.0005384967657396101	-0.000538496765739611	-0.0006427379432876795	-0.00010424117754806851	microbiome 150x1995	federated
1232	0.0	0.0	0.0	0.0	microbiome 150x1995	federated
1233	0.0	0.0	0.0	0.0	microbiome 150x1995	federated
1234	0.0004813774901109336	0.00048137749011093264	0.0005481398844191057	6.67624e+10	microbiome 150x1995	federated
1235	0.0	0.0	0.0	0.0	microbiome 150x1995	federated
1236	0.0031036608099691216	0.003103660809969121	0.003127721395922981	2.40606e+10	microbiome 150x1995	federated
1237	0.0	0.0	0.0	0.0	microbiome 150x1995	federated
1238	0.0	0.0	0.0	0.0	microbiome 150x1995	federated
1239	0.0	0.0	0.0	0.0	microbiome 150x1995	federated
1240	-0.00025304155319215644	-0.0002530415531921506	-0.0002642387130862266	-1.11972e+11	microbiome 150x1995	federated
1241	0.0	0.0	0.0	0.0	microbiome 150x1995	federated
1242	-0.0010778627056373701	-0.0010778627056373686	-0.0010836114310963023	-5.74873e+10	microbiome 150x1995	federated
1243	-0.0004704117081240957	-0.000470411708124096	-0.0004029704466119135	6.74413e+10	microbiome 150x1995	federated
1244	-0.00029013172435005406	-0.00029013172435005504	-0.0002873146260366086	2.8171e+10	microbiome 150x1995	federated
1245	-0.0011135950570188486	-0.0011135950570188482	-0.001216011442443963	-0.0001024163854251147	microbiome 150x1995	federated
1246	0.0	0.0	0.0	0.0	microbiome 150x1995	federated
1247	-0.0002564057990839889	-0.0002564057990839894	-0.00030272171583810677	-4.63159e+11	microbiome 150x1995	federated
1248	-0.0002564057990839903	-0.0002564057990839901	-0.000302721715838105	-4.63159e+09	microbiome 150x1995	federated
1249	-9.3604e+10	-9.3604e+09	-0.00011304089831121526	-1.94369e+11	microbiome 150x1995	federated
1250	0.000732417488238189	0.0007324174882381832	0.0008703498756880139	0.0001379323874498307	microbiome 150x1995	federated
1251	-0.0008802691444615506	-0.0008802691444615537	-0.0007276729136480296	0.00015259623081352407	microbiome 150x1995	federated
1252	-0.0009971267758880698	-0.000997126775888069	-0.0009931290138866153	3.99776e+09	microbiome 150x1995	federated
1253	0.002209137045491719	0.002209137045491721	0.0026487821971574958	0.0004396451516657748	microbiome 150x1995	federated
1254	0.0	0.0	0.0	0.0	microbiome 150x1995	federated
1255	0.0	0.0	-0.0004313423858921806	-0.0004313423858921806	microbiome 150x1995	federated
1256	0.0014167920873820903	0.00141679208738209	0.0016140445566810906	0.00019725246929900068	microbiome 150x1995	federated
1257	-0.0003721103296966011	-0.00037211032969660366	-0.0004023787656047242	-3.02684e+11	microbiome 150x1995	federated
1258	-0.00015547606415392947	-0.00015547606415393028	-0.00020230950993660178	-4.68334e+11	microbiome 150x1995	federated
1259	0.0003307147730951925	0.0003307147730951942	0.00036652295307195	3.58082e+11	microbiome 150x1995	federated
1260	-0.0007292178734856664	-0.0007292178734856687	-0.0007336472380481223	-4.42936e+10	microbiome 150x1995	federated
1261	-0.00010901977163324861	-0.0001090197716332501	-0.00010832086020561653	6.98911e+08	microbiome 150x1995	federated
1262	0.0	0.0	-0.00036297542201086855	-0.00036297542201086855	microbiome 150x1995	federated
1263	-0.00012340208030885765	-0.00012340208030886041	-0.00013548507137515228	-1.2083e+10	microbiome 150x1995	federated
1264	-0.0012027582603293062	-0.0012027582603292828	-0.0012924986408787518	-8.97404e+10	microbiome 150x1995	federated
1265	-0.0002890728664720227	-0.0002890728664720238	-0.000338442372298813	-4.93695e+11	microbiome 150x1995	federated
1266	0.001096433040604008	0.0010964330406040067	0.0008904796564641163	-0.0002059533841398904	microbiome 150x1995	federated
1267	-0.00012340208030885765	-0.00012340208030886041	-0.00013548507137515334	-1.2083e+11	microbiome 150x1995	federated
1268	0.0	0.0	0.0	0.0	microbiome 150x1995	federated
1269	0.0006698328322665516	0.0006698328322665488	0.0007971003952143221	0.00012726756294777328	microbiome 150x1995	federated
1270	-0.00012340208030885765	-0.00012340208030886041	-0.00013548507137515575	-1.2083e+11	microbiome 150x1995	federated
1271	-0.00037759660258076215	-0.00037759660258075895	-0.00042068511431127655	-4.30885e+09	microbiome 150x1995	federated
1272	0.0	0.0	0.0	0.0	microbiome 150x1995	federated
1273	-7.36771e+09	-7.36771e+09	3.43786e+10	1.08056e+11	microbiome 150x1995	federated
1274	0.0	0.0	0.0	0.0	microbiome 150x1995	federated
1275	-0.0003367556638206071	-0.000336755663820608	-0.00035966378299701843	-2.29081e+11	microbiome 150x1995	federated
1276	-0.0019369039534185384	-0.0019369039534185342	-0.001837262905499405	9.9641e+10	microbiome 150x1995	federated
1277	-0.0002154126636173904	-0.0002154126636173911	-0.00023781879908233483	-2.24061e+10	microbiome 150x1995	federated
1278	0.0001982950849366321	0.00019829508493663186	0.00019043626073209956	-7.85882e+09	microbiome 150x1995	federated
1279	-0.0004016312038035421	-0.0004016312038035423	-0.00048600519495773314	-8.4374e+10	microbiome 150x1995	federated
1280	-0.001282086744236498	-0.0012820867442364997	-0.0010810547354408024	0.00020103200879569732	microbiome 150x1995	federated
1281	-0.00018001203540715107	-0.00018001203540715243	-0.00020007256589520432	-2.00605e+10	microbiome 150x1995	federated
1282	0.0003017341016692029	0.0003017341016692039	0.00026216935556629806	-3.95647e+10	microbiome 150x1995	federated
1283	0.0	0.0	0.0	0.0	microbiome 150x1995	federated
1284	-0.00045921009841914397	-0.00045921009841914397	-0.0005702896860910918	-0.00011107958767194782	microbiome 150x1995	federated
1285	-0.00018001203540715107	-0.00018001203540715243	-0.00020007256589520432	-2.00605e+10	microbiome 150x1995	federated
1286	0.0	0.0	0.0	0.0	microbiome 150x1995	federated
1287	-0.00018471924648342242	-0.00018471924648342565	-0.00019834194003064454	-1.36227e+11	microbiome 150x1995	federated
1288	0.0006658988426805776	0.0006658988426805792	0.0006765599296009629	1.06611e+11	microbiome 150x1995	federated
1289	-0.000698770605360088	-0.0006987706053600838	-0.000629121301837116	6.96493e+09	microbiome 150x1995	federated
1290	0.0	0.0	0.0	0.0	microbiome 150x1995	federated
1291	-3.70058e+10	-3.70058e+10	-4.63142e+10	-9.30844e+09	microbiome 150x1995	federated
1292	0.0	0.0	0.0	0.0	microbiome 150x1995	federated
1293	0.0	0.0	0.0	0.0	microbiome 150x1995	federated
1294	-0.0007867274738545192	-0.0007867274738545188	-0.000802548410990752	-1.58209e+11	microbiome 150x1995	federated
1295	-0.00012340208030885765	-0.00012340208030886041	-0.00013548507137515415	-1.2083e+10	microbiome 150x1995	federated
1296	-0.0009299567240113797	-0.0009299567240113829	-0.0009067803137580567	2.31764e+10	microbiome 150x1995	federated
1297	-0.0005930500351553411	-0.00059305003515534	-0.0006902777773361723	-9.72277e+10	microbiome 150x1995	federated
1298	-0.0005677527640847821	-0.0005677527640847813	-0.0006474321662921185	-7.96794e+10	microbiome 150x1995	federated
1299	-0.00035478427921050684	-0.000354784279210507	-0.0004223730828768813	-6.75888e+10	microbiome 150x1995	federated
1300	-0.0007492914984340708	-0.0007492914984340686	-0.0007935892059173384	-4.42977e+11	microbiome 150x1995	federated
1301	-4.75799e+11	-4.75799e+10	-5.35772e+11	-5.99732e+09	microbiome 150x1995	federated
1302	0.0	0.0	0.0019537972893881074	0.0019537972893881074	microbiome 150x1995	federated
1303	-0.00046552672700401023	-0.00046552672700401023	-0.000353767884526634	0.00011175884247737622	microbiome 150x1995	federated
1304	8.40094e+09	8.40094e+10	7.82089e+09	-5.80051e+09	microbiome 150x1995	federated
1305	0.0	0.0	0.0	0.0	microbiome 150x1995	federated
1306	0.0005666997465826284	0.0005666997465826206	0.0006637889777023208	9.70892e+10	microbiome 150x1995	federated
1307	0.0	0.0	0.0	0.0	microbiome 150x1995	federated
1308	-0.0016677255518615366	-0.0016677255518615455	-0.0018977066705790115	-0.00022998111871746596	microbiome 150x1995	federated
1309	0.0009063394441441115	0.0009063394441441149	0.0009135873253549146	7.24788e+10	microbiome 150x1995	federated
1310	0.0	0.0	0.0	0.0	microbiome 150x1995	federated
1311	-0.0013124352766361827	-0.001312435276636186	-0.0013898981023896272	-7.74628e+10	microbiome 150x1995	federated
1312	-0.0009957787705617864	-0.0009957787705617862	-0.0011901349477804082	-0.00019435617721862207	microbiome 150x1995	federated
1313	-0.0010301149476024936	-0.0010301149476024903	-0.0012347758670949904	-0.0002046609194925001	microbiome 150x1995	federated
1314	-0.0011966700726865633	-0.0011966700726865642	-0.0014148227693779266	-0.00021815269669136247	microbiome 150x1995	federated
1315	-0.001418901715734057	-0.0014189017157340545	-0.0012291905628735481	0.00018971115286050633	microbiome 150x1995	federated
1316	-0.00043240789875245125	-0.0004324078987524513	-0.0005120647277765535	-7.96568e+10	microbiome 150x1995	federated
1317	0.0	0.0	0.0	0.0	microbiome 150x1995	federated
1318	0.0	0.0	0.0	0.0	microbiome 150x1995	federated
1319	0.0007757626465994643	0.0007757626465994627	0.0006440569666590276	-0.0001317056799404351	microbiome 150x1995	federated
1320	-0.0011054418967489357	-0.0011054418967489377	-0.0011835900015442088	-7.81481e+10	microbiome 150x1995	federated
1321	-0.0017973419356865751	-0.0017973419356865715	-0.001933887476022119	-0.00013654554033554764	microbiome 150x1995	federated
1322	0.0005422541295497396	0.0005422541295497369	0.0006386098022552778	9.63557e+10	microbiome 150x1995	federated
1323	-0.0022432162373840886	-0.0022432162373840843	-0.0018182844022649426	0.00042493183511914173	microbiome 150x1995	federated
1324	-0.0009599502858582959	-0.000959950285858299	-0.0010627470980781888	-0.0001027968122198897	microbiome 150x1995	federated
1325	-0.0014652533705596215	-0.0014652533705596198	-0.001362566189915938	0.00010268718064368183	microbiome 150x1995	federated
1326	-0.000928958396888969	-0.0009289583968889701	-0.0007427466956136412	0.00018621170127532886	microbiome 150x1995	federated
1327	1.25093e+11	1.25093e+11	2.19682e+11	9.45889e+09	microbiome 150x1995	federated
1328	-0.0005265983768432029	-0.000526598376843202	-0.0005910087106971465	-6.44103e+10	microbiome 150x1995	federated
1329	0.000462429662843738	0.0004624296628437398	0.0005145268451091435	5.20972e+10	microbiome 150x1995	federated
1330	-0.0005915362232120097	-0.0005915362232120097	-0.0006964408251644747	-0.00010490460195246504	microbiome 150x1995	federated
1331	-0.0012258213129075265	-0.001225821312907527	-0.001476518418350896	-0.0002506971054433691	microbiome 150x1995	federated
1332	0.0	0.0	0.0	0.0	microbiome 150x1995	federated
1333	-0.00018001203540715107	-0.00018001203540715243	-0.00020007256589520857	-2.00605e+11	microbiome 150x1995	federated
1334	0.0	0.0	-0.0012379604274474338	-0.0012379604274474338	microbiome 150x1995	federated
1335	0.0	0.0	0.0	0.0	microbiome 150x1995	federated
1336	0.0010197330185539655	0.0010197330185539658	0.0009092774773349407	-0.00011045554121902508	microbiome 150x1995	federated
1337	0.0004065988164419013	0.00040659881644190105	0.0005026239604483698	9.60251e+10	microbiome 150x1995	federated
1338	-0.00015547606415392947	-0.00015547606415393028	-0.00014431887999771277	1.11572e+11	microbiome 150x1995	federated
1339	-0.00018001203540715107	-0.00018001203540715243	-0.00020007256589520467	-2.00605e+11	microbiome 150x1995	federated
1340	0.0	0.0	0.0	0.0	microbiome 150x1995	federated
1341	0.0009377222148769227	0.0009377222148769266	0.0011444356678927314	0.00020671345301580485	microbiome 150x1995	federated
1342	0.0	0.0	0.0	0.0	microbiome 150x1995	federated
1343	0.00026247318436905013	0.00026247318436905094	0.00028860792543859183	2.61347e+11	microbiome 150x1995	federated
1344	-8.66695e+10	-8.66695e+10	-0.00011669598256241776	-3.00265e+11	microbiome 150x1995	federated
1345	0.0	0.0	0.0	0.0	microbiome 150x1995	federated
1346	-0.00018001203540715107	-0.00018001203540715243	-0.00020007256589520432	-2.00605e+10	microbiome 150x1995	federated
1347	-0.0004808686790841801	-0.00048086867908418094	-0.0003988223636159785	8.20463e+10	microbiome 150x1995	federated
1348	0.0	0.0	0.0	0.0	microbiome 150x1995	federated
1349	-0.000369511344746257	-0.00036951134474625936	-0.0003017754529564332	6.77359e+10	microbiome 150x1995	federated
1350	-0.0006722353172139899	-0.0006722353172139912	-0.0008229919224730074	-0.00015075660525901624	microbiome 150x1995	federated
1351	0.0	0.0	0.0	0.0	microbiome 150x1995	federated
1352	-0.0004669447353473746	-0.0004669447353473749	-0.0005690543094329546	-0.00010210957408557966	microbiome 150x1995	federated
1353	-0.0022047940630431483	-0.0022047940630431392	-0.0021638596279705794	4.09344e+10	microbiome 150x1995	federated
1354	-0.0011000357817187627	-0.0011000357817187575	-0.0010925427205090627	7.49306e+09	microbiome 150x1995	federated
1355	-0.000493124537467659	-0.0004931245374676574	-0.000534280957655044	-4.11564e+11	microbiome 150x1995	federated
1356	0.0	0.0	0.0	0.0	microbiome 150x1995	federated
1357	0.0	0.0	0.0	0.0	microbiome 150x1995	federated
1358	0.0	0.0	0.0	0.0	microbiome 150x1995	federated
1359	-0.0002890728664720227	-0.0002890728664720238	-0.00033844237229881314	-4.93695e+11	microbiome 150x1995	federated
1360	0.0	0.0	0.0	0.0	microbiome 150x1995	federated
1361	-0.0015407323631226213	-0.0015407323631226198	-0.001507923538132168	3.28088e+10	microbiome 150x1995	federated
1362	-0.0012089071944419818	-0.001208907194441983	-0.000992540872228416	0.00021636632221356698	microbiome 150x1995	federated
1363	0.0	0.0	0.0	0.0	microbiome 150x1995	federated
1364	0.0009375458968623147	0.0009375458968623124	0.0011255910569543221	0.0001880451600920097	microbiome 150x1995	federated
1365	-0.000612645671796563	-0.0006126456717965617	-0.0007203985889778674	-0.00010775291718130564	microbiome 150x1995	federated
1366	-0.00041408714203533667	-0.00041408714203533726	-0.0004800815513023017	-6.59944e+10	microbiome 150x1995	federated
1367	0.0	0.0	0.0	0.0	microbiome 150x1995	federated
1368	-0.00012340208030885765	-0.00012340208030886041	-0.00013548507137515228	-1.2083e+10	microbiome 150x1995	federated
1369	0.0	0.0	0.0	0.0	microbiome 150x1995	federated
1370	-0.000836158504690115	-0.0008361585046901243	-0.0007169196800669951	0.00011923882462312914	microbiome 150x1995	federated
1371	-0.0005265983768432029	-0.000526598376843202	-0.0005910087106971492	-6.44103e+10	microbiome 150x1995	federated
1372	0.0006141078210039224	0.0006141078210039117	0.0007259530286317514	0.00011184520762783968	microbiome 150x1995	federated
1373	0.0	0.0	0.002163967293951484	0.002163967293951484	microbiome 150x1995	federated
1374	-0.00018001203540715107	-0.00018001203540715243	-0.00020007256589520822	-2.00605e+11	microbiome 150x1995	federated
1375	0.0	0.0	0.0	0.0	microbiome 150x1995	federated
1376	0.0	0.0	0.0	0.0	microbiome 150x1995	federated
1377	-0.000902245528531438	-0.0009022455285314422	-0.0009554510536806086	-5.32055e+10	microbiome 150x1995	federated
1378	-0.0006561125999798024	-0.0006561125999798048	-0.0006881639808436509	-3.20514e+10	microbiome 150x1995	federated
1379	-0.0009678262748772946	-0.0009678262748772979	-0.0010846493751306687	-0.00011682310025337087	microbiome 150x1995	federated
1380	-8.94892e+10	-8.94892e+10	-6.46506e+10	2.48386e+10	microbiome 150x1995	federated
1381	-0.0001800120354071511	-0.0001800120354071517	-0.00020007256589520857	-2.00605e+10	microbiome 150x1995	federated
1382	0.0	0.0	0.0	0.0	microbiome 150x1995	federated
1383	-0.0016491462434952376	-0.0016491462434952387	-0.0017560110212384045	-0.0001068647777431658	microbiome 150x1995	federated
1384	0.0	0.0	0.0	0.0	microbiome 150x1995	federated
1385	-0.00010770253414860034	-0.0001077025341486108	-4.2242e+10	6.54605e+10	microbiome 150x1995	federated
1386	0.0	0.0	0.0	0.0	microbiome 150x1995	federated
1387	0.0010848982404575809	0.0010848982404575859	0.00118041116850602	9.55129e+10	microbiome 150x1995	federated
1388	-0.00025208866459809463	-0.0002520886645980879	-0.00028915782188346743	-3.70692e+11	microbiome 150x1995	federated
1389	0.0	0.0	0.0	0.0	microbiome 150x1995	federated
1390	-4.75799e+11	-4.75799e+10	-5.35772e+10	-5.99732e+10	microbiome 150x1995	federated
1391	-0.0008028061519227151	-0.0008028061519227084	-0.0009255903610360969	-0.0001227842091133884	microbiome 150x1995	federated
1392	0.0	0.0	-0.00036297542201087067	-0.00036297542201087067	microbiome 150x1995	federated
1393	0.0	0.0	0.0	0.0	microbiome 150x1995	federated
1394	0.0007396182809743257	0.0007396182809743283	0.0007319094613246541	-7.70882e+08	microbiome 150x1995	federated
1395	0.0011809497651174164	0.0011809497651174212	0.0012817178147381265	0.00010076804962070533	microbiome 150x1995	federated
1396	-0.0005234747041516895	-0.0005234747041516885	-0.0006345449500703901	-0.00011107024591870164	microbiome 150x1995	federated
1397	-0.0002564057990839889	-0.0002564057990839894	-0.000302721715838105	-4.63159e+10	microbiome 150x1995	federated
1398	0.0009870458940741613	0.0009870458940741558	0.0009637881543360327	-2.32577e+10	microbiome 150x1995	federated
1399	-0.001714133618560396	-0.001714133618560392	-0.0020114619262696074	-0.00029732830770921545	microbiome 150x1995	federated
1400	0.0005529114209159587	0.000552911420915959	0.0005869242184702259	3.40128e+10	microbiome 150x1995	federated
1401	0.0	0.0	0.0	0.0	microbiome 150x1995	federated
1402	-0.00012340208030885765	-0.00012340208030886041	-0.00013548507137515318	-1.2083e+11	microbiome 150x1995	federated
1403	-0.0005488258786013737	-0.0005488258786013719	-0.0006259088896471605	-7.7083e+10	microbiome 150x1995	federated
1404	0.0	0.0	0.0	0.0	microbiome 150x1995	federated
1405	-0.0007082544427940165	-0.000708254442794024	-0.0006837278875451749	2.45266e+11	microbiome 150x1995	federated
1406	0.0	0.0	0.0005203689573134135	0.0005203689573134135	microbiome 150x1995	federated
1407	0.0	0.0	0.0	0.0	microbiome 150x1995	federated
1408	-0.0015451056554368064	-0.0015451056554368064	-0.0012976501046865275	0.0002474555507502789	microbiome 150x1995	federated
1409	-0.0003474507693112782	-0.00034745076931127876	-0.00042862938698978785	-8.11786e+10	microbiome 150x1995	federated
1410	0.00041992889397443205	0.00041992889397444007	0.0004951467193322423	7.52178e+10	microbiome 150x1995	federated
1411	-0.0011163655869011761	-0.0011163655869011792	-0.0010711812786636352	4.51843e+11	microbiome 150x1995	federated
1412	0.0	0.0	0.0	0.0	microbiome 150x1995	federated
1413	0.0	0.0	0.0	0.0	microbiome 150x1995	federated
1414	-0.0004572082356999861	-0.00045720823569998364	-0.00048039881539335786	-2.31906e+11	microbiome 150x1995	federated
1415	0.0	0.0	0.0	0.0	microbiome 150x1995	federated
1416	0.0	0.0	0.0	0.0	microbiome 150x1995	federated
1417	0.0	0.0	-0.000902934634684699	-0.000902934634684699	microbiome 150x1995	federated
1418	0.0	0.0	0.0	0.0	microbiome 150x1995	federated
1419	-0.00018001203540715107	-0.00018001203540715243	-0.00020007256589520397	-2.00605e+10	microbiome 150x1995	federated
1420	0.0011340934106743108	0.0011340934106743217	0.001368612405549742	0.0002345189948754203	microbiome 150x1995	federated
1421	0.0	0.0	0.0	0.0	microbiome 150x1995	federated
1422	0.0007242951953282073	0.0007242951953282068	0.0006847843304427251	-3.95109e+10	microbiome 150x1995	federated
1423	-0.0013173922546417796	-0.001317392254641782	-0.0013366738030223283	-1.92815e+11	microbiome 150x1995	federated
1424	0.0	0.0	0.0	0.0	microbiome 150x1995	federated
1425	0.0	0.0	-0.00118134016725585	-0.00118134016725585	microbiome 150x1995	federated
1426	-0.00034789642025166056	-0.00034789642025166197	-0.0003582875322281893	-1.03911e+11	microbiome 150x1995	federated
1427	0.0	0.0	0.0	0.0	microbiome 150x1995	federated
1428	-0.0006512190333547254	-0.000651219033354725	-0.0005707533898505372	8.04656e+10	microbiome 150x1995	federated
1429	0.000353965234544097	0.00035396523454409875	0.00036190796025258455	7.94273e+09	microbiome 150x1995	federated
1430	0.0006082063784992644	0.0006082063784992717	0.0007315515560248724	0.00012334517752560074	microbiome 150x1995	federated
1431	0.0	0.0	0.0	0.0	microbiome 150x1995	federated
1432	-0.0004976356669193447	-0.0004976356669193449	-0.0006031307164020664	-0.00010549504948272146	microbiome 150x1995	federated
1433	-0.0006092652462352525	-0.000609265246235254	-0.0006530847216403663	-4.38195e+11	microbiome 150x1995	federated
1434	0.0	0.0	0.0	0.0	microbiome 150x1995	federated
1435	-0.00035242713864720363	-0.00035242713864719837	-0.0003270866469273305	2.53405e+11	microbiome 150x1995	federated
1436	0.0	0.0	-0.00043134238589217865	-0.00043134238589217865	microbiome 150x1995	federated
1437	0.0	0.0	0.0	0.0	microbiome 150x1995	federated
1438	0.0005094706988091969	0.0005094706988091872	0.0005142805609018987	4.80986e+09	microbiome 150x1995	federated
1439	0.00243223905616691	0.0024322390561669176	0.0024787488290951556	4.65098e+10	microbiome 150x1995	federated
1440	-3.26433e+10	-3.26433e+10	9.96209e+08	3.36395e+10	microbiome 150x1995	federated
1441	-0.0013464766526026621	-0.0013464766526026636	-0.0013956205095784402	-4.91439e+11	microbiome 150x1995	federated
1442	0.0006345773261474551	0.0006345773261474432	0.0005443612512255764	-9.02161e+10	microbiome 150x1995	federated
1443	0.00044116641516740783	0.0004411664151674137	0.0004200430269182915	-2.11234e+11	microbiome 150x1995	federated
1444	-0.0008035792396546013	-0.0008035792396545864	-0.0008422047803196195	-3.86255e+11	microbiome 150x1995	federated
1445	-4.75799e+11	-4.75799e+10	-5.35772e+11	-5.99732e+09	microbiome 150x1995	federated
1446	0.0004959014379338723	0.0004959014379338764	0.0004990011458530951	3.09971e+10	microbiome 150x1995	federated
1447	0.0	0.0	0.0	0.0	microbiome 150x1995	federated
1448	0.0	0.0	0.0	0.0	microbiome 150x1995	federated
1449	0.0	0.0	0.0	0.0	microbiome 150x1995	federated
1450	0.0	0.0	0.0	0.0	microbiome 150x1995	federated
1451	-0.00014027208265604202	-0.00014027208265603294	-0.00017789099770022318	-3.76189e+11	microbiome 150x1995	federated
1452	-0.00035478427921050684	-0.000354784279210507	-0.00030018887406722117	5.45954e+10	microbiome 150x1995	federated
1453	-0.0002890728664720227	-0.0002890728664720238	-0.00033844237229881314	-4.93695e+11	microbiome 150x1995	federated
1454	-0.0004605876091022227	-0.00046058760910222334	-0.00034792550956521914	0.00011266209953700421	microbiome 150x1995	federated
1455	0.0	0.0	-0.0005760748573307593	-0.0005760748573307593	microbiome 150x1995	federated
1456	-0.00041408714203533667	-0.00041408714203533726	-0.0004800815513023021	-6.59944e+10	microbiome 150x1995	federated
1457	0.0	0.0	0.0	0.0	microbiome 150x1995	federated
1458	-0.0013726435488141903	-0.0013726435488141996	-0.0010076163111067688	0.00036502723770743075	microbiome 150x1995	federated
1459	0.0	0.0	0.0	0.0	microbiome 150x1995	federated
1460	0.0	0.0	0.0007612227849224226	0.0007612227849224226	microbiome 150x1995	federated
1461	0.0	0.0	0.0	0.0	microbiome 150x1995	federated
1462	0.0004967194894501703	0.0004967194894501688	0.0005423411411274295	4.56217e+10	microbiome 150x1995	federated
1463	0.0009375458968623147	0.0009375458968623124	0.0011255910569543223	0.00018804516009200993	microbiome 150x1995	federated
1464	-4.75799e+11	-4.75799e+10	-5.35772e+09	-5.99732e+08	microbiome 150x1995	federated
1465	0.0	0.0	0.0	0.0	microbiome 150x1995	federated
1466	0.0	0.0	0.0002836414599128297	0.0002836414599128297	microbiome 150x1995	federated
1467	0.0015339643404074447	0.0015339643404074458	0.0018369495304272634	0.00030298519001981756	microbiome 150x1995	federated
1468	0.0002910496440930808	0.0002910496440930789	0.0003326162826435897	4.15666e+11	microbiome 150x1995	federated
1469	-0.0012258213129075265	-0.001225821312907527	-0.001476518418350896	-0.0002506971054433691	microbiome 150x1995	federated
1470	0.0	0.0	0.0	0.0	microbiome 150x1995	federated
1471	0.0015857736764134335	0.00158577367641343	0.001885584656195345	0.00029981097978191507	microbiome 150x1995	federated
1472	0.0	0.0	0.0	0.0	microbiome 150x1995	federated
1473	0.0	0.0	0.0	0.0	microbiome 150x1995	federated
1474	0.0	0.0	0.0	0.0	microbiome 150x1995	federated
1475	0.0	0.0	0.0	0.0	microbiome 150x1995	federated
1476	0.0	0.0	0.0	0.0	microbiome 150x1995	federated
1477	-0.0007653595342490412	-0.0007653595342490446	-0.0009089338277682332	-0.0001435742935191886	microbiome 150x1995	federated
1478	-0.0002564057990839889	-0.0002564057990839894	-0.000302721715838105	-4.63159e+10	microbiome 150x1995	federated
1479	-0.0017595941794015279	-0.0017595941794015285	-0.001673058587287106	8.65356e+09	microbiome 150x1995	federated
1480	-0.0011545212932738559	-0.0011545212932738578	-0.001147044333043719	7.47696e+09	microbiome 150x1995	federated
1481	0.0	0.0	0.0	0.0	microbiome 150x1995	federated
1482	0.0	0.0	-0.00036297542201086855	-0.00036297542201086855	microbiome 150x1995	federated
1483	0.0	0.0	0.0	0.0	microbiome 150x1995	federated
1484	0.0	0.0	0.0	0.0	microbiome 150x1995	federated
1485	0.0	0.0	0.0	0.0	microbiome 150x1995	federated
1486	-0.00018001203540715107	-0.00018001203540715243	-0.0002000725658952068	-2.00605e+11	microbiome 150x1995	federated
1487	0.0	0.0	0.0	0.0	microbiome 150x1995	federated
1488	0.0	0.0	0.0	0.0	microbiome 150x1995	federated
1489	0.0004460633278757074	0.00044606332787570897	0.0005671756062139932	0.00012111227833828427	microbiome 150x1995	federated
1490	0.0	0.0	0.0	0.0	microbiome 150x1995	federated
1491	-0.0002890728664720227	-0.0002890728664720238	-0.000338442372298813	-4.93695e+11	microbiome 150x1995	federated
1492	0.0	0.0	0.0	0.0	microbiome 150x1995	federated
1493	-0.001552792593780515	-0.0015527925937805131	-0.0012044449466524607	0.00034834764712805247	microbiome 150x1995	federated
1494	0.0	0.0	0.0	0.0	microbiome 150x1995	federated
1495	0.0	0.0	-0.0003447720497898661	-0.0003447720497898661	microbiome 150x1995	federated
1496	0.0	0.0	0.0	0.0	microbiome 150x1995	federated
1497	-0.0009015682251998061	-0.0009015682251998088	-0.0009819451860969496	-8.0377e+10	microbiome 150x1995	federated
1498	-0.0011489236995781728	-0.0011489236995781736	-0.0013174351723255714	-0.00016851147274739775	microbiome 150x1995	federated
1499	0.0	0.0	0.0	0.0	microbiome 150x1995	federated
1500	0.0	0.0	0.0	0.0	microbiome 150x1995	federated
1501	366293	3.66293e+06	2.38215e+06	-128078	microbiome 150x1995	federated
1502	-0.0005265983768432029	-0.000526598376843202	-0.0005910087106971465	-6.44103e+10	microbiome 150x1995	federated
1503	0.0	0.0	-0.0003447720497898684	-0.0003447720497898684	microbiome 150x1995	federated
1504	0.0	0.0	-0.000576802324625852	-0.000576802324625852	microbiome 150x1995	federated
1505	0.0	0.0	-0.0006612969454253799	-0.0006612969454253799	microbiome 150x1995	federated
1506	-7.88707e+09	-7.88707e+09	-1.7995e+10	-1.01079e+11	microbiome 150x1995	federated
1507	-0.001579171795158095	-0.0015791717951580957	-0.001594051557067263	-1.48798e+11	microbiome 150x1995	federated
1508	-0.0010440246654898361	-0.0010440246654898366	-0.0012726345088608418	-0.00022860984337100525	microbiome 150x1995	federated
1509	0.0	0.0	0.0	0.0	microbiome 150x1995	federated
1510	0.0	0.0	0.0	0.0	microbiome 150x1995	federated
1511	366293	3.66293e+06	238215	-1.28078e+06	microbiome 150x1995	federated
1512	0.0	0.0	0.0	0.0	microbiome 150x1995	federated
1513	0.0	0.0	0.0	0.0	microbiome 150x1995	federated
1514	0.0	0.0	0.0	0.0	microbiome 150x1995	federated
1515	0.0031663435823611166	0.0031663435823611153	0.0038308437693442637	0.0006645001869831483	microbiome 150x1995	federated
1516	-0.001205463762152965	-0.001205463762152949	-0.001429792404064519	-0.0002243286419115701	microbiome 150x1995	federated
1517	-0.0005265983768432029	-0.000526598376843202	-0.000591008710697147	-6.44103e+10	microbiome 150x1995	federated
1518	0.0	0.0	0.0	0.0	microbiome 150x1995	federated
1519	-0.0009317143656498186	-0.000931714365649817	-0.0011176989473864899	-0.00018598458173667287	microbiome 150x1995	federated
1520	0.0	0.0	238215	238215	microbiome 150x1995	federated
1521	-0.0020137535043977307	-0.0020137535043977316	-0.0014091991680441585	0.000604554336353573	microbiome 150x1995	federated
1522	0.0	0.0	0.0003790068216032235	0.0003790068216032235	microbiome 150x1995	federated
1523	0.0	0.0	0.0	0.0	microbiome 150x1995	federated
1524	-0.0013640516537994074	-0.0013640516537994087	-0.001445809999623464	-8.17583e+10	microbiome 150x1995	federated
1525	0.0	0.0	0.0	0.0	microbiome 150x1995	federated
1526	0.0	0.0	0.0	0.0	microbiome 150x1995	federated
1527	-0.00028741932869331445	-0.00028741932869330816	-0.00032866510602656926	-4.12458e+09	microbiome 150x1995	federated
1528	0.0	0.0	0.0	0.0	microbiome 150x1995	federated
1529	-0.00018001203540715107	-0.00018001203540715243	-0.0002000725658952068	-2.00605e+11	microbiome 150x1995	federated
1530	-0.0013006176782951314	-0.001300617678295131	-0.0013051495815575487	-4.5319e+10	microbiome 150x1995	federated
1531	-0.0007079998873627815	-0.0007079998873627822	-0.0007461477716483903	-3.81479e+10	microbiome 150x1995	federated
1532	0.0	0.0	-0.00036297542201086926	-0.00036297542201086926	microbiome 150x1995	federated
1533	0.0	0.0	0.0	0.0	microbiome 150x1995	federated
1534	0.0	0.0	0.0	0.0	microbiome 150x1995	federated
1535	366293	3.66293e+06	238215	-1.28078e+06	microbiome 150x1995	federated
1536	-0.0002890728664720227	-0.0002890728664720238	-0.000338442372298813	-4.93695e+11	microbiome 150x1995	federated
1537	0.0	0.0	0.0	0.0	microbiome 150x1995	federated
1538	0.0	0.0	0.0	0.0	microbiome 150x1995	federated
1539	-0.0008241773771360045	-0.0008241773771360053	-0.0009960180404764672	-0.0001718406633404619	microbiome 150x1995	federated
1540	0.0	0.0	0.0	0.0	microbiome 150x1995	federated
1541	0.0	0.0	0.00037900682160322256	0.00037900682160322256	microbiome 150x1995	federated
1542	0.0	0.0	0.0	0.0	microbiome 150x1995	federated
1543	-0.00018001203540715107	-0.00018001203540715243	-0.0002000725658952084	-2.00605e+11	microbiome 150x1995	federated
1544	0.0	0.0	0.0	0.0	microbiome 150x1995	federated
1545	0.0	0.0	0.0	0.0	microbiome 150x1995	federated
1546	0.0	0.0	0.0	0.0	microbiome 150x1995	federated
1547	0.0	0.0	0.0	0.0	microbiome 150x1995	federated
1548	0.0	0.0	0.0	0.0	microbiome 150x1995	federated
1549	0.0	0.0	0.0	0.0	microbiome 150x1995	federated
1550	-0.0008241773771360045	-0.0008241773771360053	-0.0009960180404764624	-0.00017184066334045714	microbiome 150x1995	federated
1551	-0.0007653595342490406	-0.0007653595342490438	-0.0009089338277682335	-0.00014357429351918968	microbiome 150x1995	federated
1552	0.0016053934115940955	0.0016053934115940948	0.0019344617584346256	0.00032906834684053076	microbiome 150x1995	federated
1553	0.0	0.0	0.0	0.0	microbiome 150x1995	federated
1554	0.0	0.0	0.0	0.0	microbiome 150x1995	federated
1555	0.0	0.0	0.0	0.0	microbiome 150x1995	federated
1556	-0.0005265983768432029	-0.000526598376843202	-0.000591008710697146	-6.44103e+10	microbiome 150x1995	federated
1557	0.0	0.0	0.0	0.0	microbiome 150x1995	federated
1558	-0.0017692912333506477	-0.0017692912333506494	-0.0017588109667360078	1.04803e+09	microbiome 150x1995	federated
1559	0.00020794200599340894	0.0002079420059934074	0.0002620740185425534	5.4132e+08	microbiome 150x1995	federated
1560	-0.00031469778969921554	-0.0003146977896992156	-0.00021386285897620976	0.00010083493072300583	microbiome 150x1995	federated
1561	0.0005500690896781977	0.0005500690896781978	0.0004065812218384463	-0.00014348786783975154	microbiome 150x1995	federated
1562	0.00026223116272731034	0.0002622311627273133	0.0002802645007335479	1.80333e+11	microbiome 150x1995	federated
1563	-0.0009269323728436858	-0.0009269323728436814	-0.0009609475897714	-3.40152e+11	microbiome 150x1995	federated
1564	-0.0009456125117994229	-0.0009456125117994251	-0.0009922374009421035	-4.66249e+10	microbiome 150x1995	federated
1565	-0.00463688305974025	-0.004636883059740255	-0.004167619598372151	0.0004692634613681036	microbiome 150x1995	federated
1566	-0.0017198655512274917	-0.001719865551227491	-0.0018589223553823072	-0.00013905680415481612	microbiome 150x1995	federated
1567	-0.00024836151208715914	-0.00024836151208715616	-0.00031391181460561294	-6.55503e+10	microbiome 150x1995	federated
1568	-0.00047580703444345305	-0.0004758070344434514	-0.00042211528452694295	5.36917e+11	microbiome 150x1995	federated
1569	-0.0004125794042080754	-0.00041257940420807244	-0.0004542581962331327	-4.16788e+11	microbiome 150x1995	federated
1570	0.00023778719564248796	0.0002377871956424873	8.33353e+10	-0.00015445186042944812	microbiome 150x1995	federated
1571	-0.0012917560695484798	-0.0012917560695484777	-0.0013299224376327919	-3.81664e+10	microbiome 150x1995	federated
1572	0.002115368874573953	0.00211536887457396	0.002384526173096941	0.000269157298522981	microbiome 150x1995	federated
1573	-0.0003021833349660508	-0.0003021833349660522	-0.00027369088586139	2.84924e+10	microbiome 150x1995	federated
1574	-0.0006765744331216189	-0.0006765744331216216	-0.0007535128359163647	-7.69384e+10	microbiome 150x1995	federated
1575	-0.0002066106302594074	-0.00020661063025941204	-0.00023114064009937326	-2.453e+11	microbiome 150x1995	federated
1576	-0.0003450593051547519	-0.0003450593051547508	-0.0002763948430315217	6.86645e+10	microbiome 150x1995	federated
1577	4.80256e+10	4.80256e+10	-3.36276e+11	-8.16532e+09	microbiome 150x1995	federated
1578	-0.00026151513129048037	-0.00026151513129047847	-0.00023536995870199	2.61452e+11	microbiome 150x1995	federated
1579	0.0016658038599931526	0.0016658038599931598	0.0017687154826388572	0.00010291162264569739	microbiome 150x1995	federated
1580	0.0006010278477472947	0.0006010278477472903	0.0005589731146140868	-4.20547e+10	microbiome 150x1995	federated
1581	-0.002309442586162694	-0.002309442586162692	-0.0022834475336540824	2.59951e+10	microbiome 150x1995	federated
1582	0.0038959952862400397	0.0038959952862400423	0.003260974992073061	-0.0006350202941669812	microbiome 150x1995	federated
1583	0.00033523918938867264	0.0003352391893886783	0.000270255788614795	-6.49834e+10	microbiome 150x1995	federated
1584	-0.002356771470146001	-0.0023567714701460047	-0.0026423361081428457	-0.000285564637996841	microbiome 150x1995	federated
1585	0.0009375458968623147	0.0009375458968623124	0.0011255910569543221	0.0001880451600920097	microbiome 150x1995	federated
1586	-0.0017031857254283197	-0.0017031857254283125	-0.0017310657498587384	-2.788e+11	microbiome 150x1995	federated
1587	0.0001342490854128749	0.00013424908541287672	0.00017606732539067303	4.18182e+11	microbiome 150x1995	federated
1588	-0.0005923511540113358	-0.0005923511540113363	-0.0005284463574384245	6.39048e+10	microbiome 150x1995	federated
1589	0.0029733890110308107	0.002973389011030811	0.0025446631682007415	-0.00042872584283006965	microbiome 150x1995	federated
1590	-0.001484326525876676	-0.0014843265258766823	-0.0014974880677514639	-1.31615e+11	microbiome 150x1995	federated
1591	0.0015104306183737586	0.0015104306183737583	0.001409682404677976	-0.00010074821369578232	microbiome 150x1995	federated
1592	0.0004720738827205306	0.0004720738827205335	0.0003622182258209708	-0.0001098556568995627	microbiome 150x1995	federated
1593	-0.0009306570856875812	-0.0009306570856875781	-0.00101474141905754	-8.40843e+10	microbiome 150x1995	federated
1594	0.0010446086837363902	0.0010446086837363915	0.0010365185719491288	-8.09011e+07	microbiome 150x1995	federated
1595	-0.0008755706590522422	-0.0008755706590522448	-0.000979499245325761	-0.00010392858627351616	microbiome 150x1995	federated
1596	-0.0006851308876768877	-0.000685130887676887	-0.0008350526879354869	-0.00014992180025859986	microbiome 150x1995	federated
1597	-0.0008095000616962627	-0.0008095000616962682	-0.0007446528770135373	6.48472e+10	microbiome 150x1995	federated
1598	0.00024280270826435631	0.00024280270826435965	0.00028049702575475797	3.76943e+10	microbiome 150x1995	federated
1599	0.0006817755822988417	0.0006817755822988394	0.0007312535626339476	4.9478e+10	microbiome 150x1995	federated
1600	-0.0020318787318741294	-0.002031878731874133	-0.0018884582192475092	0.00014342051262662366	microbiome 150x1995	federated
1601	0.0010507634760491464	0.0010507634760491453	0.0014629012577875098	0.0004121377817383645	microbiome 150x1995	federated
1602	-0.00011692837330482483	-0.00011692837330482079	-0.00023174761308328916	-0.00011481923977846837	microbiome 150x1995	federated
1603	-0.0009548785801354594	-0.0009548785801354569	-0.0008697007769276828	8.51778e+10	microbiome 150x1995	federated
1604	0.002716358160539604	0.002716358160539604	0.0018037964971700953	-0.0009125616633695087	microbiome 150x1995	federated
1605	0.0017528984846953688	0.0017528984846953701	0.001588729961755034	-0.00016416852294033613	microbiome 150x1995	federated
1606	0.0003384891405453345	0.000338489140545334	0.0002925949028029658	-4.58942e+11	microbiome 150x1995	federated
1607	0.0036292185081462348	0.003629218508146242	0.003029736107518201	-0.0005994824006280413	microbiome 150x1995	federated
1608	0.005365662815238641	0.005365662815238644	0.0032134805943492837	-0.0021521822208893605	microbiome 150x1995	federated
1609	0.0024927065422885994	0.002492706542288598	0.0027741769165518346	0.00028147037426323653	microbiome 150x1995	federated
1610	-0.001444125180663399	-0.0014441251806633956	-0.0016362812100020087	-0.0001921560293386131	microbiome 150x1995	federated
1611	-2.21254e+09	-2.21254e+11	-1.3779e+11	8.34641e+09	microbiome 150x1995	federated
1612	-0.0008371687554142968	-0.0008371687554142985	-0.0008580040092806795	-2.08353e+11	microbiome 150x1995	federated
1613	-0.0003534544651603422	-0.00035345446516033913	-0.00042707218543332995	-7.36177e+10	microbiome 150x1995	federated
1614	0.0023726307806759264	0.0023726307806759225	0.0017036554998680347	-0.0006689752808078878	microbiome 150x1995	federated
1615	-0.0017051430247414386	-0.0017051430247414416	-0.0016633796079323212	4.17634e+10	microbiome 150x1995	federated
1616	-0.0005201526622483948	-0.0005201526622484004	-0.0004541553655279771	6.59973e+10	microbiome 150x1995	federated
1617	0.0009150873295070717	0.0009150873295070684	0.0005061282228225913	-0.0004089591066844771	microbiome 150x1995	federated
1618	0.0011875693720293343	0.0011875693720293328	0.0012159394022814428	2.837e+11	microbiome 150x1995	federated
1619	0.0	0.0	0.0016741246574056385	0.0016741246574056385	microbiome 150x1995	federated
1620	-0.0008062811309220379	-0.0008062811309220393	-0.0008766909982176622	-7.04099e+10	microbiome 150x1995	federated
1621	0.00041959454489465963	0.00041959454489466023	0.0005432302810115323	0.00012363573611687208	microbiome 150x1995	federated
1622	0.00024111452631890579	0.00024111452631889855	0.00028964433163683353	4.85298e+10	microbiome 150x1995	federated
1623	0.005593417356129265	0.005593417356129265	0.004213700038341487	-0.0013797173177877778	microbiome 150x1995	federated
1624	0.003819546025602378	0.0038195460256023775	0.003082236915166476	-0.0007373091104359015	microbiome 150x1995	federated
1625	0.005994458444325677	0.005994458444325691	0.006250888451225006	0.00025643000689931465	microbiome 150x1995	federated
1626	-0.0006918243438807172	-0.0006918243438807191	-0.0005555941328677448	0.00013623021101297433	microbiome 150x1995	federated
1627	-0.00029201718491014334	-0.0002920171849101462	-0.00021530113017026586	7.67161e+10	microbiome 150x1995	federated
1628	-0.0007163888453012415	-0.0007163888453012404	-0.0006236288776083454	9.276e+10	microbiome 150x1995	federated
1629	0.0031527260814802325	0.0031527260814802364	0.0028250990614854194	-0.00032762701999481704	microbiome 150x1995	federated
1630	-0.001218751781361108	-0.0012187517813611168	-0.0011509919337252055	6.77598e+10	microbiome 150x1995	federated
1631	0.0	0.0	0.0	0.0	microbiome 150x1995	federated
1632	-0.0009486170075470245	-0.0009486170075470321	-0.00070499808832484	0.0002436189192221921	microbiome 150x1995	federated
1633	-0.0019157603709400587	-0.0019157603709400615	-0.0017188014454641613	0.00019695892547590024	microbiome 150x1995	federated
1634	-0.004311318297289641	-0.004311318297289639	-0.004140360727227423	0.00017095757006221554	microbiome 150x1995	federated
1635	0.002235262163595252	0.0022352621635952485	0.0021753306401346094	-5.99315e+10	microbiome 150x1995	federated
1636	0.0	0.0	0.0016741246574056361	0.0016741246574056361	microbiome 150x1995	federated
1637	-0.002930087811806436	-0.0029300878118064325	-0.0024065187120989053	0.0005235690997075272	microbiome 150x1995	federated
1638	0.0017985765388186315	0.0017985765388186326	0.0016185666929151618	-0.00018000984590347082	microbiome 150x1995	federated
1639	0.002967509373336641	0.0029675093733366395	0.002246592826821683	-0.0007209165465149564	microbiome 150x1995	federated
1640	0.0010521403678132593	0.0010521403678132564	0.0005749519792875915	-0.0004771883885256649	microbiome 150x1995	federated
1641	0.0	0.0	0.0	0.0	microbiome 150x1995	federated
1642	-0.0006162697480728665	-0.0006162697480728682	-0.0006881312495849441	-7.18615e+09	microbiome 150x1995	federated
1643	7.50035e+10	7.50035e+09	-9.02206e+10	-0.00016522408566503526	microbiome 150x1995	federated
1644	0.0016069397195301327	0.001606939719530141	0.0015144287751705228	-9.25109e+10	microbiome 150x1995	federated
1645	0.00121860201386472	0.0012186020138647189	0.0010254697979168496	-0.00019313221594786933	microbiome 150x1995	federated
1646	0.0020718074266844193	0.002071807426684425	0.0019729223127562035	-9.88851e+09	microbiome 150x1995	federated
1647	0.0006122561403387705	0.0006122561403387731	0.0005887885876085862	-2.34676e+10	microbiome 150x1995	federated
1648	-0.0007047410515853318	-0.0007047410515853331	-0.000840752900261603	-0.0001360118486762699	microbiome 150x1995	federated
1649	0.0	0.0	0.00281588146829546	0.00281588146829546	microbiome 150x1995	federated
1650	4.21963e+10	4.21963e+10	5.24348e+10	1.02385e+10	microbiome 150x1995	federated
1651	7.85876e+10	7.85876e+10	2.95766e+11	-4.9011e+11	microbiome 150x1995	federated
1652	-0.000981119880047498	-0.0009811198800474994	-0.0010086936054355224	-2.75737e+11	microbiome 150x1995	federated
1653	0.0011821621237801418	0.001182162123780142	0.0009287812636196328	-0.0002533808601605092	microbiome 150x1995	federated
1654	-0.0012171757000736753	-0.001217175700073676	-0.0013958744253530525	-0.00017869872527937663	microbiome 150x1995	federated
1655	0.0011912945925918893	0.0011912945925918862	0.0011805114828613448	-1.07831e+10	microbiome 150x1995	federated
1656	0.0006906874870407761	0.0006906874870407756	0.0008877736333227077	0.00019708614628193206	microbiome 150x1995	federated
1657	-9.76473e+10	-9.76473e+10	-0.00031418835939290885	-0.0002165410363528964	microbiome 150x1995	federated
1658	0.0017345383295125972	0.001734538329512597	0.0014272275045183317	-0.00030731082499426527	microbiome 150x1995	federated
1659	-0.0011999611565017148	-0.0011999611565017168	-0.0012115076914107161	-1.15465e+11	microbiome 150x1995	federated
1660	-0.0017764161042882068	-0.0017764161042882055	-0.0018011727377504956	-2.47566e+11	microbiome 150x1995	federated
1661	-0.0008343156866975651	-0.0008343156866975625	-0.0009442531160268805	-0.00010993742932931803	microbiome 150x1995	federated
1662	0.0	0.0	0.0	0.0	microbiome 150x1995	federated
1663	0.0	0.0	0.0016741246574056342	0.0016741246574056342	microbiome 150x1995	federated
1664	0.002433516631807439	0.0024335166318074407	0.0024328327646643247	-6.83867e+08	microbiome 150x1995	federated
1665	0.0009939535652189876	0.0009939535652189893	0.0008861522960224404	-0.00010780126919654898	microbiome 150x1995	federated
1666	0.0024029573050246933	0.0024029573050246933	0.0018088885414468845	-0.0005940687635778087	microbiome 150x1995	federated
1667	0.00044434987510568857	0.00044434987510568624	0.0004108174457291815	-3.35324e+11	microbiome 150x1995	federated
1668	0.0021627876600232975	0.002162787660023297	0.0012638115241408537	-0.0008989761358824434	microbiome 150x1995	federated
1669	0.0006906874870407761	0.0006906874870407756	0.0008877736333227073	0.00019708614628193173	microbiome 150x1995	federated
1670	-0.0008936993331201115	-0.0008936993331201077	-0.0009045880543949599	-1.08887e+10	microbiome 150x1995	federated
1671	-0.00012591199779643427	-0.00012591199779643001	-6.58764e+10	6.00356e+10	microbiome 150x1995	federated
1672	0.0	0.0	0.0016741246574056342	0.0016741246574056342	microbiome 150x1995	federated
1673	0.0005732222361384805	0.000573222236138481	0.0003984006552972166	-0.00017482158084126443	microbiome 150x1995	federated
1674	-0.0013974722567137365	-0.001397472256713737	-0.0016820091973189142	-0.00028453694060517724	microbiome 150x1995	federated
1675	0.000447511741865972	0.00044751174186597934	0.00039214358289026255	-5.53682e+10	microbiome 150x1995	federated
1676	-0.002264960636345773	-0.002264960636345772	-0.0022012749575476723	6.36857e+10	microbiome 150x1995	federated
1677	-0.0009517860059557666	-0.0009517860059557616	-0.0008796916451248514	7.20944e+10	microbiome 150x1995	federated
1678	0.0010507634760491464	0.0010507634760491453	0.00146290125778751	0.0004121377817383647	microbiome 150x1995	federated
1679	0.0011876078514225785	0.0011876078514225863	0.0014883746240519865	0.0003007667726294002	microbiome 150x1995	federated
1680	-0.0003465277074925846	-0.00034652770749259084	-0.00038979600553935633	-4.32683e+09	microbiome 150x1995	federated
1681	-0.0013556929296837383	-0.0013556929296837405	-0.0013657960339069043	-1.01031e+11	microbiome 150x1995	federated
1682	0.0	0.0	0.002579867910285934	0.002579867910285934	microbiome 150x1995	federated
1683	0.0011811167951418196	0.001181116795141822	0.0010730122931917633	-0.0001081045019500587	microbiome 150x1995	federated
1684	0.0005461976480728284	0.0005461976480728285	0.0006717963615992809	0.00012559871352645243	microbiome 150x1995	federated
1685	-0.00013150960058695054	-0.00013150960058695376	-0.0001262440413529349	5.26556e+09	microbiome 150x1995	federated
1686	-0.0003428520999751363	-0.0003428520999751378	-0.00033658961684439423	6.26248e+09	microbiome 150x1995	federated
1687	0.0012269108101406654	0.0012269108101406639	0.0012334864099329637	6.5756e+09	microbiome 150x1995	federated
1688	0.0	0.0	0.0016741246574056342	0.0016741246574056342	microbiome 150x1995	federated
1689	0.005190694044346938	0.005190694044346937	0.003155758836095554	-0.0020349352082513826	microbiome 150x1995	federated
1690	0.00022960095438622857	0.00022960095438622928	0.00022919999320039394	-4.00961e+08	microbiome 150x1995	federated
1691	0.0	0.0	0.0014852121538139371	0.0014852121538139371	microbiome 150x1995	federated
1692	0.0	0.0	0.0008545505773724643	0.0008545505773724643	microbiome 150x1995	federated
1693	0.0026020877049710463	0.002602087704971046	0.0022397806787332335	-0.00036230702623781235	microbiome 150x1995	federated
1694	-0.0006162697480728665	-0.0006162697480728682	-0.000688131249584943	-7.18615e+10	microbiome 150x1995	federated
1695	0.003687156974622067	0.003687156974622077	0.002125173834614941	-0.001561983140007136	microbiome 150x1995	federated
1696	0.0	0.0	-0.00026802686073770305	-0.00026802686073770305	microbiome 150x1995	federated
1697	0.004851457141811574	0.004851457141811574	0.0031670710390543995	-0.0016843861027571743	microbiome 150x1995	federated
1698	0.0009952359862717304	0.000995235986271726	0.0009035967681925946	-9.16392e+10	microbiome 150x1995	federated
1699	0.0	0.0	0.001674124657405634	0.001674124657405634	microbiome 150x1995	federated
1700	0.0003757024492319849	0.00037570244923198267	0.00032687881223683054	-4.88236e+10	microbiome 150x1995	federated
1701	-0.00014751017934176358	-0.00014751017934176857	4.86278e+08	0.00015237295941772057	microbiome 150x1995	federated
1702	0.0012373773372535174	0.0012373773372535155	0.0006754827148360961	-0.0005618946224174194	microbiome 150x1995	federated
1703	0.0	0.0	0.001674124657405639	0.001674124657405639	microbiome 150x1995	federated
1704	-0.0008755706590522422	-0.0008755706590522448	-0.0009794992453257584	-0.00010392858627351355	microbiome 150x1995	federated
1705	0.0005765971883630353	0.0005765971883630341	0.0004501420754410098	-0.00012645511292202436	microbiome 150x1995	federated
1706	0.00243810163721793	0.0024381016372179284	0.0018147459263146409	-0.0006233557109032875	microbiome 150x1995	federated
1707	-0.0025417116677634395	-0.0025417116677634386	-0.002421771537015892	0.00011994013074754671	microbiome 150x1995	federated
1708	0.0	0.0	-0.000979612124745861	-0.000979612124745861	microbiome 150x1995	federated
1709	0.0012402837334277402	0.0012402837334277506	0.0011934238645116527	-4.68599e+11	microbiome 150x1995	federated
1710	1.57674e+11	1.57674e+11	-4.49709e+10	-6.07384e+10	microbiome 150x1995	federated
1711	-0.000845519308224623	-0.0008455193082246242	-0.0009968874574526013	-0.00015136814922797712	microbiome 150x1995	federated
1712	0.0010507634760491464	0.0010507634760491453	0.0014629012577875118	0.00041213778173836645	microbiome 150x1995	federated
1713	0.0	0.0	0.001674124657405638	0.001674124657405638	microbiome 150x1995	federated
1714	0.003211270447067342	0.0032112704470673476	0.0022420520204318906	-0.000969218426635457	microbiome 150x1995	federated
1715	0.0005022077287225538	0.0005022077287225536	0.00045969856103450767	-4.25092e+10	microbiome 150x1995	federated
1716	0.00024794469005002986	0.0002479446900500231	0.00032554308642738887	7.75984e+10	microbiome 150x1995	federated
1717	-0.0008978078777119049	-0.0008978078777119071	-0.0010410480287323593	-0.0001432401510204522	microbiome 150x1995	federated
1718	0.0006906874870407761	0.0006906874870407756	0.0008877736333227062	0.00019708614628193065	microbiome 150x1995	federated
1719	0.00042779938906270423	0.0004277993890627058	0.0002860863528571569	-0.00014171303620554888	microbiome 150x1995	federated
1720	-0.00023047550228419902	-0.00023047550228419864	-0.0003463108962498353	-0.00011583539396563668	microbiome 150x1995	federated
1721	0.0	0.0	0.00046686269893813997	0.00046686269893813997	microbiome 150x1995	federated
1722	0.003184277713091402	0.0031842777130914007	0.0024938587305317066	-0.0006904189825596941	microbiome 150x1995	federated
1723	-0.0002635613602339129	-0.00026356136023391403	-0.00017811351237840886	8.54478e+10	microbiome 150x1995	federated
1724	-0.0009736945685869578	-0.0009736945685869611	-0.000925953873864341	4.77407e+11	microbiome 150x1995	federated
1725	0.0008379510531683665	0.0008379510531683743	0.000656906395888061	-0.0001810446572803133	microbiome 150x1995	federated
1726	0.0	0.0	0.0	0.0	microbiome 150x1995	federated
1727	0.0007798163111451603	0.0007798163111451574	0.000434999164893068	-0.0003448171462520894	microbiome 150x1995	federated
1728	-0.00045365090929510226	-0.00045365090929509603	-0.0004458367985621734	7.81411e+09	microbiome 150x1995	federated
1729	-0.0001865563022603762	-0.00018655630226037674	-0.0001151441101612472	7.14122e+10	microbiome 150x1995	federated
1730	5.00641e+10	5.00641e+11	0.00016110559159394916	0.00011104147427572396	microbiome 150x1995	federated
1731	0.0017264660096902669	0.0017264660096902604	0.0014194242959729665	-0.0003070417137172939	microbiome 150x1995	federated
1732	0.0014341802191637498	0.0014341802191637498	0.0013915974243677493	-4.25828e+10	microbiome 150x1995	federated
1733	0.0	0.0	0.0016741246574056342	0.0016741246574056342	microbiome 150x1995	federated
1734	0.0012896533666166225	0.0012896533666166227	0.001224346990912466	-6.53064e+10	microbiome 150x1995	federated
1735	0.0	0.0	0.0028155100590095037	0.0028155100590095037	microbiome 150x1995	federated
1736	0.0007670750116859494	0.0007670750116859458	0.00067073566276707	-9.63393e+10	microbiome 150x1995	federated
1737	0.004816661560454685	0.004816661560454684	0.0031554311960415504	-0.0016612303644131339	microbiome 150x1995	federated
1738	-0.0007520671546927806	-0.0007520671546927828	-0.0005668703527222214	0.00018519680197056146	microbiome 150x1995	federated
1739	0.0	0.0	0.0016741246574056346	0.0016741246574056346	microbiome 150x1995	federated
1740	-0.0005872786375510796	-0.0005872786375510757	-0.0006347451009304721	-4.74665e+09	microbiome 150x1995	federated
1741	0.00047640982521636194	0.0004764098252163615	0.0003556086690631413	-0.00012080115615322021	microbiome 150x1995	federated
1742	0.0037239889908739997	0.0037239889908739945	0.003060905625237894	-0.0006630833656361005	microbiome 150x1995	federated
1743	0.0007687271404416872	0.000768727140441684	0.00042562730434077956	-0.0003430998361009044	microbiome 150x1995	federated
1744	0.0018701659864693474	0.0018701659864693466	0.0016248478765812594	-0.00024531810988808714	microbiome 150x1995	federated
1745	0.00039105345632149414	0.00039105345632149186	0.0003215854154557736	-6.9468e+10	microbiome 150x1995	federated
1746	-0.0015182060761631283	-0.0015182060761631225	-0.0016595453136720065	-0.00014133923750888396	microbiome 150x1995	federated
1747	0.0	0.0	-0.000979612124745861	-0.000979612124745861	microbiome 150x1995	federated
1748	0.0026370596057217334	0.002637059605721733	0.002490565765640281	-0.00014649384008145203	microbiome 150x1995	federated
1749	-9.73848e+09	-9.73848e+08	-7.88936e+10	1.84911e+11	microbiome 150x1995	federated
1750	0.0	0.0	0.000926161649620967	0.000926161649620967	microbiome 150x1995	federated
1751	0.0021344876661433315	0.0021344876661433297	0.0018328590446701602	-0.00030162862147316955	microbiome 150x1995	federated
1752	0.0	0.0	0.0019537972893881117	0.0019537972893881117	microbiome 150x1995	federated
1753	0.0	0.0	0.0016741246574056346	0.0016741246574056346	microbiome 150x1995	federated
1754	0.001762588930369232	0.0017625889303692318	0.00136918073269888	-0.0003934081976703517	microbiome 150x1995	federated
1755	0.0	0.0	-0.0008042321399761653	-0.0008042321399761653	microbiome 150x1995	federated
1756	-2.91345e+10	-2.91345e+10	0.00018087598368241308	0.0001837894291618557	microbiome 150x1995	federated
1757	0.0	0.0	0.0016741246574056346	0.0016741246574056346	microbiome 150x1995	federated
1758	0.0	0.0	0.0016741246574056361	0.0016741246574056361	microbiome 150x1995	federated
1759	2.99264e+09	2.99264e+10	-0.0001496559091517135	-0.00015264854667071352	microbiome 150x1995	federated
1760	-0.0011489236995781728	-0.0011489236995781736	-0.0013174351723255714	-0.00016851147274739775	microbiome 150x1995	federated
1761	7.18721e+09	7.18721e+10	0.00010945228534596655	3.75802e+10	microbiome 150x1995	federated
1762	0.0	0.0	0.002788721896765717	0.002788721896765717	microbiome 150x1995	federated
1763	-0.0008755706590522422	-0.0008755706590522448	-0.0009794992453257588	-0.00010392858627351399	microbiome 150x1995	federated
1764	-0.0012850273431413866	-0.0012850273431413823	-0.0013594374426177003	-7.44101e+10	microbiome 150x1995	federated
1765	0.004816516605801214	0.004816516605801213	0.00316640328557305	-0.001650113320228163	microbiome 150x1995	federated
1766	-0.001775366802031384	-0.0017753668020313875	-0.001466882177374782	0.00030848462465660545	microbiome 150x1995	federated
1767	0.0008112490110916714	0.0008112490110916695	0.0007367769726987308	-7.4472e+10	microbiome 150x1995	federated
1768	0.0015491644163618335	0.0015491644163618307	0.00155237165862515	3.20724e+10	microbiome 150x1995	federated
1769	0.0	0.0	0.002275480102193323	0.002275480102193323	microbiome 150x1995	federated
1770	0.0	0.0	0.0028156019573033183	0.0028156019573033183	microbiome 150x1995	federated
1771	0.0	0.0	0.0016741246574056361	0.0016741246574056361	microbiome 150x1995	federated
1772	4.43413e+11	4.43413e+10	6.45364e+09	2.01951e+11	microbiome 150x1995	federated
1773	-0.0006230160387515617	-0.0006230160387515602	-0.0006730062503276044	-4.99902e+09	microbiome 150x1995	federated
1774	0.0002335509975106683	0.00023355099751067265	0.00041424687874593626	0.0001806958812352636	microbiome 150x1995	federated
1775	0.0018434627080892007	0.0018434627080891927	0.0016166270814265144	-0.00022683562666267823	microbiome 150x1995	federated
1776	0.0015109901757561375	0.0015109901757561469	0.0013270324258441001	-0.00018395774991204674	microbiome 150x1995	federated
1777	3.68016e+10	3.68016e+10	4.04278e+11	3.62621e+10	microbiome 150x1995	federated
1778	-0.0006806707147028227	-0.000680670714702832	-0.0007798758155853378	-9.92051e+09	microbiome 150x1995	federated
1779	-0.0010763246905293217	-0.0010763246905293223	-0.0012461389854788911	-0.0001698142949495688	microbiome 150x1995	federated
1780	0.0	0.0	0.0016741246574056385	0.0016741246574056385	microbiome 150x1995	federated
1781	0.0006429422828259236	0.0006429422828259223	0.00026878153042992416	-0.0003741607523959981	microbiome 150x1995	federated
1782	0.0	0.0	0.0	0.0	microbiome 150x1995	federated
1783	0.00023455720191556487	0.0002345572019155939	0.00030315484064343136	6.85976e+10	microbiome 150x1995	federated
1784	0.0	0.0	-0.000292760542494397	-0.000292760542494397	microbiome 150x1995	federated
1785	0.0016465516703578328	0.001646551670357835	0.0016592015296158058	1.26499e+11	microbiome 150x1995	federated
1786	0.0012819375815850615	0.0012819375815850626	0.0011031014247997392	-0.00017883615678532336	microbiome 150x1995	federated
1787	0.0	0.0	0.0022754801021933222	0.0022754801021933222	microbiome 150x1995	federated
1788	-0.0006162697480728665	-0.0006162697480728682	-0.0006881312495849391	-7.18615e+10	microbiome 150x1995	federated
1789	0.002727609634756553	0.002727609634756551	0.0023808835794719074	-0.0003467260552846435	microbiome 150x1995	federated
1790	0.0010507634760491464	0.001050763476049145	0.0014629012577875072	0.00041213778173836233	microbiome 150x1995	federated
1791	0.001246397046202877	0.0012463970462028686	0.0014281732293127812	0.00018177618310991268	microbiome 150x1995	federated
1792	-0.0012946007361677083	-0.001294600736167704	-0.0013029658923342348	-8.36516e+09	microbiome 150x1995	federated
1793	0.0006344619611855109	0.0006344619611855093	0.0002637513678396134	-0.0003707105933458959	microbiome 150x1995	federated
1794	0.0	0.0	0.0	0.0	microbiome 150x1995	federated
1795	-0.0013508071257555385	-0.0013508071257555372	-0.0012220934182352197	0.00012871370752031742	microbiome 150x1995	federated
1796	0.0003873363119064569	0.0003873363119064521	0.00042295174853613544	3.56154e+10	microbiome 150x1995	federated
1797	-0.0010145296355182215	-0.0010145296355182213	-0.0009259603481196424	8.85693e+10	microbiome 150x1995	federated
1798	-0.0008909935108646344	-0.0008909935108646346	-0.0008239791447192536	6.70144e+10	microbiome 150x1995	federated
1799	0.0	0.0	-8.17369e+10	-8.17369e+10	microbiome 150x1995	federated
1800	0.0002451975669366659	0.00024519756693666575	5.88985e+10	-0.00018629911029310566	microbiome 150x1995	federated
1801	0.0014117078337401458	0.001411707833740147	0.0015079634707749422	9.62556e+10	microbiome 150x1995	federated
1802	0.0024764811944643383	0.0024764811944643374	0.001563141649750107	-0.0009133395447142305	microbiome 150x1995	federated
1803	0.0007367570834569125	0.0007367570834569125	0.00047368792162687343	-0.00026306916183003906	microbiome 150x1995	federated
1804	-0.0011489236995781728	-0.0011489236995781736	-0.0013174351723255692	-0.00016851147274739558	microbiome 150x1995	federated
1805	7.06805e+10	7.06805e+10	0.0001702767542811679	9.95963e+10	microbiome 150x1995	federated
1806	1.56853e+10	1.56853e+11	-1.88781e+10	-1.75732e+11	microbiome 150x1995	federated
1807	0.0	0.0	-0.0002927605424943985	-0.0002927605424943985	microbiome 150x1995	federated
1808	0.0008465794072876056	0.0008465794072876043	0.0006577695485151295	-0.00018880985877247486	microbiome 150x1995	federated
1809	0.0	0.0	0.0016741246574056361	0.0016741246574056361	microbiome 150x1995	federated
1810	-0.0020848466941807767	-0.0020848466941807754	-0.0019541877807358085	0.00013065891344496688	microbiome 150x1995	federated
1811	0.0	0.0	0.002806102805282844	0.002806102805282844	microbiome 150x1995	federated
1812	0.0	0.0	0.0016741246574056346	0.0016741246574056346	microbiome 150x1995	federated
1813	0.0009640749172742167	0.0009640749172742172	0.0009534431854290271	-1.06317e+11	microbiome 150x1995	federated
1814	-0.0019702539979453	-0.0019702539979453027	-0.0016283564620636671	0.0003418975358816356	microbiome 150x1995	federated
1815	-0.00029769567577693707	-0.00029769567577693533	-0.00027786413738806046	1.98315e+10	microbiome 150x1995	federated
1816	-0.0006325880394012485	-0.0006325880394012498	-0.0005722650020003222	6.0323e+10	microbiome 150x1995	federated
1817	0.0006460560778309777	0.0006460560778309731	0.0005236818603331024	-0.0001223742174978707	microbiome 150x1995	federated
1818	0.0	0.0	0.001674124657405638	0.001674124657405638	microbiome 150x1995	federated
1819	-0.0009969725585172189	-0.0009969725585172173	-0.0010678276615748632	-7.08551e+10	microbiome 150x1995	federated
1820	0.0	0.0	0.002275480102193323	0.002275480102193323	microbiome 150x1995	federated
1821	0.0012294726971749954	0.0012294726971750043	0.0011719689009611915	-5.75038e+11	microbiome 150x1995	federated
1822	0.0	0.0	0.0004776070799449602	0.0004776070799449602	microbiome 150x1995	federated
1823	0.0037311226753966994	0.0037311226753966994	0.002711970338526475	-0.0010191523368702246	microbiome 150x1995	federated
1824	0.000594389757724702	0.0005943897577247011	0.0005501553891511388	-4.42344e+10	microbiome 150x1995	federated
1825	-0.0005984461219377904	-0.0005984461219377876	-0.0006821777062879848	-8.37316e+10	microbiome 150x1995	federated
1826	-0.0006162697480728665	-0.0006162697480728682	-0.0006881312495849418	-7.18615e+10	microbiome 150x1995	federated
1827	-0.0008755706590522422	-0.0008755706590522448	-0.0009794992453257612	-0.00010392858627351637	microbiome 150x1995	federated
1828	-0.001022078051464391	-0.0010220780514643884	-0.0008340370312588446	0.00018804102020554374	microbiome 150x1995	federated
1829	-0.0006218766474957525	-0.0006218766474957503	-0.0006005953469836292	2.12813e+11	microbiome 150x1995	federated
1830	0.002543744685184389	0.0025437446851843872	0.002619546256287093	7.58016e+10	microbiome 150x1995	federated
1831	-0.0005344897930566276	-0.0005344897930566342	-0.0004589682228332915	7.55216e+10	microbiome 150x1995	federated
1832	-0.0011489236995781728	-0.0011489236995781736	-0.0013174351723255692	-0.00016851147274739558	microbiome 150x1995	federated
1833	-0.0008755706590522422	-0.0008755706590522448	-0.0009794992453257612	-0.00010392858627351637	microbiome 150x1995	federated
1834	0.0004329436153625265	0.00043294361536252594	0.00046000974108999476	2.70661e+11	microbiome 150x1995	federated
1835	0.00211848108867585	0.0021184810886758524	0.001969454345266452	-0.00014902674340940046	microbiome 150x1995	federated
1836	0.0010380445235918072	0.0010380445235918065	0.0006478639753226005	-0.00039018054826920603	microbiome 150x1995	federated
1837	-0.0014916250287712552	-0.0014916250287712537	-0.0011830974777347048	0.0003085275510365489	microbiome 150x1995	federated
1838	-0.0009968681239859356	-0.0009968681239859371	-0.0009244747892767877	7.23933e+10	microbiome 150x1995	federated
1839	0.001560592939597938	0.0015605929395979348	0.0013584398150294126	-0.00020215312456852222	microbiome 150x1995	federated
1840	0.0016653688839962431	0.0016653688839962418	0.0016219217436897592	-4.34471e+10	microbiome 150x1995	federated
1841	-0.0003336233990954048	-0.00033362339909540545	-0.00040321801839201794	-6.95946e+09	microbiome 150x1995	federated
1842	0.0	0.0	0.002818275411375438	0.002818275411375438	microbiome 150x1995	federated
1843	-0.0008755706590522422	-0.0008755706590522448	-0.0009794992453257584	-0.00010392858627351355	microbiome 150x1995	federated
1844	-0.000845519308224623	-0.0008455193082246242	-0.0009968874574526037	-0.0001513681492279795	microbiome 150x1995	federated
1845	0.003034377993973522	0.0030343779939735202	0.0022305895187817283	-0.0008037884751917919	microbiome 150x1995	federated
1846	-0.00014029217400456315	-0.00014029217400456564	-0.00016536679446900668	-2.50746e+10	microbiome 150x1995	federated
1847	-0.000770148831326202	-0.0007701488313262146	-0.0008672141155846204	-9.70653e+10	microbiome 150x1995	federated
1848	0.0013472776943170373	0.0013472776943170373	0.0016288255232827392	0.0002815478289657019	microbiome 150x1995	federated
1849	0.002619287536632269	0.0026192875366322682	0.0022129275300888387	-0.00040636000654342957	microbiome 150x1995	federated
1850	0.0005101928109137914	0.0005101928109138066	0.0005932739736959484	8.30812e+10	microbiome 150x1995	federated
1851	0.001016115765528118	0.0010161157655281155	0.0006333948914638734	-0.000382720874064242	microbiome 150x1995	federated
1852	-0.0006162697480728665	-0.0006162697480728682	-0.0006881312495849413	-7.18615e+10	microbiome 150x1995	federated
1853	0.0010507634760491464	0.0010507634760491453	0.0014629012577875072	0.0004121377817383619	microbiome 150x1995	federated
1854	-0.00010082904158117072	-0.00010082904158117854	-8.54443e+10	1.53848e+11	microbiome 150x1995	federated
1855	0.006560584107132084	0.0065605841071320805	0.0037583921423069325	-0.002802191964825148	microbiome 150x1995	federated
1856	0.0	0.0	0.0016741246574056342	0.0016741246574056342	microbiome 150x1995	federated
1857	0.0	0.0	0.0016741246574056361	0.0016741246574056361	microbiome 150x1995	federated
1858	0.00035281980270627584	0.00035281980270627557	0.0004723701290156211	0.00011955032630934554	microbiome 150x1995	federated
1859	0.0030177327295225057	0.0030177327295225214	0.002489294440661933	-0.0005284382888605882	microbiome 150x1995	federated
1860	0.0018361135282455574	0.0018361135282455579	0.0021682768891241938	0.0003321633608786359	microbiome 150x1995	federated
1861	0.0	0.0	0.001674124657405638	0.001674124657405638	microbiome 150x1995	federated
1862	0.002231418795844339	0.0022314187958443386	0.0014185982746758548	-0.0008128205211684837	microbiome 150x1995	federated
1863	0.0002491822160050339	0.0002491822160050306	3.98954e+11	-0.00020928681897254173	microbiome 150x1995	federated
1864	-0.0008455193082246223	-0.0008455193082246234	-0.0009968874574526048	-0.00015136814922798135	microbiome 150x1995	federated
1865	0.0	0.0	0.0	0.0	microbiome 150x1995	federated
1866	0.001166583167737963	0.0011665831677379632	0.0010406658984258295	-0.0001259172693121337	microbiome 150x1995	federated
1867	-0.0013965873927479205	-0.0013965873927479205	-0.0014938768528310576	-9.72895e+10	microbiome 150x1995	federated
1868	0.0	0.0	0.0022754801021933188	0.0022754801021933188	microbiome 150x1995	federated
1869	0.0	0.0	0.0016741246574056346	0.0016741246574056346	microbiome 150x1995	federated
1870	0.0	0.0	0.0028116437680259583	0.0028116437680259583	microbiome 150x1995	federated
1871	0.0010772699091471777	0.0010772699091471758	0.0009874603970455103	-8.98095e+10	microbiome 150x1995	federated
1872	0.0	0.0	0.0017398639225549347	0.0017398639225549347	microbiome 150x1995	federated
1873	0.0	0.0	0.0	0.0	microbiome 150x1995	federated
1874	0.0	0.0	0.0028087284661243057	0.0028087284661243057	microbiome 150x1995	federated
1875	0.0040857481092092425	0.004085748109209232	0.004193409777498002	0.00010766166828877002	microbiome 150x1995	federated
1876	0.0	0.0	0.0016741246574056396	0.0016741246574056396	microbiome 150x1995	federated
1877	0.0010507634760491464	0.0010507634760491453	0.0014629012577875068	0.00041213778173836146	microbiome 150x1995	federated
1878	-0.0015958805450132835	-0.0015958805450132889	-0.0019256859589779128	-0.00032980541396462394	microbiome 150x1995	federated
1879	0.000451770383844159	0.00045177038384414955	0.00022439212295682253	-0.00022737826088732702	microbiome 150x1995	federated
1880	-0.0017997881322378722	-0.00179978813223787	-0.0017650699122350537	3.47182e+09	microbiome 150x1995	federated
1881	-0.0008755706590522422	-0.0008755706590522448	-0.0009794992453257612	-0.00010392858627351637	microbiome 150x1995	federated
1882	0.002237829994879911	0.002237829994879913	0.002266012394115598	2.81824e+10	microbiome 150x1995	federated
1883	0.0	0.0	0.0016741246574056385	0.0016741246574056385	microbiome 150x1995	federated
1884	-0.0007955093185443931	-0.0007955093185443877	-0.0006906911778137373	0.00010481814073065045	microbiome 150x1995	federated
1885	0.0031036608099691216	0.003103660809969121	0.0037142308082372863	0.0006105699982681652	microbiome 150x1995	federated
1886	-0.0014139424242881728	-0.0014139424242881745	-0.0011103758990246614	0.00030356652526351315	microbiome 150x1995	federated
1887	0.0	0.0	-0.00037166676162532123	-0.00037166676162532123	microbiome 150x1995	federated
1888	0.0007631107294462457	0.0007631107294462469	0.0009699457809464755	0.0002068350515002286	microbiome 150x1995	federated
1889	-0.00018001203540715107	-0.00018001203540715243	-0.00020007256589520432	-2.00605e+10	microbiome 150x1995	federated
1890	0.0	0.0	0.0028185846507229584	0.0028185846507229584	microbiome 150x1995	federated
1891	-0.0011489236995781728	-0.0011489236995781736	-0.0013174351723255714	-0.00016851147274739775	microbiome 150x1995	federated
1892	-0.001754837926708573	-0.0017548379267085762	-0.001771278700607108	-1.64408e+10	microbiome 150x1995	federated
1893	0.0001620144848063155	0.0001620144848063149	6.34725e+10	-9.8542e+10	microbiome 150x1995	federated
[truncated: 2,197 more rows]
