# Supplementary material for: Privacy-Preserving Federated Survival Support Vector Machines for Cross-Institutional Time-To-Event Analysis: Algorithm Development and Validation
Source: JMIR AI. 2024 Mar 29;3:e47652. doi: 10.2196/47652 (PMC11041494; doi:10.2196/47652)
Supplement: Multimedia Appendix 4 [file ai_v3i1e47652_app4.xlsx]

## Sheet: Supplementary Table 3
type	dataset	central	federated	federated + secure aggregation
central	brca	1.0	0.9965970587333072	0.9896710396472612
federated	brca	0.9965970587333072	1.0	0.9884106549059982
federated + secure aggregation	brca	0.9896710396472612	0.9884106549059982	1.0
central	gbsg2	1.0	0.9954868826373724	0.9932319961206366
federated	gbsg2	0.9954868826373724	1.0	0.9889169242887804
federated + secure aggregation	gbsg2	0.9932319961206366	0.9889169242887804	1.0
central	microbiome	1.0	0.9791953549000062	0.9637728146174214
federated	microbiome	0.9791953549000062	1.0	0.9621833787072418
federated + secure aggregation	microbiome	0.9637728146174214	0.9621833787072418	1.0
central	whas500	1.0	0.9921298508861564	0.9940434694291008
federated	whas500	0.9921298508861564	1.0	0.9930072904880792
federated + secure aggregation	whas500	0.9940434694291008	0.9930072904880792	1.0
