# Supplementary material for: Privacy-Preserving Federated Survival Support Vector Machines for Cross-Institutional Time-To-Event Analysis: Algorithm Development and Validation
Source: JMIR AI. 2024 Mar 29;3:e47652. doi: 10.2196/47652 (PMC11041494; doi:10.2196/47652)
Supplement: Multimedia Appendix 5 [file ai_v3i1e47652_app5.zip]

Archive with 53 entries (48 files):
- Publish/
- Publish/whas500/
- __MACOSX/Publish/._whas500
- Publish/microbiome/
- __MACOSX/Publish/._microbiome
- Publish/brca/
- __MACOSX/Publish/._brca
- Publish/gbsg2/
- __MACOSX/Publish/._gbsg2
- Publish/whas500/federated-analysis_dot.png
- Publish/whas500/smpc-analysis_shap.csv
- Publish/whas500/central_shap.csv
- Publish/whas500/central_bar.png
- Publish/whas500/federated-analysis_shap.csv
- Publish/whas500/smpc-analysis_bar.png
- Publish/whas500/central_dot.png
- Publish/whas500/smpc-analysis_dot.png
- Publish/whas500/shap_pearson.csv
- Publish/whas500/federated-analysis_bar.png
- Publish/microbiome/federated-analysis_dot.png
- Publish/microbiome/smpc-analysis_shap.csv
- Publish/microbiome/corr.csv
- __MACOSX/Publish/microbiome/._corr.csv
- Publish/microbiome/central_shap.csv
- Publish/microbiome/central_bar.png
- Publish/microbiome/federated-analysis_shap.csv
- Publish/microbiome/smpc-analysis_bar.png
- Publish/microbiome/central_dot.png
- Publish/microbiome/smpc-analysis_dot.png
- Publish/microbiome/shap_pearson.csv
- Publish/microbiome/federated-analysis_bar.png
- Publish/brca/federated-analysis_dot.png
- Publish/brca/smpc-analysis_shap.csv
- Publish/brca/central_shap.csv
- Publish/brca/central_bar.png
- __MACOSX/Publish/brca/._central_bar.png
- Publish/brca/federated-analysis_shap.csv
- Publish/brca/smpc-analysis_bar.png
- Publish/brca/central_dot.png
- __MACOSX/Publish/brca/._central_dot.png
- Publish/brca/smpc-analysis_dot.png
- Publish/brca/shap_pearson.csv
- Publish/brca/federated-analysis_bar.png
- Publish/gbsg2/federated-analysis_dot.png
- Publish/gbsg2/smpc-analysis_shap.csv
- Publish/gbsg2/central_shap.csv
- Publish/gbsg2/central_bar.png
- Publish/gbsg2/federated-analysis_shap.csv
- Publish/gbsg2/smpc-analysis_bar.png
- Publish/gbsg2/central_dot.png
- Publish/gbsg2/smpc-analysis_dot.png
- Publish/gbsg2/shap_pearson.csv
- Publish/gbsg2/federated-analysis_bar.png
