# Supplementary material for: Privacy-Preserving Federated Survival Support Vector Machines for Cross-Institutional Time-To-Event Analysis: Algorithm Development and Validation
Source: JMIR AI. 2024 Mar 29;3:e47652. doi: 10.2196/47652 (PMC11041494; doi:10.2196/47652)
Supplement: Multimedia Appendix 5 [file ai_v3i1e47652_app5.zip › Publish/whas500/smpc-analysis_shap.csv]

	0
afb_1	2.125378978048433
age	9.6646172523393
av3_1	0.3788640537007905
bmi	6.740861994229852
chf_1	8.790047977985813
cvd_1	1.0158262755179726
diasbp	5.835163478125758
gender_1	1.9480465232821045
hr	4.37335878557228
los	1.4951717970027785
miord_1	1.6220083821355598
mitype_1	2.9700412825523257
sho_1	3.3240987915077143
sysbp	4.510832143383065
