# Supplementary material for: Privacy-Preserving Federated Survival Support Vector Machines for Cross-Institutional Time-To-Event Analysis: Algorithm Development and Validation
Source: JMIR AI. 2024 Mar 29;3:e47652. doi: 10.2196/47652 (PMC11041494; doi:10.2196/47652)
Supplement: Multimedia Appendix 5 [file ai_v3i1e47652_app5.zip › Publish/whas500/central_shap.csv]

	0
afb_1	1.918715668171191
age	9.637839993678176
av3_1	0.70514311841002
bmi	6.1445639237431955
chf_1	9.281205559058051
cvd_1	0.9265849967576836
diasbp	5.469867404652856
gender_1	1.9502397616596046
hr	4.286245997968017
los	1.2927961244122177
miord_1	1.6788602567349378
mitype_1	2.883818969701507
sho_1	3.795429194787002
sysbp	4.0989001075214775
