# Supplementary material for: Privacy-Preserving Federated Survival Support Vector Machines for Cross-Institutional Time-To-Event Analysis: Algorithm Development and Validation
Source: JMIR AI. 2024 Mar 29;3:e47652. doi: 10.2196/47652 (PMC11041494; doi:10.2196/47652)
Supplement: Multimedia Appendix 5 [file ai_v3i1e47652_app5.zip › Publish/whas500/federated-analysis_shap.csv]

	0
afb_1	2.0027181962655
age	9.443563162064754
av3_1	1.20646271273299
bmi	6.47284002488338
chf_1	9.270081008226331
cvd_1	0.9238379067843137
diasbp	5.72756339461553
gender_1	1.9586332275919947
hr	4.337687898223393
los	1.1782136934660374
miord_1	1.6892216126270658
mitype_1	2.911207634122598
sho_1	2.7301154950525244
sysbp	4.40230990156618
