# Supplementary material for: Privacy-Preserving Federated Survival Support Vector Machines for Cross-Institutional Time-To-Event Analysis: Algorithm Development and Validation
Source: JMIR AI. 2024 Mar 29;3:e47652. doi: 10.2196/47652 (PMC11041494; doi:10.2196/47652)
Supplement: Multimedia Appendix 5 [file ai_v3i1e47652_app5.zip › Publish/microbiome/smpc-analysis_shap.csv]

	0
msp_0001	0.0
msp_0002	0.01835646747371212
msp_0003	0.36926077661256473
msp_0004	0.0
msp_0005	0.14651143024160215
msp_0006	0.08222035662842539
msp_0007	0.1864531796831292
msp_0008	0.2036062737546314
msp_0009	0.7133870626442288
msp_0010	0.16900271476975529
msp_0011	0.38167577948078557
msp_0012	0.26757182746529956
msp_0013	0.2813109606062959
msp_0014	0.29263880308738666
msp_0015	0.15189903722067077
msp_0016	0.041281149283862735
msp_0017	0.7454564756541677
msp_0018	0.1343658421698195
msp_0019	0.38636281522078214
msp_0020	0.5502651892972726
msp_0021	0.3748271910907812
msp_0022	0.46561563679002094
msp_0023	0.21846587859533315
msp_0024	0.767155092272192
msp_0025	0.8708724642539426
msp_0026	0.37606077749838596
msp_0027	0.0532408498620104
msp_0028	0.17972875978425032
msp_0029	0.14763677361934274
msp_0030	0.05450729856473831
msp_0031	0.07001676584608198
msp_0032	0.07239326521915604
msp_0033	0.18768960929416134
msp_0034	0.1643726704006542
msp_0035	0.1364455591423867
msp_0036	0.14498842003705567
msp_0037	0.200752703214923
msp_0038	0.001785748531895987
msp_0039	0.4670161530601572
msp_0040	0.46418626914065947
msp_0041	0.04772049233340409
msp_0042	0.025164050032238015
msp_0043	0.20593506519971352
msp_0044	0.41747797789490004
msp_0045	0.023301713675108953
msp_0046	0.35569171200620986
msp_0047	0.1803764856276443
msp_0048	0.050777836670165874
msp_0049	0.11652196425243552
msp_0050	0.4952731947511247
msp_0052	0.3429937525820475
msp_0053	0.1178472283348943
msp_0054	0.07450100897335277
msp_0055	0.48435171992562404
msp_0056	0.8099549495225332
msp_0057	0.41435006553239523
msp_0058	0.6883030536275317
msp_0059	0.285592674184713
msp_0060	0.15719024812579313
msp_0061	0.09952327885631962
msp_0062	0.03395788653268023
msp_0063	0.604851871117661
msp_0064	0.0
msp_0065	0.12410657940764078
msp_0066	0.5247679766595914
msp_0067	0.21022936199286854
msp_0068	0.17891433877108212
msp_0069	0.08457574969462697
msp_0070	0.04033162516638266
msp_0071	0.5610367270768599
msp_0072	0.13626623131039678
msp_0073	0.1846819514574315
msp_0074	0.11041518896090956
msp_0075	0.0886412058459377
msp_0076	0.48371532111170207
msp_0077	0.030691246951021652
msp_0078	0.02461990262722789
msp_0079	0.4120934486092256
msp_0080	0.08290723646079962
msp_0081	0.08248488213789681
msp_0083	0.0997902042045056
msp_0084	0.18672068487096197
msp_0085	0.07012420200030094
msp_0086	0.15693335053207913
msp_0087	0.21839897722343313
msp_0088	0.009421871943266621
msp_0089	0.2808612346059557
msp_0090	0.05374602731112858
msp_0091	0.14812120422270866
msp_0092	0.4904453920353831
msp_0093	0.4406592115375157
msp_0095	0.017975997556784525
msp_0096	0.0
msp_0097	0.02867883536852547
msp_0098	0.05334155990532076
msp_0099	0.011040991938583112
msp_0100	0.015264017033848947
msp_0101	0.0
msp_0103	1.002035615449936
msp_0104	0.16394206510075313
msp_0105	0.22125973620982664
msp_0106	0.06009093926432523
msp_0107	0.2534770242290696
msp_0108	0.09343394062512836
msp_0109	0.3520548710110611
msp_0110	0.28102162669782305
msp_0111	0.3184419964331993
msp_0112	0.11707896315004061
msp_0113	0.3851007625667876
msp_0114	0.052558362461059556
msp_0116	0.1557433906391774
msp_0117	0.031234990800291525
msp_0118	0.14647303216027568
msp_0119	0.0
msp_0120	0.07988036716429134
msp_0121	0.032209485934221384
msp_0123	0.24132481244142956
msp_0124	0.5333183616202414
msp_0125	0.4144334574966513
msp_0126	0.33767973348719493
msp_0127	0.0
msp_0128	0.11446102359040948
msp_0129	0.0993669530383597
msp_0130	0.22753593554343607
msp_0131	0.6006845879022805
msp_0132	0.3045812121632111
msp_0133	0.14064414186612967
msp_0134	0.4184513916585575
msp_0135	0.15933793708488256
msp_0136	0.12091325389713595
msp_0137	0.0
msp_0138	0.061062691762078694
msp_0139	0.24810100903066248
msp_0140	0.04164061505858285
msp_0141	0.08061616625350708
msp_0142	0.6995731510219548
msp_0143	0.0792648762768893
msp_0144	0.2802552657587542
msp_0145	0.0900941878027963
msp_0146c	0.03496194977973867
msp_0147	0.22578628587576854
msp_0148c	0.36916986159506976
msp_0150c	0.14593365689528595
msp_0151	0.13623778734902411
msp_0152	0.22382639964016524
msp_0153	0.4971791348777599
msp_0154	0.4609087516359358
msp_0156	0.17018227243067685
msp_0157	0.025046762020958013
msp_0158	0.08273366347368807
msp_0159	0.05385839007377105
msp_0160	0.15248013711024658
msp_0161	0.224291221995986
msp_0162	0.04210277404181267
msp_0163	0.20325744062686985
msp_0164	0.08262911736859063
msp_0165	0.043795358559141406
msp_0166	0.035636117201674644
msp_0168	0.024704893393126544
msp_0169	0.05622905417182989
msp_0170	0.14150764752908157
msp_0171	0.21712883734229438
msp_0172	0.5292800457927063
msp_0173	0.12646273977118766
msp_0174	0.312873183882466
msp_0175	0.0995598447219216
msp_0176	0.06308544401576223
msp_0177	0.14237170552475087
msp_0178	0.09882957183014314
msp_0179	0.0
msp_0180	0.3067374087399169
msp_0181	0.0
msp_0182	0.016132628342060053
msp_0183	0.06640533263331001
msp_0184	0.03520472667948506
msp_0185	0.15185787249259372
msp_0186	0.1485112717170553
msp_0187	0.04946751488686911
msp_0188	0.1901202890330781
msp_0189	0.1792074977163939
msp_0190	0.004542896548324767
msp_0191	0.04544968254008934
msp_0192	0.030927993348121616
msp_0193	0.1774605378385973
msp_0194	0.05373564044526423
msp_0195	0.0885619191829293
msp_0196	0.45077822736496165
msp_0197	0.039780683531997756
msp_0198	0.13051637071133929
msp_0199	0.3346676297302485
msp_0200	0.1705848618383596
msp_0201	0.0
msp_0202	0.07414726430278651
msp_0203	0.10149812665654968
msp_0204	0.05960809468806569
msp_0205	0.2809133553604132
msp_0206	0.14474981168815182
msp_0207	0.04145343570099982
msp_0208	0.5828190127891226
msp_0209	0.11588314007790801
msp_0210	0.0
msp_0211	0.0
msp_0212	0.04949093040396014
msp_0213	0.48165570826455906
msp_0214	0.0828607343718555
msp_0215	0.0
msp_0216	0.1614467953779765
msp_0217	0.0
msp_0218	0.0
msp_0220	0.13409500290518522
msp_0221	0.37025167785968355
msp_0222	0.022051393075324395
msp_0223	0.12506809355317755
msp_0224	0.13649603494208004
msp_0225	0.2935498603402149
msp_0226	0.4019828422214216
msp_0227	0.14223442742734688
msp_0228	0.07178918952851127
msp_0229	0.24001192366771665
msp_0230	0.280571019522193
msp_0232	0.09370123600848565
msp_0233	0.06273388360856273
msp_0234	0.012878827680049198
msp_0235	0.05239546639032461
msp_0236	0.2141109032854972
msp_0237	0.09247254943520594
msp_0238	0.00914188378791623
msp_0239	0.16086795241241936
msp_0240	0.05734156517746693
msp_0241	0.11203550011396718
msp_0242	0.03680534978986422
msp_0243	0.10145483826226567
msp_0244	0.04063416414691557
msp_0245	0.2781680151220453
msp_0246	0.26678288190823735
msp_0247	0.07256782860272663
msp_0248	0.0
msp_0249	0.24252676747742272
msp_0250	0.29887092603454185
msp_0251	0.0
msp_0252	0.0
msp_0253	0.0
msp_0254	0.07872740375096332
msp_0255	0.017359636685450673
msp_0256	0.0
msp_0257	0.2057811160821278
msp_0258	0.2758410990711752
msp_0259	0.6135292034267802
msp_0260	0.008026618094192787
msp_0261	0.0
msp_0262	0.11880296354424051
msp_0263	0.18454403106138909
msp_0264	0.0
msp_0265	0.04109557678946728
msp_0266	0.23933098719666163
msp_0268	0.05783201611118511
msp_0269	0.01734840096687083
msp_0270	0.028343543672625454
msp_0271	0.16165402704775456
msp_0272	0.02481141792898873
msp_0273	0.07745478139840524
msp_0274	0.3212429888969011
msp_0275	0.11155690391698833
msp_0276	0.25850099495403356
msp_0277	0.09119112157681389
msp_0278	0.02141817906377573
msp_0279	0.040323375650367525
msp_0280	0.481471253064464
msp_0281	0.07412861642613393
msp_0282	0.0
msp_0285	0.20491487244449758
msp_0286	0.11682601661942371
msp_0287	0.08808814453677792
msp_0288	0.01721155310213081
msp_0289	0.17156386571714866
msp_0290	0.0032677183288446167
msp_0291	0.3815826225616968
msp_0292	0.046605096095398736
msp_0294	0.005640701571687461
msp_0295	0.08579158213518447
msp_0296	0.022412786950453286
msp_0297	0.09796487639479384
msp_0298	0.09959711919068902
msp_0299	0.27468761325393243
msp_0300	0.23128129328454758
msp_0301	0.8347505675427761
msp_0302	0.023324456109907347
msp_0303	0.11165946662248045
msp_0304	0.07795364437767031
msp_0305	0.0017110479690757865
msp_0306	0.2848156292183974
msp_0307	0.44609153309443134
msp_0308	0.3143828414450516
msp_0309	0.12145351966495552
msp_0311	0.054016383898239755
msp_0312	0.07637902333246598
msp_0313	0.16195499972167368
msp_0314	0.009753758681917902
msp_0315	0.08305503149751653
msp_0316	0.04914003391836693
msp_0317	0.10195353563998759
msp_0318	0.2381383171518993
msp_0319	0.1343668474236643
msp_0321	0.0
msp_0322	0.13992997726083672
msp_0323	0.0
msp_0324	0.10047378919587434
msp_0325	0.12329555234613612
msp_0326	0.0
msp_0327	0.0
msp_0328	0.22451826740386005
msp_0329	0.0020107219606588936
msp_0330	0.04459952631657846
msp_0331	0.8311839368179725
msp_0333	0.11036301582964517
msp_0334	0.1554782855754992
msp_0335	0.15345854324948055
msp_0336	0.005190577394461668
msp_0337	0.41511289168598403
msp_0338	0.10629481443816076
msp_0339	0.0
msp_0340	0.2620295952828346
msp_0341	0.03308799428599281
msp_0342	0.3669432558484343
msp_0343	0.039805691138752604
msp_0344	0.01735154161846937
msp_0345	0.07197352638233036
msp_0346	0.5959490926418693
msp_0347	0.0037715307948923047
msp_0348	0.1977191647394086
msp_0349	0.0
msp_0350	0.037178050933004254
msp_0352	0.04412416158758516
msp_0353	0.23293887139580266
msp_0354	0.06427017193521015
msp_0355	0.0
msp_0356	0.2434270800120798
msp_0357	0.4873995590599145
msp_0358	0.0
msp_0359	0.29554812003680786
msp_0360	0.43347669634989144
msp_0361	0.012137022793512269
msp_0362	0.04539652007063463
msp_0363	0.027763264129293534
msp_0364	0.7194237397687467
msp_0365	0.012291806725323085
msp_0366	0.0
msp_0367	0.0
msp_0368c	0.15519354099145538
msp_0369	0.2721773814504228
msp_0370	0.007319727479585975
msp_0372	0.0
msp_0373	0.24157345724465382
msp_0374	0.0504999665667722
msp_0375	0.09139415948670614
msp_0376	0.03154660585393201
msp_0377	0.0
msp_0378	0.19872817347709792
msp_0379	0.04961411556138747
msp_0380	0.7386101618322697
msp_0381	0.23893036753829994
msp_0382	0.0
msp_0383	0.012180220897056336
msp_0384	0.01899562667526327
msp_0385	0.467716947012669
msp_0386	0.04463874523335451
msp_0387	0.01834205940243964
msp_0388	0.6112675813590268
msp_0389	0.20250779797212368
msp_0390	0.03571392051404361
msp_0391	0.1897460456833881
msp_0392	0.030104811383671798
msp_0393	0.15100387427737424
msp_0395	0.0260246168200399
msp_0396	0.07591912770182532
msp_0397	0.08853889985679228
msp_0398	0.00709033779020866
msp_0399	0.033387788210733994
msp_0400	0.0
msp_0401	0.023375384790092192
msp_0402	0.0
msp_0403	0.6673012273283591
msp_0404	0.1463259194842603
msp_0405	0.020750823255690262
msp_0407	0.16788881802555222
msp_0408	0.3171722443948846
msp_0409	0.018437489973742296
msp_0410	0.055011455441791986
msp_0411	0.0
msp_0412	0.13185933743952113
msp_0413	0.0
msp_0414	0.007893839120318368
msp_0416	0.06627036295249696
msp_0417	0.02796408254047604
msp_0418	0.11327121186452366
msp_0419	0.1734934901886484
msp_0420	0.0
msp_0422	0.10478161592901003
msp_0423	0.0
msp_0424	0.11209031604143725
msp_0425	0.05440098415907969
msp_0426	0.169972161855348
msp_0428	0.0
msp_0429	0.09573542001699088
msp_0430	0.17517989303858686
msp_0431	0.0694774856174907
msp_0432	0.3287676224921697
msp_0433	0.0
msp_0434	0.0
msp_0435	0.11790347411905616
msp_0436	0.5367509447924289
msp_0437c	0.06622141933466211
msp_0439	0.0976608947649259
msp_0440	0.10833201285714437
msp_0441	0.0
msp_0442	0.2448744992061234
msp_0443	0.0
msp_0444	0.0
msp_0445	0.015500268117054202
msp_0446c	0.2657585638612184
msp_0447	0.18334318781260445
msp_0448	0.18679569677332267
msp_0449	0.0729788648280602
msp_0450	0.05038414177527481
msp_0451	0.002734293469126767
msp_0452	0.09492175325874659
msp_0453	0.07975389234964672
msp_0454	0.08744029514173571
msp_0455	0.05695950709532297
msp_0456	0.13056359141697438
msp_0457	0.43560953806899116
msp_0458	0.0867380497563998
msp_0459	0.0
msp_0460	0.13883233749731103
msp_0461	0.15922368846567123
msp_0462	0.02639551469982785
msp_0463	0.24359173090359826
msp_0464	0.10382035365632755
msp_0465	0.018834034112005328
msp_0466	0.06118202487013396
msp_0467	0.4592809751637041
msp_0468	0.6071696222230826
msp_0469c	0.07719018806263248
msp_0470	0.0
msp_0471	0.3869385900705734
msp_0472	0.007587608296980698
msp_0473c	0.11255575552189107
msp_0474	0.16935256294979442
msp_0475	0.08315312289750044
msp_0476	0.03595344746061523
msp_0477	0.3411094801546016
msp_0478	0.7354521316275635
msp_0479	0.025146147048638667
msp_0480	0.38575205514645633
msp_0481	0.0
msp_0482	0.343292425193721
msp_0484	0.36788433360368705
msp_0486	0.061110220451903494
msp_0487	0.026139339390066376
msp_0488	0.10659983276547007
msp_0489	0.02679956087030979
msp_0490	0.07192542316304598
msp_0491	0.018487476828146002
msp_0492	0.011816640118688564
msp_0493	0.031625239013058803
msp_0494	0.046806861744542676
msp_0496	0.03086427476204222
msp_0497	0.4251098626634169
msp_0498	0.010502015232728349
msp_0499	0.0
msp_0500	0.01011312212188559
msp_0501	0.0
msp_0502	0.0
msp_0503	0.046945133321475416
msp_0504	0.010028232942692996
msp_0505	0.01888792698168184
msp_0506	0.413880139352633
msp_0507	0.24826959210427596
msp_0508	0.0
msp_0509	0.5132746932616982
msp_0510	0.23695298005340723
msp_0511	0.0
msp_0512	0.00012688399121011507
msp_0513	0.017555601806004222
msp_0515	0.0
msp_0516	0.0017939657999026476
msp_0517	0.16235062790611182
msp_0518	0.10481639164122687
msp_0521	0.21013757016408574
msp_0522	0.7543013926032166
msp_0524	0.021997168076928454
msp_0525	0.058165018169242244
msp_0526	0.04869205468417215
msp_0527	0.03595737650397631
msp_0528	0.017342304457184574
msp_0529	0.047879269426931416
msp_0530	0.5121072006225712
msp_0532	0.0
msp_0533	0.03958905346017245
msp_0534	0.1168814799711124
msp_0535	0.17494204047385398
msp_0536	0.12325805213818673
msp_0537	0.01754718866962798
msp_0538	0.28431120744182403
msp_0539	0.0
msp_0540	0.017357003510495163
msp_0541	0.033871541140706306
msp_0542	0.15804586320788097
msp_0543c	0.0
msp_0545	0.3632806589008844
msp_0546	0.021313900933338677
msp_0547	0.064635338818746
msp_0548	0.0
msp_0550	0.035256388826098356
msp_0551	0.04311739362269091
msp_0552	0.24065478148003622
msp_0553	0.187283430705948
msp_0554	0.03711631985653096
msp_0555	0.11356794864159533
msp_0556	0.037592768735835475
msp_0558	0.06204759092545906
msp_0559	0.042136082417735685
msp_0560	0.01860682053715222
msp_0561	0.1525060767467077
msp_0562	0.13626721208639708
msp_0563	0.04471124676167745
msp_0564	0.10837134206235777
msp_0565	0.12956917643187213
msp_0566	0.040382574580480224
msp_0567	0.17043056996695516
msp_0568	0.0
msp_0569	0.0
msp_0570	0.14237897572779903
msp_0571	0.0
msp_0572	0.24514755950424244
msp_0573	0.6222872746509276
msp_0574c	0.0
msp_0575	0.0
msp_0576	0.22177701739837263
msp_0577	0.0
msp_0578	0.029319121031907654
msp_0579	0.03280224683976623
msp_0580	0.0
msp_0581	0.10215640599684508
msp_0583	0.15673312310371126
msp_0584	0.08845747154394298
msp_0585	0.16860897931909616
msp_0586	0.10926700305747268
msp_0587	0.0
msp_0588	0.07666592438662494
msp_0591	0.5401957623472572
msp_0592	0.05852783511598874
msp_0594	0.08410522481951364
msp_0595	0.238392634349161
msp_0596	0.03511008511490342
msp_0597	0.017382422155610696
msp_0598	0.027633116997502604
msp_0599	0.11998851488136242
msp_0600c	0.1335423434866436
msp_0601c	0.0
msp_0602c	0.20636382777002094
msp_0603c	0.06265283657140192
msp_0604	0.07032293128887146
msp_0605	0.11420088462690194
msp_0606	0.0
msp_0607	0.0
msp_0608	0.0
msp_0610	0.08415114752592462
msp_0611	0.01742896948599374
msp_0612	0.18599903560226774
msp_0613	0.1581422260382694
msp_0614	0.0
msp_0615	0.06488585032159931
msp_0616	0.04429585457009506
msp_0617	0.05353657410432998
msp_0618	0.04784727967318708
msp_0619	0.008017890844405191
msp_0620	0.022434495002264042
msp_0621	0.7827677376037823
msp_0622	0.14525099397922941
msp_0623	0.30670386460392557
msp_0624	0.08502931814562437
msp_0625	0.11279922666294485
msp_0626	0.19283995099996667
msp_0627	0.1265187314961984
msp_0628	0.12361043066778718
msp_0629	0.028324926965240613
msp_0630	0.2413839689333801
msp_0631	0.0
msp_0632	0.002313473530126152
msp_0633	0.09441591462752905
msp_0634	0.14491563754416864
msp_0635	0.018051828672964218
msp_0636	0.006732645280452824
msp_0637	0.10392223467949341
msp_0638	0.018956808851538103
msp_0639	0.3276878710673804
msp_0640	0.0
msp_0641	0.02180487341641183
msp_0642	0.053429930706241295
msp_0643	0.1401552387820681
msp_0644	0.012136351078304368
msp_0645	0.036242041538253826
msp_0646	0.0
msp_0647	0.5124244483560132
msp_0648	0.19425745651065515
msp_0650	0.11539735594863056
msp_0651	0.0
msp_0652	0.11910818953118757
msp_0653	0.0
msp_0654	0.12180835089255007
msp_0655	0.325934016057511
msp_0656	0.0
msp_0657	0.0
msp_0658	0.0
msp_0659	0.0
msp_0660	0.06336728751112619
msp_0662	0.0344716051365146
msp_0663	0.0
msp_0665	0.02911501612467791
msp_0666	0.07796977141461821
msp_0667	0.04424244227414573
msp_0668	0.017415837064732407
msp_0669	0.018357308015934097
msp_0670	0.1357029567789553
msp_0671	0.013330759890026102
msp_0672	0.07411684572152903
msp_0673	0.0
msp_0674	0.059844757645198775
msp_0675	0.20481787568891352
msp_0676	0.06723080110175393
msp_0677c	0.03714656361258738
msp_0678	0.027420822534109292
msp_0679	0.18770762192960797
msp_0681	0.0
msp_0682	0.0
msp_0683	0.0
msp_0685	0.07103190992522429
msp_0686	0.03398823558660753
msp_0688	0.018822868350165736
msp_0689	0.0
msp_0690	0.0
msp_0691	0.06291212209514153
msp_0692	0.014398701192570387
msp_0693	0.04840000406513209
msp_0695	0.0
msp_0696	0.09282906143255064
msp_0697	0.19025418631767746
msp_0698	0.23319241316181813
msp_0699	0.007525924407466928
msp_0700	0.09162403271801303
msp_0701	0.09432052653068226
msp_0703	0.0
msp_0704	0.0
msp_0705	0.007375318545264085
msp_0706	0.02388813219192186
msp_0707	0.11485202342995385
msp_0709	0.046473432689355776
msp_0710	0.0
msp_0711c	0.0
msp_0712	0.05040905904382408
msp_0713	0.7681903052940988
msp_0715c	0.010379060814839984
msp_0716	0.09186501922589344
msp_0719	0.000401175091653943
msp_0720	0.0
msp_0721	0.0
msp_0722	0.4680616566098225
msp_0723	0.10043322070146132
msp_0724	0.0
msp_0725	0.06601767457391096
msp_0726	0.0
msp_0727	0.0
msp_0728	0.154454661409719
msp_0729	0.017348102710324536
msp_0730	0.017900292375729127
msp_0732	0.0008846027982910935
msp_0733	0.017200430027798832
msp_0734	0.0
msp_0735	0.0
msp_0737	0.041176610993686406
msp_0738	0.0
msp_0739c	0.04505827006061583
msp_0740	0.20554318384031975
msp_0741	0.0
msp_0742	0.7772140357677636
msp_0745	0.0
msp_0746	0.00044167879059931657
msp_0747	0.1809005975452128
msp_0748	0.0
msp_0749	0.08065544691056523
msp_0750	0.039166976362471614
msp_0751	0.20183999334769323
msp_0752	0.0
msp_0754c	0.0
msp_0756	0.00608025996133791
msp_0757	0.030470755946606372
msp_0758	0.0
msp_0759	0.0146904277225882
msp_0760	0.04119668527493027
msp_0761	0.20660224785851825
msp_0762	0.0
msp_0763	0.2398893005564926
msp_0764	0.03657206065508771
msp_0765	0.0
msp_0766	0.1654051462652847
msp_0767	0.31804940782249036
msp_0768	0.3917402071061738
msp_0769	0.6333572609064033
msp_0770	0.15128106009294864
msp_0771	0.0
msp_0772	0.34567090074468904
msp_0773	0.1276228450833319
msp_0774	0.0
msp_0775	0.028955976401257803
msp_0776	0.11854949305589055
msp_0777	0.12008017714769956
msp_0778	0.0
msp_0779	0.04292123516641367
msp_0780	0.16976294286436797
msp_0781	0.0491289606728352
msp_0782	0.0
msp_0783	0.0
msp_0784	0.0
msp_0785	0.0
msp_0787	0.05343017194951859
msp_0788	0.013234781725749538
msp_0790	0.05129970251468939
msp_0791	0.09249832001406182
msp_0792	0.04579852779150381
msp_0793	0.0
msp_0794	0.29120303366826905
msp_0795	0.0
msp_0796	0.0
msp_0797	0.0
msp_0798	0.018493938316629117
msp_0800	0.06535362552178689
msp_0801	0.0
msp_0802	0.0
msp_0803	0.0
msp_0804	0.017613947934140443
msp_0806	0.03386923512659984
msp_0807	0.01747290341651014
msp_0808	0.0526270198412763
msp_0809	0.038504265049363676
msp_0810	0.0
msp_0811	0.00893778749353326
msp_0812	0.0
msp_0814	0.08997875722005746
msp_0815	0.0
msp_0816c	0.09219659006338614
msp_0817	0.031920482054217006
msp_0818	0.06998995902943664
msp_0819	0.0
msp_0820	0.2203034038629443
msp_0821	0.09840659717942143
msp_0822	0.0
msp_0823	0.06293183047943632
msp_0824	0.0
msp_0826	0.0
msp_0827	0.0
msp_0828	0.16254679905364386
msp_0829	0.0
msp_0830	0.013003886880780552
msp_0831	0.16242089811762722
msp_0832	0.17539213843783766
msp_0833	0.29412505277679973
msp_0835	0.06788800836994512
msp_0836	0.0
msp_0837	0.0
msp_0838	0.0
msp_0839	0.0
msp_0840	0.1615528184609194
msp_0841	0.07159898858362479
msp_0842	0.0
msp_0843	0.16510118341748783
msp_0844c	0.28797075195997146
msp_0845	0.018272310350167114
msp_0846	0.0
msp_0847	0.006210869160965042
msp_0848	0.041376222421635314
msp_0850	0.13356159471261936
msp_0851	0.0018880705912599815
msp_0852	0.14797031702258465
msp_0853c	0.12884606306995225
msp_0854	0.14146697668943725
msp_0855	0.07678066530439646
msp_0856	0.007151561816532689
msp_0858	0.10420886415598961
msp_0859	0.03280658313490691
msp_0860	0.05305255521386477
msp_0861	0.34684513184491733
msp_0863	0.0
msp_0864	1.0926694667461403
msp_0865	0.04811795241720173
msp_0867	0.15185564391948175
msp_0868	0.027493993193419185
msp_0869	0.0
msp_0871	0.0
msp_0872	0.016065423808774033
msp_0873	0.08356794577899704
msp_0874	0.00038867685627216197
msp_0875	0.0
msp_0876	0.13104174532416976
msp_0877	0.40502894435773523
msp_0878	0.14513290643911933
msp_0879	0.2814681298549797
msp_0881	0.044606332400901116
msp_0883	0.37655082793860006
msp_0884	0.520635410407046
msp_0885	0.04886080493435539
msp_0886	0.0
msp_0887	0.06609368116058102
msp_0890c	0.04965944511628801
msp_0891	0.055718582288276704
msp_0892	0.02746731776077477
msp_0893	0.6075000806098478
msp_0895	0.018417369705148446
msp_0896	0.026262623778994826
msp_0897	0.0
msp_0898	0.09371944270980508
msp_0899	0.0
msp_0900	0.0
msp_0901	0.0
msp_0902	0.017318127460269356
msp_0903	0.15779596842459012
msp_0904	0.004459821317603661
msp_0906	0.34623017936020034
msp_0907	0.05263351136508238
msp_0908	0.16635076164635595
msp_0909	0.017441383980689947
msp_0910	0.08270534504315272
msp_0911	0.023841817394567814
msp_0912	0.0
msp_0913	0.0
msp_0914	0.1647396453449024
msp_0916	0.3021186201383866
msp_0917	0.10220333094863644
msp_0918	0.0
msp_0919	0.057536430335360975
msp_0922	0.11578727386204549
msp_0924	0.10614351572291032
msp_0925	0.4423860869799523
msp_0926	0.040947102022807276
msp_0927	0.07867129024347355
msp_0928	0.0
msp_0929	0.11650675500440966
msp_0930	0.5156269128780481
msp_0931	0.10978186660650857
msp_0932	0.1826799078199059
msp_0933	0.0
msp_0935	0.16221505607092818
msp_0937	0.13129464192185702
msp_0938	0.0
msp_0939	0.01985633275648008
msp_0941	0.0
msp_0942	0.038127052633315055
msp_0943	0.04645000876353175
msp_0944	0.0
msp_0945	0.18145156377522337
msp_0946	0.04836178218193439
msp_0947	0.055125456405408356
msp_0948	0.09099442415926198
msp_0949	0.10908245090029665
msp_0950c	0.19918527249424456
msp_0951	0.0
msp_0952	0.014398708403310046
msp_0953	0.058174537968020704
msp_0954	0.0
msp_0955	0.0
msp_0957	0.0
msp_0958	0.0
msp_0959	0.03516507218102798
msp_0960	0.00873805929365131
msp_0961	0.007720398056842331
msp_0963c	0.06901989361503011
msp_0964	0.03299097002032
msp_0965	0.017429325663961017
msp_0966	0.06665429522374448
msp_0967	0.003795118331338582
msp_0969	0.3283426739411043
msp_0970	0.17947266325959085
msp_0972	0.0
msp_0973	0.0
msp_0974c	0.05312094517865249
msp_0975	0.0
msp_0976	0.028974319926525084
msp_0977	0.516068401669769
msp_0978	0.0
msp_0979	0.042622963192110716
msp_0980	0.0
msp_0981	0.0
msp_0982	0.1296241847764142
msp_0983	0.028476334141935903
msp_0984	0.0
msp_0985	0.013016631452927878
msp_0986	0.334609433674826
msp_0987	0.0
msp_0988	0.0
msp_0990	0.007031299927858075
msp_0992	0.033412388531757466
msp_0993	0.017647026492231533
msp_0995	0.066114679284613
msp_0996	0.020499099125017354
msp_0998	0.0
msp_1001	0.0061777871231204215
msp_1002	0.0
msp_1003	0.0
msp_1004	0.0
msp_1005	0.013377319473055612
msp_1006	0.18410373418440776
msp_1007	0.018386824146448866
msp_1008	0.0
msp_1009	0.23480575340250162
msp_1010	0.0
msp_1011	0.0
msp_1012	0.48788220660740744
msp_1013	0.265724150982516
msp_1014	0.18551682014096893
msp_1016	0.0
msp_1017	0.0
msp_1018	0.0
msp_1019	0.03544311462531972
msp_1021	0.24129322284285679
msp_1022	0.07134807728917028
msp_1023	0.0
msp_1024	0.0
msp_1026	0.0
msp_1027	0.0
msp_1028c	0.07364652194985158
msp_1029	0.017375184443207282
msp_1030	0.0
msp_1031	0.2054473063618987
msp_1032	0.07495970193225637
msp_1033	0.008783804481960781
msp_1034	0.042811008660534
msp_1037	0.0
msp_1038	0.04372294756915262
msp_1039	0.08075779494998608
msp_1040c	0.05696280242950493
msp_1041	0.0
msp_1042	0.02684359449035322
msp_1043	0.03050263396809127
msp_1044	0.017800410280289034
msp_1045	0.0
msp_1046	0.32302385613330425
msp_1047	0.013074840613322338
msp_1048	0.01821305931906478
msp_1049	0.10591002625569104
msp_1050	0.0
msp_1051	0.0
msp_1052	0.0
msp_1053	0.0
msp_1054	0.0
msp_1056	0.1345008844080185
msp_1057c	0.11004413305797643
msp_1058c	0.10157598810172569
msp_1059c	0.0
msp_1060c	0.9141580474926171
msp_1061c	0.0
msp_1062	0.18386010582931908
msp_1063c	0.008108701496462938
msp_1064	0.0
msp_1066	0.0
msp_1067	0.0
msp_1068	0.0
msp_1069	0.08634119595717044
msp_1070	0.20992356129236278
msp_1071	0.01763625612893457
msp_1072	0.0
msp_1074	0.0
msp_1076	0.17735180414958257
msp_1077	0.046742031555794324
msp_1078	0.2494308485921364
msp_1081	0.10530042652497242
msp_1082	0.07571404862163757
msp_1084	0.09010301116941734
msp_1085	0.0
msp_1086	0.09185819383011465
msp_1088	0.0
msp_1089	0.27356986737655115
msp_1090	0.014070061114895714
msp_1091	0.0
msp_1093	0.0230750892808409
msp_1094	0.03257584127119478
msp_1095	0.0
msp_1096	0.0
msp_1097	0.013279290041840853
msp_1098	0.06519676416944434
msp_1099c	0.0
msp_1100	0.09104673210809655
msp_1101	0.0
msp_1102	0.017396531580772704
msp_1103	0.04696268378213454
msp_1104	0.0
msp_1106	0.0
msp_1107	0.017384779037665037
msp_1109	0.0
msp_1110	0.0
msp_1111	0.12170070231061199
msp_1112	0.0
msp_1113c	0.0
msp_1114	0.7402657671747701
msp_1115	0.022408900296694116
msp_1116	0.0
msp_1117	0.0
msp_1118	0.009748542357399258
msp_1120	0.16648185122535047
msp_1122	0.019005988283522315
msp_1123	0.0
msp_1124	0.0
msp_1125	0.03104397724275335
msp_1126	0.13202716866478442
msp_1127	0.26574747594553266
msp_1128	0.01365826324235226
msp_1129	0.0
msp_1131	0.0
msp_1132	0.0
msp_1133	0.0
msp_1134	0.0
msp_1135	0.0
msp_1137	0.0
msp_1138	0.08371306606279091
msp_1139	0.007619167691742845
msp_1140	0.0
msp_1141	0.0
msp_1142	0.0
msp_1143	0.24290113512317327
msp_1144c	1.2820755035949887
msp_1145	0.058041496873845314
msp_1146	0.0
msp_1147	0.043796914594565646
msp_1149	0.0
msp_1150	0.04437715738718661
msp_1151	0.0
msp_1153	0.19535076877805083
msp_1155	0.027234507116856103
msp_1156	0.002607832243970244
msp_1157	0.0
msp_1158	0.02942933473685893
msp_1159	0.009978711446154283
msp_1160	0.0
msp_1161	0.0
msp_1162	0.0
msp_1163	0.0
msp_1164	0.0
msp_1165	0.018311342788091798
msp_1166	0.0
msp_1167	0.0
msp_1168	0.058464181922549506
msp_1170	0.0
msp_1171	0.015830847444046173
msp_1172	0.0
msp_1173c	0.41321886741005803
msp_1175	0.0
msp_1176	0.0
msp_1177	0.2651054113966005
msp_1179	0.022611400131321187
msp_1180	0.08060057670509219
msp_1181	0.023214431499306718
msp_1182	0.05984311445244362
msp_1184	0.0
msp_1185	0.07606731775863898
msp_1187	0.0
msp_1188	0.0017141674957143335
msp_1189	0.019836316291367083
msp_1191c	0.04099124890938456
msp_1192	0.017459677702153523
msp_1193	0.17998858962711795
msp_1195	0.0
msp_1196	0.06238275753227411
msp_1197	0.0
msp_1198	0.012113934140686587
msp_1200	0.018793257108944614
msp_1201	0.044552916121956006
msp_1202	0.0
msp_1203	0.0
msp_1204	0.0
msp_1205	0.0
msp_1206	0.0
msp_1209	0.0
msp_1210	0.01831921760068269
msp_1211	0.0
msp_1213	0.013078512976521139
msp_1214	0.022603836354578515
msp_1215	0.1108431280078099
msp_1217	0.0
msp_1218	0.04519629920379952
msp_1219	0.08098128941620233
msp_1220	0.1573705308376905
msp_1221	0.013351872955804506
msp_1222	0.09020282589074016
msp_1225	0.017339424095114707
msp_1227c	0.0
msp_1228	0.0382927262236821
msp_1230	0.0
msp_1231	0.0
msp_1232	0.0
msp_1234	0.25453400702707807
msp_1235	0.0
msp_1236	0.4355843250415016
msp_1237	0.02447350382624115
msp_1238	0.177746887890706
msp_1239	0.0
msp_1240	0.053560262731124235
msp_1241	0.0
msp_1243	0.0
msp_1244	0.3903271728839379
msp_1245	0.0
msp_1246	0.03413224117694275
msp_1247	0.0
msp_1248	0.030518997828615033
msp_1250	0.025705902350328616
msp_1251	0.023616615098949603
msp_1252	0.0
msp_1253	0.02472045584264235
msp_1254	0.07523126757277328
msp_1256	0.05266967636688512
msp_1257	0.03423728896621393
msp_1258	0.09099783449546564
msp_1259c	0.0
msp_1261	0.07057822745251952
msp_1262	0.0
msp_1264c	0.024018421845472995
msp_1265	0.08386975812162112
msp_1268	0.05600906500727621
msp_1269	0.0
msp_1270	0.3403308367188908
msp_1271	0.0
msp_1274	0.0
msp_1275	0.0
msp_1276	0.0
msp_1279	0.33313433480905597
msp_1280	0.0
msp_1282	0.03312110041548194
msp_1283	0.0
msp_1284	0.0
msp_1285	0.033308402026320634
msp_1286	0.0
msp_1287	0.3226859022143438
msp_1288	0.0
msp_1290	0.0
msp_1291	0.09410066585689857
msp_1292	0.0
msp_1293	0.09669859627358153
msp_1295	0.0
msp_1296c	0.06160299278292942
msp_1299	0.2239279576511525
msp_1300c	0.17220060558662012
msp_1302	0.16175850360957778
msp_1304	0.0
msp_1305	0.025055740883073892
msp_1307	0.0
msp_1308	0.13151980660723075
msp_1309	0.0
msp_1310	0.034549082620851636
msp_1311	0.009191252065457197
msp_1312	0.010570657696497123
msp_1313	0.0
msp_1315	0.05100184789825571
msp_1317	0.0
msp_1318	0.0
msp_1320c	0.0
msp_1322	0.0
msp_1323	0.27391058231889914
msp_1324	0.0
msp_1325	0.4012062838056699
msp_1327	0.06364605570193665
msp_1328	0.0
msp_1329	0.09248878738298229
msp_1331	0.0
msp_1332	0.0
msp_1333	0.0
msp_1335	0.08193306486817688
msp_1336	0.049011471511775775
msp_1337c	0.06398328601189118
msp_1339	0.2831336499209994
msp_1340	0.053390105311963275
msp_1341	0.46115768765154114
msp_1342	0.009234479319982194
msp_1343	0.04418233944690739
msp_1345c	0.0
msp_1347c	0.030040304331417564
msp_1348	0.0
msp_1349	0.9049805932482522
msp_1351	0.00037956609401174686
msp_1353	0.04405471956009429
msp_1354	0.0
msp_1355	0.01769095585505447
msp_1356	0.42257208669503366
msp_1357	0.007971368213810552
msp_1358	0.04114068399088641
msp_1359	0.0
msp_1360	0.0
msp_1361	0.0
msp_1362	0.03573196146139582
msp_1363	0.0
msp_1364	0.0
msp_1365	0.20542662374369816
msp_1366	0.0
msp_1367	0.0
msp_1369	0.0
msp_1370	0.0
msp_1372	0.014498356348932696
msp_1373	0.0
msp_1374	0.0
msp_1376	0.0
msp_1377	0.04979349776748872
msp_1378	0.0
msp_1379	0.018310480174777488
msp_1380	0.0
msp_1381	0.8189435529249366
msp_1382	0.0
msp_1384	0.0
msp_1385	0.20852551132513703
msp_1387	0.0
msp_1388	0.1103134533079684
msp_1389	0.026351560805590542
msp_1393	0.0
msp_1395	0.0
msp_1396c	0.01231285433626752
msp_1397c	0.02202344567307727
msp_1398	0.0
msp_1399	0.048670662951885095
msp_1400	0.0
msp_1402	0.0
msp_1403	0.11842121766134474
msp_1404	0.07773917311664817
msp_1405	0.1247855459340339
msp_1407	0.0
msp_1408	0.0
msp_1409	0.018346092931307033
msp_1410	0.06311637747592616
msp_1412	0.017249985794297373
msp_1413	0.025691005265694934
msp_1417	0.0
msp_1418c	0.7598100694346276
msp_1420	0.0750782235417448
msp_1421	0.0
msp_1422	0.017343782847106106
msp_1424	0.0
msp_1427	0.0
msp_1428	0.005632164800914157
msp_1432	0.021718993421843812
msp_1434	0.0
msp_1435	0.005242034721802508
msp_1437	0.06219999031011136
msp_1438	0.0
msp_1439	0.0
msp_1440	0.0
msp_1441c	0.01841734135905742
msp_1442	0.0
msp_1443	0.021015851569707658
msp_1444	0.05324492583286889
msp_1447	0.02626260466893038
msp_1449	0.0
msp_1450	0.0
msp_1451	0.023243973879921893
msp_1452	0.0
msp_1453	0.48067460970347525
msp_1454	0.0
msp_1455	0.0
msp_1456c	0.18000670044509334
msp_1457	0.0
msp_1458	0.0
msp_1459	0.02691971270350098
msp_1460	0.0
msp_1461	0.15146296059444175
msp_1462	0.03151490399705798
msp_1464	0.016497053674242916
msp_1465	0.13249178350926208
msp_1466	0.0
msp_1467	0.017363866713573334
msp_1468	0.01747129671816244
msp_1469	0.01144191387340984
msp_1471c	0.0356480884520991
msp_1472c	0.045997914145482356
msp_1473c	0.08968413980445149
msp_1474	0.0
msp_1476	0.0
msp_1477	0.07494714933490516
msp_1478	0.0
msp_1479	0.16388534929032153
msp_1481	0.05351120202914785
msp_1482	0.0131361154963145
msp_1483	0.027400007089683952
msp_1484	0.07227410821572487
msp_1485	0.007744414885851667
msp_1486	0.01861044789030575
msp_1489c	0.27656257169794457
msp_1491	0.0
msp_1492	0.22926837847955206
msp_1493	0.017746080813557955
msp_1494c	0.036945158000315184
msp_1497	0.0
msp_1500	0.0
msp_1502	0.032594177647923356
msp_1503c	0.0
msp_1509	0.017500346789867095
msp_1510c	0.0
msp_1511c	0.00262263478085553
msp_1512	0.0
msp_1513	0.03429078462959478
msp_1515	0.24354832276299312
msp_1516	0.0
msp_1519	0.01932869834882456
msp_1520	0.0
msp_1522	0.03771721225745163
msp_1523	0.0
msp_1524	0.0
msp_1525	0.023294874772495512
msp_1526	0.0
msp_1527	0.0
msp_1528	0.0
msp_1529	0.0
msp_1530c	0.02883854692811525
msp_1531c	0.08930325238508452
msp_1533	0.0825752744882535
msp_1535	0.0
msp_1538	0.007202308427565127
msp_1539	0.0
msp_1540	0.0
msp_1541	0.12284929202086776
msp_1542	0.0
msp_1543	0.18845664145506563
msp_1545	0.12762656866564567
msp_1548	0.0546856140898664
msp_1549	0.0
msp_1550	0.0719168373110771
msp_1551	0.0
msp_1552	0.06818637277136139
msp_1553	0.01984329344664112
msp_1556	0.017981805787416188
msp_1557	0.0
msp_1558	0.14354512444201922
msp_1559c	0.0
msp_1562	0.3250363646657945
msp_1564	0.127321380762825
msp_1565	0.0
msp_1567	0.038286082954154484
msp_1568	0.11239210035614451
msp_1570	0.0
msp_1571c	0.039396070427617225
msp_1572	0.08368117966554843
msp_1575	0.020708972938952287
msp_1576	0.0
msp_1578c	0.0
msp_1579c	0.07199600486995227
msp_1581	0.13246624957777245
msp_1584	0.271212391775743
msp_1587	0.0606609148339015
msp_1588	0.2191706485008951
msp_1589	0.047732853849763404
msp_1590c	0.10936912789414824
msp_1592	0.07107568305442753
msp_1596	0.0032401135133697146
msp_1598	0.0
msp_1599	0.07992668947816794
msp_1600	0.0
msp_1601	0.05776924816920936
msp_1603c	0.38573237367793983
msp_1604	0.0
msp_1605	0.0
msp_1606c	0.04796641677142992
msp_1607c	0.0
msp_1608c	0.06291611238416764
msp_1609c	0.0
msp_1610	0.009450980336529509
msp_1611	0.0
msp_1614	0.0
msp_1617	0.0
msp_1618	0.0
msp_1621	0.0199637549243621
msp_1622	0.014511484848463931
msp_1624	0.0
msp_1627	0.0
msp_1628	0.028751958644360916
msp_1629	0.0
msp_1632	0.02246138380674765
msp_1634	0.0
msp_1637	0.0
msp_1639	0.0
msp_1641	0.4916700011277339
msp_1643c	0.16334328126721015
msp_1644	0.05595883393964615
msp_1646	0.0
msp_1647	0.0
msp_1648	0.0
msp_1649	0.01781232128485348
msp_1650	0.0
msp_1652	0.2726085233059312
msp_1653	0.0
msp_1654	0.0
msp_1655c	0.0
msp_1656	0.04684371555952814
msp_1657	0.0
msp_1658	0.0
msp_1659c	0.0
msp_1660	0.0
msp_1662	0.0
msp_1664	0.0
msp_1665	0.049311614426673755
msp_1666	0.0
msp_1667	0.0
msp_1668	0.0
msp_1669	0.0
msp_1671c	0.14264337538973668
msp_1672	0.05551960959245553
msp_1673	0.1063455176817141
msp_1674	0.017663111533312736
msp_1675	0.0
msp_1676	0.0
msp_1677	0.08915465248726906
msp_1678	0.0
msp_1679	0.008728655072701999
msp_1680	0.0
msp_1682c	0.13830991799685072
msp_1684	0.05519653536132315
msp_1686	0.0
msp_1687	0.0
msp_1689	0.19045647876463126
msp_1690	0.01840211714248754
msp_1693	0.0
msp_1696c	0.04734528340590727
msp_1697	0.14998406331187983
msp_1698	0.0274327371926201
msp_1699	0.017365557802296098
msp_1700	0.11220265971820495
msp_1702	0.018939620805282213
msp_1704c	0.20219685442773058
msp_1705	0.02874273032061786
msp_1706	0.0
msp_1708	0.0
msp_1712	0.0622629470227296
msp_1713	0.0
msp_1714	0.0776833700838295
msp_1715	0.030698837838155253
msp_1717	0.0
msp_1718	0.056233431612300204
msp_1720	0.0
msp_1723	0.0
msp_1724	0.18711160213928815
msp_1728	0.0
msp_1729	0.0
msp_1732	0.040703429459805644
msp_1735	0.0
msp_1738	0.0
msp_1740	0.0
msp_1741	0.0
msp_1743	0.0
msp_1744	0.04893691776117216
msp_1745	0.0
msp_1747	0.0778138624676868
msp_1748	0.2899835992604993
msp_1749	0.0
msp_1750	0.0
msp_1754	0.03147904389023092
msp_1759	0.0
msp_1763	0.043036777483128966
msp_1766	0.020859969845376764
msp_1767	0.028883582472992903
msp_1770	0.0
msp_1772c	0.0
msp_1773	0.13223890290842213
msp_1775	0.0
msp_1776c	0.034125244465020424
msp_1777	0.0
msp_1779c	0.0
msp_1780c	0.03507434624843439
msp_1782	0.39285024722564593
msp_1783	0.07909530829864543
msp_1784	0.0005016310572691572
msp_1785	0.30415938456150116
msp_1786	0.13105709828187737
msp_1787	0.15021048258650752
msp_1788	0.2564364051348033
msp_1789	0.03877894656730649
msp_1790	0.13268500990276333
msp_1793	0.13020588110499737
msp_1794	0.0
msp_1799	0.019576765713295113
msp_1801	0.06342836992600336
msp_1802	0.0
msp_1805	0.05654897529715876
msp_1808	0.07561771582643205
msp_1810	0.2672478839628718
msp_1814	0.058766026129514634
msp_1816	0.12106900401906648
msp_1817	0.0
msp_1820	0.04656073959717525
msp_1826	0.0
msp_1829	0.0
msp_1830	0.0
msp_1831	0.0
msp_1834	0.020532643450885027
msp_1840	0.0
msp_1844	0.017506930688357868
msp_1845	0.02309218523294313
msp_1846	0.0
msp_1847	0.0
msp_1848	0.0
msp_1850	0.09050634840643713
msp_1851	0.0
msp_1852	0.0
msp_1853	0.0
msp_1854	0.04762631471190291
msp_1855	0.0
msp_1856	0.0
msp_1858	0.0
msp_1861	0.0
msp_1862	0.11069547459975229
msp_1864	0.046020131830844316
msp_1866	0.05786864283505765
msp_1868	0.0
msp_1869	0.1126567503473917
msp_1871	0.0
msp_1873	0.0
msp_1874	0.0
msp_1875	0.0
msp_1877	0.0
msp_1879	0.0
msp_1881	0.017421403167791085
msp_1883	0.15695697996691868
msp_1884	0.09184134774581408
msp_1885	0.0
msp_1887	0.01831468632327918
msp_1888	0.0
msp_1889	0.0
msp_1892	0.0
msp_1893	0.0
msp_1894	0.0
msp_1898	0.0
msp_1901	0.0
msp_1903	0.0
msp_1905	0.01755872973066346
msp_1907	0.0
msp_1908	0.11651515942150341
msp_1910	0.0
msp_1912	0.01830537049255562
msp_1914	0.0
msp_1917	0.19622801149977392
msp_1919	0.0
msp_1920	0.0
msp_1922	0.0
msp_1923	0.0
msp_1925	0.0
msp_1927	0.018402612085167372
msp_1929	0.0
msp_1930	0.030915926892268825
msp_1931	0.0008698844962778827
msp_1932	0.0
msp_1933	0.0
msp_1934	0.0
msp_1935	0.0
msp_1936	0.0
msp_1938	0.0
msp_1939	0.0
msp_1940	0.0
msp_1941	0.0
msp_1942	0.0
msp_1944	0.0
msp_1945	0.0
msp_1946	0.059483614288324715
msp_1947	0.0
msp_1948	0.11040911467188902
msp_1949	0.016727197584361163
msp_1956	0.0
msp_1964	0.06468195281674191
msp_1968	0.0
msp_1970	0.0
msp_1971	0.015570053988016575
msp_1975	0.0
msp_1976	0.0
msp_1977	0.1187200999184734
msp_1982	0.08047220626352364
msp_1985	0.018407740615057754
msp_1986	0.0
msp_1988	0.0
msp_1991	0.0
msp_1994	0.017597842045708963
msp_2002	0.0
msp_2004	0.0
msp_2006	0.0
msp_2012	0.0
msp_2028	0.0168011036494048
msp_2050	0.0
msp_2053	0.0
msp_2054	0.0
msp_2066	0.0
msp_2074	0.0
msp_2078	0.0
msp_2111	0.0
msp_2127	0.0
msp_2133	0.0
msp_2142	0.0
msp_2159	0.0
msp_2165	0.0
msp_2169	0.0
msp_2176	0.0
msp_2207	0.0
msp_2209	0.0
msp_2212	0.0
msp_2213	0.02186562557289441
msp_2214	0.19933534645893064
msp_2215	0.14579021972667836
msp_2216	0.21414145109642613
msp_2217	0.05394851452687585
msp_2218	0.2828356298887853
msp_2219	0.14388146945870187
msp_2220	0.2375454931192673
msp_2222	0.0
msp_2223	0.00506061534278225
msp_2224	0.14846436830193935
msp_2225	0.03244069977862792
msp_2226	0.07570169634901494
msp_2227	0.26455182032676827
msp_2228	0.073160436968422
msp_2229	0.03506269605670747
msp_2230	0.13320170559220246
msp_2232	0.038936108832039275
msp_2233	0.11991915041321503
msp_2234	0.08927000350589186
msp_2235	0.03164904913297918
msp_2236	0.2296335853063294
msp_2237	0.18381502498416322
msp_2238	0.8263984735247322
msp_2239	0.026803428751203385
msp_2240	0.06291104152681762
msp_2243	0.03384958221329815
msp_2244	0.3442422105360911
msp_2245	0.1154724626718855
msp_2246	0.0
msp_2247	0.05723925290795048
msp_2249	0.3807423183736721
msp_2250	0.9571572971424583
msp_2252	0.22338405178359982
msp_2253	0.039427060151658706
msp_2254	0.27258425054245583
msp_2255	0.09559324905717491
msp_2256	0.1877902546247973
msp_2257	0.03624300256550868
msp_2258	0.0
msp_2259	0.0
msp_2260	0.012220623774991503
msp_2261	0.1594697959205608
msp_2262	0.036248496026012864
msp_2263	0.13973060327278644
msp_2265	0.06300959702626245
msp_2266	0.0
msp_2267	0.09776219483383919
msp_2268	0.003866029015243713
msp_2269	0.010428201563905483
msp_2270	0.18193823156535882
msp_2271	0.11608544303840174
msp_2272	0.0
msp_2273	0.13300712760133662
msp_2274	0.0
msp_2275	0.012382244072637702
msp_2276	0.06413496893783706
msp_2277	0.10035758059450954
msp_2280	0.31532815451051016
msp_2282	0.0
msp_2283	0.0
msp_2285	0.03807551677175915
msp_2286	0.3536787941866167
msp_2287	0.04700509143332244
msp_2289	0.10673622192443225
msp_2291	0.019312547816079866
msp_2292	0.08127064894283878
msp_2293	0.0
msp_2294	0.14139904529816338
msp_2295	0.02195131146507714
msp_2296	0.03523416051109878
msp_2297	0.058629178705675224
msp_2300	0.0
msp_2301	0.07957420502573835
msp_2302	0.3547650932968765
msp_2305	0.03497635990492288
msp_2306	0.0
msp_2307	0.14836535649426305
msp_2310	0.012158232439937243
msp_2312	0.29777935970211317
msp_2313	0.10746069959422057
msp_2315	0.18059985212881044
msp_2317	0.06460847598330738
msp_2318	0.016804470164324275
msp_2320	0.03139577646907286
msp_2322	0.23613170223661306
msp_2323	0.03595104735755166
msp_2324	0.08504369022075393
msp_2329	0.012522610971872676
msp_2331	0.041696577406737136
msp_2332	0.04605433802899799
msp_2333	0.13469908529648056
msp_2334	0.0
msp_2335	0.2510975232943882
msp_2336	0.01599129195967149
msp_2339	0.09148146982887641
msp_2341	0.11256527796336707
msp_2342	0.037837282269242795
msp_2343	0.05454765265204185
msp_2344	0.006120867290598003
msp_2345	0.04327319566385053
msp_2346	0.03712739068087103
msp_2347	0.0
msp_2348	0.024705791963685265
msp_2349	0.10623886076384971
msp_2350	0.5417385756683527
msp_2355	0.0
msp_2356	0.11675312519131194
msp_2357	0.004296166058147261
msp_2358	0.0
msp_2359	0.0
msp_2361	0.03981249322949587
msp_2362	0.2024799741131929
msp_2363	0.06490015620288811
msp_2364	0.04435416143387856
msp_2365	0.0
msp_2366	0.0
msp_2368	0.019407344218214502
msp_2370	0.03238064109729796
msp_2371	0.02497921207551433
msp_2372	0.27080089487156617
msp_2373	0.049986303291695025
msp_2375	0.15013533864809253
msp_2376	0.04451793187196028
msp_2377	0.0
msp_2378	0.06542585229210865
msp_2379	0.10340365795895548
msp_2380	0.019051381671154624
msp_2381	0.008808011496731577
msp_2384	0.14736862626305605
msp_2385	0.2593579790647292
msp_2387	0.03580320364109551
msp_2389	0.13537904983920726
msp_2390	0.09265020287870784
msp_2391	0.08287090814149209
msp_2392	0.08674069113782615
msp_2393	0.10339391468357964
msp_2394	0.03683250521494779
msp_2395	0.06516609120763847
msp_2396	0.06717205584123517
msp_2397	0.1384360006770282
msp_2398	0.02998196459926782
msp_2399	0.033549588318703825
msp_2400	0.040595210753062994
msp_2401	0.18428185469590952
msp_2402	0.0
msp_2406	0.2479337821109936
msp_2407	0.009983661608083515
msp_2408	0.04748046720760893
msp_2409	0.1082941616532053
msp_2410	0.06839424182130883
msp_2416	0.03619022982075776
msp_2418	0.037173407722519945
msp_2419	0.0
msp_2420	0.007368998136587497
msp_2421	0.03673486545468086
msp_2422	0.03941623841222217
msp_2424	0.010512061107687033
msp_2426	0.0
msp_2427	0.016307778239828017
msp_2428	0.08781724290101904
msp_2430	0.0
msp_2431	0.15019258060270593
msp_2433	0.08347259569432026
msp_2434	0.06145035828541275
msp_2436	0.06473696486073305
msp_2438	0.20954305606747395
msp_2439	0.05807830365981267
msp_2440	0.0957773262443261
msp_2441	0.04073762358085923
msp_2442	0.0027263860280582167
msp_2448	0.12056226007575985
msp_2450	0.0
msp_2451	0.27883275964897847
msp_2452	0.0
msp_2453	0.002231530748436899
msp_2455	0.09770387000458954
msp_2458	0.14963536103010142
msp_2459	0.03689951716498313
msp_2462	0.019169193907867824
msp_2465	0.0
msp_2469	0.061129074494559614
msp_2471	0.01245921316113328
msp_2477	0.2502001526077563
msp_2478	0.01737451834498837
msp_2480	0.055333949088654556
msp_2481	0.0
msp_2482	0.16475389267196203
msp_2483	0.0
msp_2484	0.09806572568448142
msp_2489	0.2949545903467144
msp_2492	0.018919253318273654
msp_2493	0.0
msp_2494	0.20598410715378915
msp_2495	0.06005217365140333
msp_2497	0.09288105084300619
msp_2499	0.07679942519333585
msp_2500	0.0035204230083
msp_2502	0.013428280386282805
msp_2504	0.20133314115502723
msp_2505	0.05410686891009734
msp_2509	0.06237226699987117
msp_2510	0.0
msp_2511	0.013159036274563362
msp_2512	0.002124986014298634
msp_2513	0.01247235063441927
msp_2514	0.03221297542238497
msp_2515	0.03606111094976699
msp_2518	0.27078906312247386
msp_2520	0.09130932609828228
msp_2523	0.03391971161978162
msp_2524	0.19027572624623762
msp_2531	0.0
msp_2532	0.07483665185003442
msp_2533	0.059765409802086035
msp_2535	0.05947856833283396
msp_2536	0.03722799574582222
msp_2538	0.11145646764012708
msp_2540	0.05984715000597763
msp_2541	0.0
msp_2544	0.04976775739450103
msp_2545	0.17616789098298302
msp_2550	0.03907786236478476
msp_2551	0.1309922153092374
msp_2552	0.0
msp_2554	0.0
msp_2555	0.12699837622626603
msp_2556	0.059357495312513345
msp_2558	0.2766607506016432
msp_2559	0.09256856983864188
msp_2561	0.0
msp_2562	0.0
msp_2563	0.051035660659489564
msp_2564	0.08668703419476813
msp_2565	0.014341466248654358
msp_2567	0.23440850252711595
msp_2568	0.08995522229882956
msp_2569	0.08343228508500747
msp_2578	0.15065489446680877
msp_2580	0.015006873350194757
msp_2581	0.09346062330470054
msp_2584	0.0
msp_2586	0.0
msp_2587	0.032884918302672615
msp_2588	0.027985362941342216
msp_2589	0.06883707492082836
msp_2591	0.0
msp_2593	0.029301660048291545
msp_2594	0.050656538301427884
msp_2596	0.0655566246027919
msp_2598	0.0
msp_2599	0.0
msp_2600	0.015215119309045535
msp_2603	0.20922774581838605
msp_2607	0.03833330552284582
msp_2611	0.03479682688695662
msp_2613	0.049688839058698364
msp_2617	0.3773717793755049
msp_2619	0.0
msp_2620	0.03457042135826979
msp_2622	0.09170031217010353
msp_2623	0.001987202898966779
msp_2625	0.0
msp_2628	0.0
msp_2629	0.025873033224206546
msp_2631	0.1311963906974915
msp_2632	0.05567987229809716
msp_2633	0.03441978439966273
msp_2635	0.09116885586192076
msp_2636	0.10326182739501731
msp_2639	0.08844511914735828
msp_2643	0.0
msp_2645	0.09090469102128165
msp_2646	0.0664330868877962
msp_2647	0.03456905720301459
msp_2649	0.0
msp_2655	0.14071835091246462
msp_2658	0.012497418374031158
msp_2660	0.0
msp_2665	0.0
msp_2666	0.12744089047820784
msp_2668	0.03421171855334488
msp_2671	0.0
msp_2675	0.0
msp_2677	0.12327583397314565
msp_2680	0.03475563420867205
msp_2681	0.05941905982667654
msp_2684	0.0
msp_2688	0.09085148251586443
msp_2691	0.0
msp_2692	0.08096429548055417
msp_2694	0.009495600009449056
msp_2697	0.22072659796817481
msp_2698	0.0
msp_2699	0.10890327756984593
msp_2705	0.0
msp_2715	0.0
msp_2716	0.10078423137605617
msp_2719	0.0
msp_2720	0.0
msp_2723	0.0
msp_2726	0.0012969476406467667
msp_2727	0.0
msp_2728	0.04757985369441088
msp_2732	0.0
msp_2743	0.0
msp_2769	0.035013719677316306
msp_2779	0.1044351431238272
msp_2780	0.2005197498569119
msp_2784	0.0
msp_2793	0.03406200524933156
msp_2795	0.009729235598273236
msp_2796	0.05522908965925089
msp_2802	0.34768068289583043
msp_2810	0.11575774789434543
msp_2814	0.2066819922627321
msp_2818	0.15462796630996156
msp_2819	0.13895026267683944
msp_2824	0.0
msp_2826	0.08729706521195806
msp_2828	0.013809110679012093
msp_2829	0.017475182768929818
msp_2830	0.0
msp_2831	0.0
msp_2832	0.0
msp_2837	0.0
msp_2838	0.02825476192293692
msp_2839	0.0
msp_2842	0.09588711706962492
msp_2843	0.07275002318536863
msp_2845	0.03504019490319013
msp_2846	0.0
msp_2847	0.32006651493454563
msp_2848	0.022551462704412648
msp_2850	0.032951405891402566
msp_2851	0.06776063838592795
msp_2854	0.012278759724347547
msp_2858	0.0
msp_2859	0.2968857601777662
msp_2862	0.0
msp_2863	0.0
msp_2867	0.01380196470545406
msp_2868	0.060396012622118175
msp_2869	0.04345718645122376
msp_2872	0.0
msp_2874	0.0
msp_2875	0.0
msp_2881	0.010331339315805562
msp_2882	0.12636861981219524
msp_2883	0.0
msp_2884	0.0
msp_2885	0.04503545654536793
msp_2886	0.2708376452881974
msp_2887	0.42913337120902323
msp_2888	0.22976742665357114
msp_2890	0.035216481754207114
msp_2892	0.08570290754695106
msp_2893	0.2045712864453268
msp_2894	0.01107259382595629
msp_2904	0.06759928033924763
msp_2909	0.03324405779342578
msp_2911	0.06837552814145222
msp_2912	0.008537155628799316
msp_2913	0.0
msp_2914	0.15292610636248882
msp_2916	0.05857024017301882
msp_2919	0.07452887313139935
msp_2920	0.09112695870003892
msp_2922	0.17182629842714153
msp_2923	0.0
msp_2925	0.06562048288844807
msp_2926	0.22395901714358651
msp_2927	0.0
msp_2928	0.0
msp_2929	0.0
msp_2931	0.10292505726584258
msp_2934	0.1623025708971248
msp_2935	0.14308586207157079
msp_2936	0.21891402123068412
msp_2938	0.011822154293235344
msp_2940	0.0
msp_2941	0.23119090528797057
msp_2942	0.0
msp_2943	0.19674952269140558
msp_2944	0.4737637200825031
msp_2945	0.1879369034480412
msp_2946	0.0
msp_2947	0.0
msp_2949	0.0994421880790094
msp_2950	0.21743147490630466
msp_2958	0.0
