# Supplementary material for: Privacy-Preserving Federated Survival Support Vector Machines for Cross-Institutional Time-To-Event Analysis: Algorithm Development and Validation
Source: JMIR AI. 2024 Mar 29;3:e47652. doi: 10.2196/47652 (PMC11041494; doi:10.2196/47652)
Supplement: Multimedia Appendix 5 [file ai_v3i1e47652_app5.zip › Publish/microbiome/corr.csv]

	0	1	2	3	4	5	6	7	8	9	10	11	12	13	14	15	16	17	18	19	20	21	22	23	24	25	26	27	28	29	30	31	32	33	34	35	36	37	38	39	40	41	42	43	44	45	46	47	48
0
1		1.0	0.057660295163649324		0.016814320853370174	-0.01331148666342363	0.0756978942499194	0.21157389297338874	0.04113740226439619	0.12071433511237556	0.026002610281334448	0.019322581735616053	0.11650976806903147	0.11871109001172957	0.12363991967699893	-0.04455334083161155	-0.05707998821896133	0.1171852863269963	0.1255332588712401	0.10338015676764611	0.0874621905546045	0.11404300873986108	0.06303564637183996	0.09045880296121221	-0.05401449250200965	0.047887779176374386	0.16074925711153604	0.07165821312538893	0.10095407595339781	0.05615926334178372	-0.028657421994159958	0.18944278465131112	0.07615658379838847	0.08786099924709388	0.15446182958755364	0.26773300945707146	0.19942609125839467	0.1023313565311669	-0.046620859358243144	0.2561112634133525	-0.02899471106457584	0.07827730126452648	0.09621099514397313	0.035835341841348234	-0.025110814969015266	-0.05122782746882208	0.12018704232939795	-0.06287150039796331	-0.03723218333428307
2		0.057660295163649324	1.0		0.15042070459831478	0.12053074893437073	0.2777594048861466	0.13185745758565126	0.31394076264443926	0.07891338543503243	0.2981149615205013	0.37185749248428207	0.12047396683861097	0.28129866036802426	0.197384245395498	0.23514755720210773	0.254818104777067	0.25389366161515364	0.1632621681144974	0.13359085648471172	0.17023490406248193	0.275112569299531	0.2818335266814465	0.18709098670633428	0.3039786457604088	0.3241582443229031	0.347237955335016	0.20060287895675263	0.17115734166955712	0.30989501412787446	-0.12844825289133055	0.3111972673891519	0.20376216565505925	0.20350049642320603	0.24667206067839204	0.2174008160130021	0.07845431677979924	0.1933441598009558	-0.01242128686779377	0.261017597636835	0.08820122190230667	0.13588936711182234	0.12156821181365113	0.2859512066544599	0.11536648384373455	0.14949252888879724	0.18133006843453853	0.2549208125758633	-0.06013411591399541
3
4		0.016814320853370174	0.15042070459831478		1.0	0.07783473614396544	0.10958546482748656	0.10840525314649399	0.18384102908792357	0.15502456262621908	0.2044850695879619	0.13536598140581296	0.08910926638840323	0.16060725400610454	0.09319480916102356	0.15918008775989173	0.12781603668593142	-0.03782617268169577	0.036446214466250876	0.09364913120161353	-0.0586252193843663	0.13700878464186145	0.10070844933157211	0.07878462921028033	0.26763341680471814	0.17379317132302327	0.13396547683539517	0.13257424271540352	0.023188965753453663	0.08224252420130833	-0.030636013501061706	0.11301729665642138	0.1454797780397179	0.07830950193107687	0.0658361915743446	0.08442736074377973	0.13050134908229602	0.15681429263951732	0.014010342284065723	0.18071419197754818	0.061662903636456684	-0.010855234067544526	0.24122758136467942	0.10002073117089812	-0.06322928667823499	0.05875528833286169	0.023087251600283135	0.1276198871946815	-0.08760124098246558
5		-0.01331148666342363	0.12053074893437073		0.07783473614396544	1.0	0.09808102133786868	-0.05566011413235023	0.1289389592353408	0.1762632530101719	0.11428513045344169	-0.04498217910872913	0.1576072868920723	0.12914209979320526	0.10898475723323602	0.02381935858322206	0.03178956140851477	-0.09228021382413164	-0.10002096105607255	0.06853362742475877	0.03783805492192715	0.13843681023038287	0.09056887764448811	0.16734611518668366	0.1095154958660809	0.111178845812713	0.10279511723582342	0.08618075255818076	-0.07602010736227421	0.08577287711955371	-0.05683946071182108	0.4144655976187441	0.11551247971207897	0.2338884147051883	0.19715159208215083	0.07409272245406423	0.12821143806148494	-0.0455069951224309	0.047342762703866406	0.5433670597942751	0.10671838064790042	0.211290338917488	0.07538990432593602	0.05154097338154814	0.060365944774041606	0.13739787094585518	0.15219127734866522	0.11294454754642477	0.07278184541220119
6		0.0756978942499194	0.2777594048861466		0.10958546482748656	0.09808102133786868	1.0	0.06585942502765954	0.2903237321932104	0.10673823059640322	0.3261730753389967	0.2314094364817028	0.1919174233584047	0.2832847389138041	0.2634960048908873	0.21255193763547658	0.2377752762294733	0.1660532374696049	0.14184808954533587	0.17467599397360287	0.17848172842165952	0.20009670726407613	0.2415410365321237	0.33498874996539535	0.0976432353443912	0.22413218263906662	0.13878817325737192	0.2000107254972328	0.16596866368835447	0.257888053665036	-0.04212493227203619	0.3157026734072737	0.26919815838010214	0.27135712223696684	0.18523592602553435	0.199402932217495	0.11128077567465643	0.04312210145218881	0.07453700453688822	0.15951424752344598	0.12132784461305235	0.25217912166926193	0.10879648041597231	0.1998264743120242	0.19686324918840517	0.2553497467125963	0.17977513133025527	0.21606162008048746	0.03108456839311602
7		0.21157389297338874	0.13185745758565126		0.10840525314649399	-0.05566011413235023	0.06585942502765954	1.0	0.23108334800720476	-0.0013915092334978835	0.09363050011222625	0.13513752236739537	0.1259754370365787	0.26162300265902244	0.05652699940250659	-0.10109710734444835	0.17654782706483105	0.1446854945460848	0.23676182843672597	0.11623047785664291	0.1434627797802189	0.13168769020095392	0.045048225709874684	0.13353866668908618	0.002578974532393923	0.12837248307246893	0.4417974404652957	0.06041522274570219	0.21395547959780836	0.12406180402511209	-0.11982698997225485	0.06954324565904484	0.11819046532034468	0.1107115550073401	0.13665392369076612	0.22421598185704142	0.11233539343247746	0.028329428634522546	0.015931878462792384	0.15717528522313118	-0.05761028885879708	0.15079168403492824	0.0653096481486283	0.11601067686833597	0.12495790382513602	0.1245712371521676	0.05853602525613972	0.09027937580098391	-0.1556811516385345
8		0.04113740226439619	0.31394076264443926		0.18384102908792357	0.1289389592353408	0.2903237321932104	0.23108334800720476	1.0	0.1644867669113691	0.21965314217266899	0.22761671795319416	0.24878303650409375	0.4439531214425622	0.22844698849688153	0.18486667959659206	0.3873555855518471	0.3691954822461647	0.12160000526716516	0.4188931678658468	0.20957459903817857	0.27037324484162656	0.09538181105734041	0.6271385182820449	0.1693430362794734	0.14508082503388112	0.1949788540552574	0.2702309613966761	0.09252411829116249	0.35078034702006783	-0.06082526802203552	0.25314284775376583	0.13706345191755143	0.30765916921502695	0.23822298261487893	0.1645045720182529	0.09626580675202882	-0.04470882063663773	-0.06110364888093026	0.21686009267205275	-0.04731962958332218	0.37821996227730714	0.2186357977837905	0.24357299526413148	0.22219902788015475	0.316081478186681	0.22685975063115574	0.3066192978901366	0.24553878599984993
9		0.12071433511237556	0.07891338543503243		0.15502456262621908	0.1762632530101719	0.10673823059640322	-0.0013915092334978835	0.1644867669113691	1.0	0.011894636863627997	0.12834813993304897	0.22474362850048002	0.11120950030169195	0.2513460558325369	0.10347291445931575	0.09039010194954687	-0.032418026202067275	0.004540357701952608	0.040302170476414115	0.08057376215477108	0.005493742617515386	0.045266538256342165	0.23098346923215646	0.157301064035019	0.08108187850451104	0.09701399009883795	0.20427439532182873	0.023802744645987285	0.1778491354904849	-0.18511050720124675	0.20165731017045171	0.19647791528863254	0.04490982023965305	-0.0474712272233272	0.055952942127547735	0.16573406027521972	-0.03094793482927407	-0.11212175919790793	0.17118781730078425	0.028942916391706208	-0.004634146621719597	0.27978587080734124	0.24984462139252803	-0.015514119184632106	0.10686240748140649	0.09842584339474154	0.07620480069993546	0.07400358032747385
10		0.026002610281334448	0.2981149615205013		0.2044850695879619	0.11428513045344169	0.3261730753389967	0.09363050011222625	0.21965314217266899	0.011894636863627997	1.0	0.2143630517721444	0.2973083199289321	0.27340506890010036	0.21406105698957859	0.2158140656487359	0.1456641045212601	0.04226701390716131	-0.09388171828457044	0.12690551146171708	0.0933584054834005	0.15701722430832626	0.26277325185872036	0.15792219079042813	0.11705013537330129	0.29609645585879474	0.11108109935073451	0.2308580728435985	0.14616732475363467	0.2662939001809548	-0.029299509710367187	0.2932074658357976	0.16988448719216195	0.3774689545270897	0.06378625513161497	0.1498064549738599	0.032662793168491404	0.130363083087524	0.06921341276827873	0.2323050542043669	0.1811911175523972	0.20595633601925206	0.037089515233732294	0.2334611291704606	0.07885559028467554	0.17054016812765638	0.08285791632636667	0.192309494962121	-0.0020375324483772627
11		0.019322581735616053	0.37185749248428207		0.13536598140581296	-0.04498217910872913	0.2314094364817028	0.13513752236739537	0.22761671795319416	0.12834813993304897	0.2143630517721444	1.0	0.19645031473457836	0.23101167675605963	0.30171210756368216	0.1655093055524608	0.2308664871488431	0.134334777797184	0.08564367893405303	0.10670419576502141	0.18616105874174435	0.10005290741929511	0.36844376289745034	0.20090696968193036	0.24676460056751612	0.3155829724339281	0.21997815757074482	0.30346873748207503	0.2945309662433115	0.34399702175378066	-0.09488965383418756	0.1381482162445649	0.2831125493537567	0.1675665402806924	0.18675488515030572	0.12986253012163498	0.19347154545418785	0.2137578718837979	0.176646098909985	0.06297853383341369	0.13340990767064725	0.1344513838922275	0.2197335895608282	0.5000303256714348	0.12910045701703649	0.21394198872866485	0.1341958340338288	0.2150600322362571	0.04122615342347257
12		0.11650976806903147	0.12047396683861097		0.08910926638840323	0.1576072868920723	0.1919174233584047	0.1259754370365787	0.24878303650409375	0.22474362850048002	0.2973083199289321	0.19645031473457836	1.0	0.3044619143018641	0.4465394503614823	0.18659486023930238	0.4128103550499198	0.3324412843332965	0.07369703218820967	0.135943719742886	0.3063874730069229	0.13402714427438236	0.23502052349128827	0.12041298585483622	0.1677804936575468	0.15982751403133472	0.22214264083331658	0.40417725375237923	0.1891712079612045	0.2191918346810187	-0.0501923876342448	0.413818937759454	0.15834361492877924	0.24614673420737396	0.06121950751877918	0.29395482673651807	0.3467464177154168	0.14311925707218423	0.04651547446711863	0.31067216028119626	0.1709904742779758	0.30996767196700636	0.2929227776254686	0.1400478794483469	0.2265631207724394	0.39336673875628675	0.09047167607145483	0.20960115820644698	0.02072250306537289
13		0.11871109001172957	0.28129866036802426		0.16060725400610454	0.12914209979320526	0.2832847389138041	0.26162300265902244	0.4439531214425622	0.11120950030169195	0.27340506890010036	0.23101167675605963	0.3044619143018641	1.0	0.21959554664910483	0.2212202636594147	0.33831412250508464	0.40785623516529135	0.22744891936310713	0.16912697955265335	0.3288355891032689	0.3178904386447406	0.2533149513314693	0.36862786927378666	0.11276129635187945	0.2637616031881464	0.3257925318017673	0.36361622194989435	0.2778226109914212	0.30937148221914096	0.05955901798523194	0.2541309448047545	0.16501024699862302	0.309215526957268	0.333747797257823	0.24184104425831823	0.17054689074811763	0.09848931939536569	-0.06455103119355557	0.29974859614075766	0.11441708593790224	0.35055893877517963	0.24084714816619743	0.13537595981465864	0.3474702836619615	0.23626563910120466	0.272090408284908	0.25924729588776557	-0.041597073378804215
14		0.12363991967699893	0.197384245395498		0.09319480916102356	0.10898475723323602	0.2634960048908873	0.05652699940250659	0.22844698849688153	0.2513460558325369	0.21406105698957859	0.30171210756368216	0.4465394503614823	0.21959554664910483	1.0	0.15519617941555644	0.38314577179949444	0.22065829493086928	0.0855297186038935	0.19224348353816195	0.08432765137850463	0.0784097674214409	0.27306426704242864	0.15785265664692913	0.15234469192175557	0.1603464823323318	0.08328552248885428	0.4243921143553174	0.1742935401692797	0.26715303140614666	-0.004783143652948612	0.3348550509467155	0.23055780365616063	0.20390794490619416	0.054462835547313265	0.27140395384252197	0.3475411826408367	0.11495025959856657	0.09657912497436709	0.23581453094328642	0.1353016961879352	0.16556361005780734	0.3194807256441756	0.22088403776126256	0.14345334190653758	0.4346947793215188	0.05363698564839903	0.28902873934953954	0.019025072469261967
15		-0.04455334083161155	0.23514755720210773		0.15918008775989173	0.02381935858322206	0.21255193763547658	-0.10109710734444835	0.18486667959659206	0.10347291445931575	0.2158140656487359	0.1655093055524608	0.18659486023930238	0.2212202636594147	0.15519617941555644	1.0	0.08924229953941068	0.19356450406925027	0.20252173215487834	0.022699295008965673	0.07079465827293693	0.1247669837761405	0.1416005078748058	0.1478992586172245	0.26325877216706495	0.07602000444381178	0.09278824329430571	0.2563773970628192	0.2330997991384307	0.10669904936531953	0.015437854106533496	0.2466036756039857	0.09724985806043648	0.29178934529858014	0.0723765297739291	0.1528637078780557	0.15024610505373198	0.21123066842751856	-0.05880623896918833	0.14772168099892385	0.15186376041917463	0.02101054399020987	0.14150698119091415	0.15337578738545501	0.06597990353796034	0.2726788000601438	-0.04784623188998155	0.0997505328111211	0.05163521893253018
16		-0.05707998821896133	0.254818104777067		0.12781603668593142	0.03178956140851477	0.2377752762294733	0.17654782706483105	0.3873555855518471	0.09039010194954687	0.1456641045212601	0.2308664871488431	0.4128103550499198	0.33831412250508464	0.38314577179949444	0.08924229953941068	1.0	0.34304008766541966	0.128359211954481	0.2672727971473393	0.1251031881955723	0.13898004217181187	0.12184023130378674	0.3032171702153876	0.10408112349645397	0.17267260739462448	0.2503370370245861	0.2602236781833442	0.12585608429665374	0.21022478408858614	-0.04598476667016211	0.32017710034135066	0.16770943879910805	0.12972332793230917	0.07055525204697258	0.18690232849968083	0.2791648272372582	0.031397192761898604	0.039979519269684446	0.23301434752436798	-0.044139342440848876	0.3303033641633311	0.27051146821027	0.07845743741619361	0.30372100801445556	0.29652462841956917	0.07394195253105255	0.40793945979327484	0.047869565008625874
17		0.1171852863269963	0.25389366161515364		-0.03782617268169577	-0.09228021382413164	0.1660532374696049	0.1446854945460848	0.3691954822461647	-0.032418026202067275	0.04226701390716131	0.134334777797184	0.3324412843332965	0.40785623516529135	0.22065829493086928	0.19356450406925027	0.34304008766541966	1.0	0.16368514341587326	0.19648611078317887	0.21563574139760955	0.18254349755865834	0.21762604786725032	0.33794639104692265	0.15794431893512745	0.15157673920624634	0.20092880879654654	0.35124009609367596	0.2700851120572101	0.15155470737368484	0.09000300017203826	0.16059919395454558	0.11464949418984662	0.11683108237494494	0.231750685703337	0.2041350516093515	0.1339569523804076	0.10716528362026997	-0.016569928400863704	0.013164646297862109	0.040573162880857855	0.43761577352984704	0.36850620527403705	0.06588041249428965	0.12861009841879983	0.27001114119151853	0.33240618931662497	0.2278164851846191	0.059450347866360304
18		0.1255332588712401	0.1632621681144974		0.036446214466250876	-0.10002096105607255	0.14184808954533587	0.23676182843672597	0.12160000526716516	0.004540357701952608	-0.09388171828457044	0.08564367893405303	0.07369703218820967	0.22744891936310713	0.0855297186038935	0.20252173215487834	0.128359211954481	0.16368514341587326	1.0	0.007394801616264519	0.07133825880639652	0.15675572359416473	0.1171604647622189	0.1338094559828909	-0.028776330536152393	0.08072092090119562	0.25474376681406863	0.010444220528455011	0.2501196853772919	0.14482235644296038	0.08309812041538317	0.08132806043573547	0.18566489713805764	0.004788382158684638	0.19178968745189193	0.0800193605340246	0.16750717983206456	0.07314953869905741	0.017368485075438242	-0.0024753016887740153	0.12164388568181089	0.118675642706666	0.05075334385478622	0.13020563459192114	0.02852618429151977	0.13323163961964604	0.005336540183200035	0.0902250684353526	-0.11211576676412946
19		0.10338015676764611	0.13359085648471172		0.09364913120161353	0.06853362742475877	0.17467599397360287	0.11623047785664291	0.4188931678658468	0.040302170476414115	0.12690551146171708	0.10670419576502141	0.135943719742886	0.16912697955265335	0.19224348353816195	0.022699295008965673	0.2672727971473393	0.19648611078317887	0.007394801616264519	1.0	0.005782226761533579	0.10266060303996553	0.03344687532237982	0.4355827691383454	0.13397913666317493	0.12844657571125004	0.0930376035708316	0.11179170510077105	-0.01257737154349259	0.10568949331807	-0.02175654467334303	-0.026507213495394626	0.0006761657294781072	0.0925404221436545	0.21562185006705287	0.11633296910292411	0.013822072807805024	-0.14342320924825397	-0.061290034950247506	0.07093872771749495	-0.09332284849555915	0.1600528051959699	0.13105327471542041	0.1069863691930505	0.06426793251245379	0.10560300988385742	0.2128051705732985	0.1777709867919703	0.35817828013992814
20		0.0874621905546045	0.17023490406248193		-0.0586252193843663	0.03783805492192715	0.17848172842165952	0.1434627797802189	0.20957459903817857	0.08057376215477108	0.0933584054834005	0.18616105874174435	0.3063874730069229	0.3288355891032689	0.08432765137850463	0.07079465827293693	0.1251031881955723	0.21563574139760955	0.07133825880639652	0.005782226761533579	1.0	0.29269030776756405	0.11981596761939169	0.1619735999699644	-0.017933772760044472	0.14352104755658382	0.29301166017138064	0.1275899486490743	0.24211821864992625	0.2087766252173016	-0.015384773593429131	0.1800850858830005	-0.012375399768271355	0.23467446779620643	0.18646102114036558	0.1826584273285079	0.043134017267164954	0.12036272677072596	-0.022231401346505558	0.13842949854835068	0.16309057172539132	0.2254287764217816	0.10438807771874879	0.12599110976502018	0.1437721588385343	0.15665687719857901	0.08303889805142459	0.09140133936640973	-0.01709775725535671
21		0.11404300873986108	0.275112569299531		0.13700878464186145	0.13843681023038287	0.20009670726407613	0.13168769020095392	0.27037324484162656	0.005493742617515386	0.15701722430832626	0.10005290741929511	0.13402714427438236	0.3178904386447406	0.0784097674214409	0.1247669837761405	0.13898004217181187	0.18254349755865834	0.15675572359416473	0.10266060303996553	0.29269030776756405	1.0	0.15433622708644287	0.24271109337641747	0.10007900686644479	0.23634443760570326	0.21162917993477798	0.12179719902720516	0.13824048571790862	0.20692194100537523	-0.026339496168430017	0.23034111619180295	0.10722912685334282	0.30985599860285357	0.2153726221882975	0.051219493863469356	0.0017526913988033866	0.15296614579008358	0.0448098510972189	0.261218283222469	0.15363127986085356	0.06002705416209629	0.126726506993937	0.12723354702132172	0.08561213707854776	0.2076349869838959	0.128061569163404	0.3394767404827423	0.12642197031586258
22		0.06303564637183996	0.2818335266814465		0.10070844933157211	0.09056887764448811	0.2415410365321237	0.045048225709874684	0.09538181105734041	0.045266538256342165	0.26277325185872036	0.36844376289745034	0.23502052349128827	0.2533149513314693	0.27306426704242864	0.1416005078748058	0.12184023130378674	0.21762604786725032	0.1171604647622189	0.03344687532237982	0.11981596761939169	0.15433622708644287	1.0	0.10552113216566551	0.23245985043776457	0.18066902115017813	0.17722563089879817	0.22100119095090964	0.2506135250375036	0.18805155065803777	0.0703651213885404	0.2481671705094756	0.15001529734082394	0.19417190576516621	0.12973000385360278	0.09579388312557871	0.17229016116595172	0.2158057365982131	0.10837434228528858	0.20933654206419716	0.2609245632063947	0.1806274267185518	0.1470508877581502	0.28325072229020426	0.18921511649032347	0.14120044041910884	0.04552785118633886	0.11778853292063372	0.04941232638751566
23		0.09045880296121221	0.18709098670633428		0.07878462921028033	0.16734611518668366	0.33498874996539535	0.13353866668908618	0.6271385182820449	0.23098346923215646	0.15792219079042813	0.20090696968193036	0.12041298585483622	0.36862786927378666	0.15785265664692913	0.1478992586172245	0.3032171702153876	0.33794639104692265	0.1338094559828909	0.4355827691383454	0.1619735999699644	0.24271109337641747	0.10552113216566551	1.0	0.17536442783103073	0.17110329247249847	0.11443180798896814	0.1752175675495754	0.03298968943689369	0.3672865517461212	0.03866488465869513	0.1032770207562662	0.2055102632264943	0.16303207109882914	0.2518275452158461	0.04996161229826399	0.00294755739316851	-0.03704954256591367	-0.14640262944330687	0.1683525728179488	-0.07145031604391415	0.35621777178109587	0.23676454667662558	0.22267159507207843	-0.04719743273365107	0.17307983374533142	0.2801785065908436	0.1419686773090451	0.27871887754600666
24		-0.05401449250200965	0.3039786457604088		0.26763341680471814	0.1095154958660809	0.0976432353443912	0.002578974532393923	0.1693430362794734	0.157301064035019	0.11705013537330129	0.24676460056751612	0.1677804936575468	0.11276129635187945	0.15234469192175557	0.26325877216706495	0.10408112349645397	0.15794431893512745	-0.028776330536152393	0.13397913666317493	-0.017933772760044472	0.10007900686644479	0.23245985043776457	0.17536442783103073	1.0	0.238835707284983	-0.002378102336939797	0.13010763255975455	0.20334246677478535	0.09573671768751288	-0.09188812951410744	0.2445954939557413	0.25051510125931675	0.11324530627213081	0.11776067334091177	0.09588826205145118	0.3253216978545432	0.1497268274055792	0.13694400024060283	0.2870445954668126	0.03215144189360005	-0.014921195898960153	0.14861244087397252	0.18368446596959156	0.0440747475018128	0.09416669921680466	0.08835207146642293	0.0822196275610572	0.018772858059695106
25		0.047887779176374386	0.3241582443229031		0.17379317132302327	0.111178845812713	0.22413218263906662	0.12837248307246893	0.14508082503388112	0.08108187850451104	0.29609645585879474	0.3155829724339281	0.15982751403133472	0.2637616031881464	0.1603464823323318	0.07602000444381178	0.17267260739462448	0.15157673920624634	0.08072092090119562	0.12844657571125004	0.14352104755658382	0.23634443760570326	0.18066902115017813	0.17110329247249847	0.238835707284983	1.0	0.24346846373164885	0.12436268206210686	0.24941603962821438	0.3090365590006035	-0.06114845720217745	0.25449103819106583	0.32594199332545815	0.16840523392023793	0.1892295377521522	0.17604681269488837	0.18538686795172685	0.23626483551993213	0.11369971133451363	0.20860481090298072	0.10424311363694087	0.180725168818484	0.13766760818731627	0.46175157679938367	0.06634279619183499	0.18497837527230473	0.23185982361091428	0.2709083558011096	0.11756784455100273
26		0.16074925711153604	0.347237955335016		0.13396547683539517	0.10279511723582342	0.13878817325737192	0.4417974404652957	0.1949788540552574	0.09701399009883795	0.11108109935073451	0.21997815757074482	0.22214264083331658	0.3257925318017673	0.08328552248885428	0.09278824329430571	0.2503370370245861	0.20092880879654654	0.25474376681406863	0.0930376035708316	0.29301166017138064	0.21162917993477798	0.17722563089879817	0.11443180798896814	-0.002378102336939797	0.24346846373164885	1.0	0.09470842639268111	0.19336982368089561	0.2568554274859113	-0.08005294254453524	0.3005757179156044	0.18229562023464346	0.1790914702670711	0.22572799944976032	0.2256785780179904	0.07245811877155095	0.18580680493703905	0.013228722990999515	0.21758266236540907	0.16186726208371086	0.25362706352953285	0.10506828224732458	0.16709516975703292	0.2061383604713279	0.04405305117390247	0.07545448242453774	0.09114619765102092	-0.03547964849091911
27		0.07165821312538893	0.20060287895675263		0.13257424271540352	0.08618075255818076	0.2000107254972328	0.06041522274570219	0.2702309613966761	0.20427439532182873	0.2308580728435985	0.30346873748207503	0.40417725375237923	0.36361622194989435	0.4243921143553174	0.2563773970628192	0.2602236781833442	0.35124009609367596	0.010444220528455011	0.11179170510077105	0.1275899486490743	0.12179719902720516	0.22100119095090964	0.1752175675495754	0.13010763255975455	0.12436268206210686	0.09470842639268111	1.0	0.18947889429041392	0.2580446900021994	0.02898716050058091	0.31107998983510493	0.13415152388066334	0.04246058643693665	0.1159237887453385	0.29296594034463236	0.3222945614136113	0.09942306217301848	0.19295217752205024	0.2563211884785257	0.059534597942282934	0.28646145756636493	0.3468639692057367	0.2195404617735889	0.2524039025941447	0.2687820284284383	0.16952226236009124	0.29853566229749123	-0.009200194342368738
28		0.10095407595339781	0.17115734166955712		0.023188965753453663	-0.07602010736227421	0.16596866368835447	0.21395547959780836	0.09252411829116249	0.023802744645987285	0.14616732475363467	0.2945309662433115	0.1891712079612045	0.2778226109914212	0.1742935401692797	0.2330997991384307	0.12585608429665374	0.2700851120572101	0.2501196853772919	-0.01257737154349259	0.24211821864992625	0.13824048571790862	0.2506135250375036	0.03298968943689369	0.20334246677478535	0.24941603962821438	0.19336982368089561	0.18947889429041392	1.0	0.18068399205464314	-0.0077257774461409285	0.1902539256541495	0.18354725877945433	0.1366646595992605	0.12591091157965478	0.17085739474948108	0.17010826440724977	0.22692659928894496	0.08333092009887477	0.09734378283583266	0.12197121355656847	0.11999194736413155	0.11360614146936546	0.1768729505576214	0.16009356561553192	0.1816406073232299	0.07791633883675138	0.17570872203145194	-0.003224383610542574
29		0.05615926334178372	0.30989501412787446		0.08224252420130833	0.08577287711955371	0.257888053665036	0.12406180402511209	0.35078034702006783	0.1778491354904849	0.2662939001809548	0.34399702175378066	0.2191918346810187	0.30937148221914096	0.26715303140614666	0.10669904936531953	0.21022478408858614	0.15155470737368484	0.14482235644296038	0.10568949331807	0.2087766252173016	0.20692194100537523	0.18805155065803777	0.3672865517461212	0.09573671768751288	0.3090365590006035	0.2568554274859113	0.2580446900021994	0.18068399205464314	1.0	-0.0931546977611684	0.28006523189562915	0.17399968347707995	0.26431692622052255	0.2058008600141385	0.23157440873251173	0.17734623903553048	0.2367455623017224	0.033579794648901345	0.21152854535716326	0.2596570765631304	0.3150017025994559	0.24352275423629555	0.2600079418319763	0.17174998709291323	0.13577239799058688	0.07023942847324847	0.20800501953229586	0.10400371459917959
30		-0.028657421994159958	-0.12844825289133055		-0.030636013501061706	-0.05683946071182108	-0.04212493227203619	-0.11982698997225485	-0.06082526802203552	-0.18511050720124675	-0.029299509710367187	-0.09488965383418756	-0.0501923876342448	0.05955901798523194	-0.004783143652948612	0.015437854106533496	-0.04598476667016211	0.09000300017203826	0.08309812041538317	-0.02175654467334303	-0.015384773593429131	-0.026339496168430017	0.0703651213885404	0.03866488465869513	-0.09188812951410744	-0.06114845720217745	-0.08005294254453524	0.02898716050058091	-0.0077257774461409285	-0.0931546977611684	1.0	-0.09485664850232661	-0.13271878876689291	0.07189258603707824	0.0838562053813384	0.011099253069056736	-0.03249068934170347	-0.05610200181626693	-0.018614462525127752	-0.11108000069273023	0.03077516152994468	-0.0076502036787068324	-0.05141054094129827	-0.16437957344122014	0.055481539713621755	-0.020571236378601858	0.0028175427858673184	-0.18531684858512176	0.07511661184589956
31		0.18944278465131112	0.3111972673891519		0.11301729665642138	0.4144655976187441	0.3157026734072737	0.06954324565904484	0.25314284775376583	0.20165731017045171	0.2932074658357976	0.1381482162445649	0.413818937759454	0.2541309448047545	0.3348550509467155	0.2466036756039857	0.32017710034135066	0.16059919395454558	0.08132806043573547	-0.026507213495394626	0.1800850858830005	0.23034111619180295	0.2481671705094756	0.1032770207562662	0.2445954939557413	0.25449103819106583	0.3005757179156044	0.31107998983510493	0.1902539256541495	0.28006523189562915	-0.09485664850232661	1.0	0.15423777714059184	0.2884367281298959	0.13265184337339334	0.31769616484607544	0.3894381072021759	0.10362603763643022	0.18186157117546967	0.5477093101593281	0.26872828829346085	0.38471078556860994	0.17234703038030919	0.13274926335326945	0.3491566811896008	0.26489699575900727	0.12693147467487517	0.31776563509854006	-0.07533149081574371
32		0.07615658379838847	0.20376216565505925		0.1454797780397179	0.11551247971207897	0.26919815838010214	0.11819046532034468	0.13706345191755143	0.19647791528863254	0.16988448719216195	0.2831125493537567	0.15834361492877924	0.16501024699862302	0.23055780365616063	0.09724985806043648	0.16770943879910805	0.11464949418984662	0.18566489713805764	0.0006761657294781072	-0.012375399768271355	0.10722912685334282	0.15001529734082394	0.2055102632264943	0.25051510125931675	0.32594199332545815	0.18229562023464346	0.13415152388066334	0.18354725877945433	0.17399968347707995	-0.13271878876689291	0.15423777714059184	1.0	0.11368563917331163	0.188264338083353	0.09837656377719534	0.24366037037965868	0.11662304760392556	0.07210613439381416	0.10660889857366605	-0.05693607339049735	0.1577939844290452	0.1551023798423199	0.367368538507807	0.07797143265712639	0.1777677756474549	0.03125099622945053	0.17851454698708727	-0.055155035498691635
33		0.08786099924709388	0.20350049642320603		0.07830950193107687	0.2338884147051883	0.27135712223696684	0.1107115550073401	0.30765916921502695	0.04490982023965305	0.3774689545270897	0.1675665402806924	0.24614673420737396	0.309215526957268	0.20390794490619416	0.29178934529858014	0.12972332793230917	0.11683108237494494	0.004788382158684638	0.0925404221436545	0.23467446779620643	0.30985599860285357	0.19417190576516621	0.16303207109882914	0.11324530627213081	0.16840523392023793	0.1790914702670711	0.04246058643693665	0.1366646595992605	0.26431692622052255	0.07189258603707824	0.2884367281298959	0.11368563917331163	1.0	0.19503193938695118	0.19433273756179745	0.0905182821289716	0.10794912633616624	-0.08777876785834625	0.2935476570496472	0.17069774664359258	0.170543994828487	0.08526798308668	0.1589163092089431	0.15909682471761194	0.26465365069446506	0.08327601286271452	0.15021891303398352	0.10948373996230233
34		0.15446182958755364	0.24667206067839204		0.0658361915743446	0.19715159208215083	0.18523592602553435	0.13665392369076612	0.23822298261487893	-0.0474712272233272	0.06378625513161497	0.18675488515030572	0.06121950751877918	0.333747797257823	0.054462835547313265	0.0723765297739291	0.07055525204697258	0.231750685703337	0.19178968745189193	0.21562185006705287	0.18646102114036558	0.2153726221882975	0.12973000385360278	0.2518275452158461	0.11776067334091177	0.1892295377521522	0.22572799944976032	0.1159237887453385	0.12591091157965478	0.2058008600141385	0.0838562053813384	0.13265184337339334	0.188264338083353	0.19503193938695118	1.0	0.07728704175618785	0.20396908636211306	0.009612322425493725	-0.12101603086615997	0.14609779475015408	0.06819874464495516	0.15950825429534665	0.09909592911232898	0.16262207815500415	0.16841101542129347	0.24551357697594856	0.08965656546338927	0.1659606885782618	0.07800906117214569
35		0.26773300945707146	0.2174008160130021		0.08442736074377973	0.07409272245406423	0.199402932217495	0.22421598185704142	0.1645045720182529	0.055952942127547735	0.1498064549738599	0.12986253012163498	0.29395482673651807	0.24184104425831823	0.27140395384252197	0.1528637078780557	0.18690232849968083	0.2041350516093515	0.0800193605340246	0.11633296910292411	0.1826584273285079	0.051219493863469356	0.09579388312557871	0.04996161229826399	0.09588826205145118	0.17604681269488837	0.2256785780179904	0.29296594034463236	0.17085739474948108	0.23157440873251173	0.011099253069056736	0.31769616484607544	0.09837656377719534	0.19433273756179745	0.07728704175618785	1.0	0.4013593928346697	0.21219578930554855	-0.003719724430085706	0.2581045316069795	0.048937310930176975	0.2821764168913812	0.18897402887830003	0.0872832176828393	0.30582842994123516	0.15322856400816515	0.16143181114026714	0.21057249931081187	-0.042214031938131176
36		0.19942609125839467	0.07845431677979924		0.13050134908229602	0.12821143806148494	0.11128077567465643	0.11233539343247746	0.09626580675202882	0.16573406027521972	0.032662793168491404	0.19347154545418785	0.3467464177154168	0.17054689074811763	0.3475411826408367	0.15024610505373198	0.2791648272372582	0.1339569523804076	0.16750717983206456	0.013822072807805024	0.043134017267164954	0.0017526913988033866	0.17229016116595172	0.00294755739316851	0.3253216978545432	0.18538686795172685	0.07245811877155095	0.3222945614136113	0.17010826440724977	0.17734623903553048	-0.03249068934170347	0.3894381072021759	0.24366037037965868	0.0905182821289716	0.20396908636211306	0.4013593928346697	1.0	0.26743460165248684	0.08552805956333764	0.3589396512275403	0.14839729658600487	0.18531693290104598	0.311954221330811	0.1765558706790464	0.4221204642774332	0.340975503890428	0.0703447820333601	0.13111360835104166	-0.13918536055591688
37		0.1023313565311669	0.1933441598009558		0.15681429263951732	-0.0455069951224309	0.04312210145218881	0.028329428634522546	-0.04470882063663773	-0.03094793482927407	0.130363083087524	0.2137578718837979	0.14311925707218423	0.09848931939536569	0.11495025959856657	0.21123066842751856	0.031397192761898604	0.10716528362026997	0.07314953869905741	-0.14342320924825397	0.12036272677072596	0.15296614579008358	0.2158057365982131	-0.03704954256591367	0.1497268274055792	0.23626483551993213	0.18580680493703905	0.09942306217301848	0.22692659928894496	0.2367455623017224	-0.05610200181626693	0.10362603763643022	0.11662304760392556	0.10794912633616624	0.009612322425493725	0.21219578930554855	0.26743460165248684	1.0	0.02731337232302307	0.12576042452368374	0.21290999969445656	0.09535330005569423	0.15227166876222076	0.17706427533751729	0.09410686294973518	0.14430484645871353	0.0734358857765575	0.13027697216967452	0.013420560677316404
38		-0.046620859358243144	-0.01242128686779377		0.014010342284065723	0.047342762703866406	0.07453700453688822	0.015931878462792384	-0.06110364888093026	-0.11212175919790793	0.06921341276827873	0.176646098909985	0.04651547446711863	-0.06455103119355557	0.09657912497436709	-0.05880623896918833	0.039979519269684446	-0.016569928400863704	0.017368485075438242	-0.061290034950247506	-0.022231401346505558	0.0448098510972189	0.10837434228528858	-0.14640262944330687	0.13694400024060283	0.11369971133451363	0.013228722990999515	0.19295217752205024	0.08333092009887477	0.033579794648901345	-0.018614462525127752	0.18186157117546967	0.07210613439381416	-0.08777876785834625	-0.12101603086615997	-0.003719724430085706	0.08552805956333764	0.02731337232302307	1.0	0.03234125952003948	0.09992206680793025	0.03824678929596624	0.024145463527693898	-0.006460778295449752	-0.01810379973706374	-0.07093567105306234	0.047509802644154484	0.09807659177602099	-0.2187310769075196
39		0.2561112634133525	0.261017597636835		0.18071419197754818	0.5433670597942751	0.15951424752344598	0.15717528522313118	0.21686009267205275	0.17118781730078425	0.2323050542043669	0.06297853383341369	0.31067216028119626	0.29974859614075766	0.23581453094328642	0.14772168099892385	0.23301434752436798	0.013164646297862109	-0.0024753016887740153	0.07093872771749495	0.13842949854835068	0.261218283222469	0.20933654206419716	0.1683525728179488	0.2870445954668126	0.20860481090298072	0.21758266236540907	0.2563211884785257	0.09734378283583266	0.21152854535716326	-0.11108000069273023	0.5477093101593281	0.10660889857366605	0.2935476570496472	0.14609779475015408	0.2581045316069795	0.3589396512275403	0.12576042452368374	0.03234125952003948	1.0	0.05717155965428783	0.22294687256838344	0.16818824064861837	0.06412819097196129	0.22692259955100194	0.22889435015064785	0.21506231626696953	0.2402317036510011	-0.06340144042065883
40		-0.02899471106457584	0.08820122190230667		0.061662903636456684	0.10671838064790042	0.12132784461305235	-0.05761028885879708	-0.04731962958332218	0.028942916391706208	0.1811911175523972	0.13340990767064725	0.1709904742779758	0.11441708593790224	0.1353016961879352	0.15186376041917463	-0.044139342440848876	0.040573162880857855	0.12164388568181089	-0.09332284849555915	0.16309057172539132	0.15363127986085356	0.2609245632063947	-0.07145031604391415	0.03215144189360005	0.10424311363694087	0.16186726208371086	0.059534597942282934	0.12197121355656847	0.2596570765631304	0.03077516152994468	0.26872828829346085	-0.05693607339049735	0.17069774664359258	0.06819874464495516	0.048937310930176975	0.14839729658600487	0.21290999969445656	0.09992206680793025	0.05717155965428783	1.0	-0.02001212609816048	0.13798157394080376	0.1330612302206346	0.16347111884832566	0.10745249608807085	-0.005619996341375252	0.060903064052412505	-0.060604671480358634
41		0.07827730126452648	0.13588936711182234		-0.010855234067544526	0.211290338917488	0.25217912166926193	0.15079168403492824	0.37821996227730714	-0.004634146621719597	0.20595633601925206	0.1344513838922275	0.30996767196700636	0.35055893877517963	0.16556361005780734	0.02101054399020987	0.3303033641633311	0.43761577352984704	0.118675642706666	0.1600528051959699	0.2254287764217816	0.06002705416209629	0.1806274267185518	0.35621777178109587	-0.014921195898960153	0.180725168818484	0.25362706352953285	0.28646145756636493	0.11999194736413155	0.3150017025994559	-0.0076502036787068324	0.38471078556860994	0.1577939844290452	0.170543994828487	0.15950825429534665	0.2821764168913812	0.18531693290104598	0.09535330005569423	0.03824678929596624	0.22294687256838344	-0.02001212609816048	1.0	0.14958202617116623	0.12297795182253153	0.17378938610363476	0.15801877204360107	0.25830579553568184	0.31489855386263244	0.1378159684507494
42		0.09621099514397313	0.12156821181365113		0.24122758136467942	0.07538990432593602	0.10879648041597231	0.0653096481486283	0.2186357977837905	0.27978587080734124	0.037089515233732294	0.2197335895608282	0.2929227776254686	0.24084714816619743	0.3194807256441756	0.14150698119091415	0.27051146821027	0.36850620527403705	0.05075334385478622	0.13105327471542041	0.10438807771874879	0.126726506993937	0.1470508877581502	0.23676454667662558	0.14861244087397252	0.13766760818731627	0.10506828224732458	0.3468639692057367	0.11360614146936546	0.24352275423629555	-0.05141054094129827	0.17234703038030919	0.1551023798423199	0.08526798308668	0.09909592911232898	0.18897402887830003	0.311954221330811	0.15227166876222076	0.024145463527693898	0.16818824064861837	0.13798157394080376	0.14958202617116623	1.0	0.1336884894191481	0.17481377202825957	0.22914362360871743	0.17254249829906287	0.31846436092946745	0.014013972655987963
43		0.035835341841348234	0.2859512066544599		0.10002073117089812	0.05154097338154814	0.1998264743120242	0.11601067686833597	0.24357299526413148	0.24984462139252803	0.2334611291704606	0.5000303256714348	0.1400478794483469	0.13537595981465864	0.22088403776126256	0.15337578738545501	0.07845743741619361	0.06588041249428965	0.13020563459192114	0.1069863691930505	0.12599110976502018	0.12723354702132172	0.28325072229020426	0.22267159507207843	0.18368446596959156	0.46175157679938367	0.16709516975703292	0.2195404617735889	0.1768729505576214	0.2600079418319763	-0.16437957344122014	0.13274926335326945	0.367368538507807	0.1589163092089431	0.16262207815500415	0.0872832176828393	0.1765558706790464	0.17706427533751729	-0.006460778295449752	0.06412819097196129	0.1330612302206346	0.12297795182253153	0.1336884894191481	1.0	0.10106694217405578	0.1479968387186955	0.11197550252973205	0.17949906054363798	0.09482868639836582
44		-0.025110814969015266	0.11536648384373455		-0.06322928667823499	0.060365944774041606	0.19686324918840517	0.12495790382513602	0.22219902788015475	-0.015514119184632106	0.07885559028467554	0.12910045701703649	0.2265631207724394	0.3474702836619615	0.14345334190653758	0.06597990353796034	0.30372100801445556	0.12861009841879983	0.02852618429151977	0.06426793251245379	0.1437721588385343	0.08561213707854776	0.18921511649032347	-0.04719743273365107	0.0440747475018128	0.06634279619183499	0.2061383604713279	0.2524039025941447	0.16009356561553192	0.17174998709291323	0.055481539713621755	0.3491566811896008	0.07797143265712639	0.15909682471761194	0.16841101542129347	0.30582842994123516	0.4221204642774332	0.09410686294973518	-0.01810379973706374	0.22692259955100194	0.16347111884832566	0.17378938610363476	0.17481377202825957	0.10106694217405578	1.0	0.1555878589809058	-0.014184627064755446	0.2905318123965305	-0.01787618125357262
45		-0.05122782746882208	0.14949252888879724		0.05875528833286169	0.13739787094585518	0.2553497467125963	0.1245712371521676	0.316081478186681	0.10686240748140649	0.17054016812765638	0.21394198872866485	0.39336673875628675	0.23626563910120466	0.4346947793215188	0.2726788000601438	0.29652462841956917	0.27001114119151853	0.13323163961964604	0.10560300988385742	0.15665687719857901	0.2076349869838959	0.14120044041910884	0.17307983374533142	0.09416669921680466	0.18497837527230473	0.04405305117390247	0.2687820284284383	0.1816406073232299	0.13577239799058688	-0.020571236378601858	0.26489699575900727	0.1777677756474549	0.26465365069446506	0.24551357697594856	0.15322856400816515	0.340975503890428	0.14430484645871353	-0.07093567105306234	0.22889435015064785	0.10745249608807085	0.15801877204360107	0.22914362360871743	0.1479968387186955	0.1555878589809058	1.0	0.13329637687019785	0.28701504275017115	0.1213766494772752
46		0.12018704232939795	0.18133006843453853		0.023087251600283135	0.15219127734866522	0.17977513133025527	0.05853602525613972	0.22685975063115574	0.09842584339474154	0.08285791632636667	0.1341958340338288	0.09047167607145483	0.272090408284908	0.05363698564839903	-0.04784623188998155	0.07394195253105255	0.33240618931662497	0.005336540183200035	0.2128051705732985	0.08303889805142459	0.128061569163404	0.04552785118633886	0.2801785065908436	0.08835207146642293	0.23185982361091428	0.07545448242453774	0.16952226236009124	0.07791633883675138	0.07023942847324847	0.0028175427858673184	0.12693147467487517	0.03125099622945053	0.08327601286271452	0.08965656546338927	0.16143181114026714	0.0703447820333601	0.0734358857765575	0.047509802644154484	0.21506231626696953	-0.005619996341375252	0.25830579553568184	0.17254249829906287	0.11197550252973205	-0.014184627064755446	0.13329637687019785	1.0	0.13145337912115956	-0.03416885364149254
47		-0.06287150039796331	0.2549208125758633		0.1276198871946815	0.11294454754642477	0.21606162008048746	0.09027937580098391	0.3066192978901366	0.07620480069993546	0.192309494962121	0.2150600322362571	0.20960115820644698	0.25924729588776557	0.28902873934953954	0.0997505328111211	0.40793945979327484	0.2278164851846191	0.0902250684353526	0.1777709867919703	0.09140133936640973	0.3394767404827423	0.11778853292063372	0.1419686773090451	0.0822196275610572	0.2709083558011096	0.09114619765102092	0.29853566229749123	0.17570872203145194	0.20800501953229586	-0.18531684858512176	0.31776563509854006	0.17851454698708727	0.15021891303398352	0.1659606885782618	0.21057249931081187	0.13111360835104166	0.13027697216967452	0.09807659177602099	0.2402317036510011	0.060903064052412505	0.31489855386263244	0.31846436092946745	0.17949906054363798	0.2905318123965305	0.28701504275017115	0.13145337912115956	1.0	0.013878654722108823
48		-0.03723218333428307	-0.06013411591399541		-0.08760124098246558	0.07278184541220119	0.03108456839311602	-0.1556811516385345	0.24553878599984993	0.07400358032747385	-0.0020375324483772627	0.04122615342347257	0.02072250306537289	-0.041597073378804215	0.019025072469261967	0.05163521893253018	0.047869565008625874	0.059450347866360304	-0.11211576676412946	0.35817828013992814	-0.01709775725535671	0.12642197031586258	0.04941232638751566	0.27871887754600666	0.018772858059695106	0.11756784455100273	-0.03547964849091911	-0.009200194342368738	-0.003224383610542574	0.10400371459917959	0.07511661184589956	-0.07533149081574371	-0.055155035498691635	0.10948373996230233	0.07800906117214569	-0.042214031938131176	-0.13918536055591688	0.013420560677316404	-0.2187310769075196	-0.06340144042065883	-0.060604671480358634	0.1378159684507494	0.014013972655987963	0.09482868639836582	-0.01787618125357262	0.1213766494772752	-0.03416885364149254	0.013878654722108823	1.0
49		0.12725007402122585	0.29628536146498463		0.16754092654310224	0.16610314331750345	0.306199005932641	0.06776220618908177	0.257771012197724	0.1184018041518508	0.2861092616359491	0.13368594477773338	0.48285427948820236	0.44974233371112843	0.3329258664687186	0.3195363865206993	0.3523588087146451	0.3261025641852183	0.17452989586182427	0.028000876671865023	0.2655470759372319	0.2884739589591751	0.2918693556060028	0.2079442455303351	0.23593287657202305	0.28885884293869674	0.13292287832998473	0.32026892820453406	0.1443986109998477	0.3040298491016176	-0.06444965497628222	0.5272917347734077	0.1884894708970714	0.34034056301160337	0.18357914905672532	0.3462767652584605	0.4661652695772908	0.16684196987480193	-0.05798824471313088	0.41286812790718896	0.15597755153342083	0.31857501122859644	0.3102813842984297	0.15751392920249224	0.29341398076766323	0.3792119503988331	0.07773741011038812	0.30104395998486566	-0.013235121650363332
50		0.12707300864513754	0.2778537647270759		0.26916883524389085	0.2575761871876197	0.24874923520158632	0.06417327641776466	0.19378756831828534	0.18958392927481563	0.24109634893928888	0.1836944855938512	0.14780079995590084	0.20777761678675014	0.1833884188033373	0.12621953405645925	0.10613688130673286	0.03867046448808269	0.035886950881235787	-0.0334549227964975	0.16039229147686296	0.23232806542717735	0.16980674310418398	0.09525947481170748	0.275988504824879	0.24406876124419347	0.11785711545441549	0.11501159861678888	0.2890280694537756	0.2100615154185567	-0.1361894340580885	0.3308946757925896	0.16795111513453714	0.3731206512360416	0.07658798100794295	0.1323308473666986	0.1380915861497279	0.1897207120151651	0.047672341040270905	0.46086542977377254	0.22122039617771505	0.1964535113338141	0.11511626288335694	0.1284482589807398	0.12078197751917384	0.1942341968996723	0.2714020257764578	0.37888624225431555	0.01832139530665644
51		0.1318246904037578	0.27033541037911335		0.10834347020946855	0.1331316591485028	0.3470252907304727	0.19974373760292052	0.3657270102672344	0.1497834982730309	0.3138055037643954	0.24349342019971942	0.43651142873088067	0.5507697879466721	0.4354440265474733	0.1820788424289824	0.4781893523645015	0.31987243270937055	0.16415559485125564	0.15351864285181724	0.29599808061816407	0.26237626739593606	0.32902320366409316	0.24139551854503472	0.1142323833517834	0.28683519050536255	0.1755596592766949	0.38002276683365066	0.20919908382947794	0.26370509298373357	-0.03406000404333969	0.4016028256690409	0.12784598274761333	0.23084789174934717	0.1961821322427294	0.3074726750119957	0.34607392345965793	0.07897235971850347	0.06476852459074624	0.4053531040437724	0.08183976974530761	0.3473613938798209	0.3230315862047476	0.13643852338020443	0.3491479832234057	0.36458884574075395	0.2004351783069974	0.42894817356757536	-0.0010438345843433116
52		0.052026156365770695	0.2559083511781472		0.07079441398179388	0.06567786249768084	0.3157003327318441	0.18738015573296682	0.6441203023706275	0.19503761775480594	0.11217441606795593	0.19919655191106542	0.2215870274391519	0.3757188072380877	0.22726226006095174	0.054364047615894306	0.3970522275750769	0.3360023961305718	0.25986264284293226	0.5070888896912067	0.14960594954019313	0.2683890116568358	0.13272185712391102	0.5270095699813336	0.11174831266529374	0.31591489606381945	0.23254489400016107	0.2638036103619974	0.11697958281642205	0.2868792022166377	0.04915681561222002	0.20764626772811345	0.11642292378567068	0.188947294854755	0.2885402604602065	0.2648819540332808	0.1484275190940455	-0.01876619305425571	-0.00572860685451893	0.15408079310730985	0.05214269178915518	0.3608472485830686	0.20647501461533396	0.21370410320798294	0.25939113103423905	0.25993933165266897	0.2039918260162754	0.32342612704906504	0.3106242697823417
53		-0.05172724249125163	0.18233828785807302		0.10766648328713632	0.042589001892905896	0.3063830629577528	0.0532478039632928	0.22592475250522218	-0.03086998806988489	0.2526533825962792	0.2150068718476966	0.40511209395936276	0.2799888047324003	0.39188603500970093	0.30334758514930016	0.4900500659332996	0.2673284453803515	0.23241434370900171	0.1448497721920438	0.055272064790204516	0.23240732088440788	0.1622763714448423	0.15460707388793338	0.05477149717141725	0.2717086036344035	0.10464994463202111	0.2561810143845428	0.14398654372835587	0.1408351511664089	0.057672008723858637	0.32319108956819936	0.2643776356286862	0.21311626943320774	0.11745157763212068	0.16255343150902796	0.3225546345209057	0.13141297778335517	0.10191967360592878	0.255384679677107	0.1385165816088143	0.276271170925873	0.1865437282190324	0.14919221862633755	0.21113972367067085	0.44222408071542574	0.0732331597975807	0.3464414645034251	0.04141539060101845
54		0.06286493684280027	0.16792121619524447		0.13334903511988072	0.0429250919311378	0.21274388264648147	0.01778132178398731	0.3149597592679226	0.192876203572471	0.12865283114176812	0.2445943894308725	0.036398602100749564	0.07212336179049067	0.08685184095151416	0.050121982785329706	0.09204223101655554	0.14344832578426597	0.09658992077456323	0.1979248918377189	0.11334486190865592	0.15535016625151737	0.19268263516083295	0.3836717071099316	-0.008521567360075727	0.14209702151835032	0.06571643509222741	0.07967532372834536	0.15943473931880897	0.2585658656324921	-0.08190967190795764	-0.036291493168149315	0.018217802147118194	0.173412112919964	0.10432768861835534	-0.09667355950310128	-0.20135792973784403	0.04211213385147573	-0.02583625898696525	-0.02588365564143974	0.03778837532752279	0.09518768703453516	0.11078767127489826	0.24823484212682995	-0.24883675293793933	0.14497839669746376	0.16711833393372139	0.13157693255424963	0.19264441542420713
55		0.0853205121091512	0.2948083879638277		0.13421220528505673	0.1382871053642438	0.2469650194218999	0.0870773270662534	0.2902162280995769	0.29885294512603267	0.1769492436230969	0.2212221771730838	0.25718638434244206	0.37366741892110944	0.3589004267237594	0.21035539560295316	0.24071984625889534	0.2946486895423733	0.12192169566358867	0.10560647735681199	0.18086705742734002	0.23778840283377775	0.35285635783028063	0.29377140579922145	0.22912204373096004	0.2879141405664879	0.22907018170444962	0.33736412255083464	0.22118754743920874	0.41649336494500994	-0.07631947026049044	0.3287388740032047	0.1811597974019711	0.2538366007371264	0.18928726052616912	0.20664222939895605	0.2558864140794689	0.023132547327858764	0.05677599873407246	0.26584911392228927	0.16056889347227807	0.20892407398279836	0.36983255461733855	0.3350401372986687	0.13336704449600442	0.19572647710001911	0.19997789981278802	0.3126418253398422	0.09197045426005787
56		0.2336336101654787	0.22108347205818227		0.06801642411697673	0.16078991218925448	0.20797696101920407	0.20726185830818222	0.20537940103044505	0.116296649716432	0.175288037226707	0.1504924852389698	0.4083064833802327	0.40702372481665094	0.3054405527762821	0.12463090239500604	0.36158599741167696	0.2119174057973567	0.192911347285235	-0.07722611946892569	0.19841896216599927	0.20417597209383687	0.1799217891065277	0.01673351331214573	0.08411307661157978	0.22125707303693518	0.30430012994475375	0.332847754751496	0.21516077575373443	0.26745937757610444	-0.028615320070320572	0.5428970955767058	0.1808091923359422	0.24139318935106455	0.08244574859746585	0.4572113200834802	0.47355671560736406	0.1302146745516313	0.02666499278984499	0.6009030356900023	0.12165607027976037	0.38212188846585066	0.2138594275821513	0.0862928326647341	0.5096667086932157	0.2580216564242528	0.1689377054278299	0.36521875284798105	-0.1566466727350706
57		-0.015114135706667732	-0.02030048155928354		0.10171977388451463	-0.02997755076738387	0.08705271789874477	-0.06319763822898135	-0.04975153473320816	0.0667175966787086	0.04485397925701878	0.08634886815269417	-0.04136029660566815	0.019888689211892723	0.0061616652647464056	-0.018896385086856232	-0.026637127461105744	-0.023513587990471777	-0.11356585610130507	-0.009062018235473377	-0.006473301806383697	-0.028495136647157207	0.03433712946482547	-0.014963404688205397	0.011737158675571659	0.06976255279147307	0.021737489063529167	-0.03287181468529503	0.10942147972324683	0.04554996971106743	-0.06453669258842369	0.009330339465090182	0.02512023540874898	-0.03612020934996667	-0.04307883108844795	-0.05183066350899798	-0.07278065381316565	0.10486625597451808	-0.038216080596095596	0.09233066946472886	-0.06529626967303734	0.10282391748894029	0.10474066446152065	0.0356688045940705	0.06397911723777641	0.055862431583848765	0.012406603203123001	0.16841464659236316	0.11551090513275523
58		0.06710151624269477	0.22374451278282678		0.20778101614615138	0.15451984329709678	0.2836017505981989	0.14165673858476938	0.43392595956573116	0.26127034283817663	0.24530612747506914	0.2856644530457597	0.3033716226351171	0.41148022212502977	0.26804821286813296	0.16447156502111795	0.24389093177906096	0.2920812954200406	0.036028259304576704	0.22531605464140608	0.2214632760582373	0.2975384844990007	0.21099049850228774	0.3383620089762906	0.32357145318031494	0.449111538149941	0.1914401162815565	0.25358896146358073	0.18294749768022783	0.37465939491447353	-0.07930802673098845	0.3133871190072894	0.29956749645781094	0.33458673463055605	0.3229788328423867	0.14791824532929146	0.22508984934497453	0.11833456341347962	0.11442569852446653	0.2501068940238743	0.10585416209464658	0.25242906991142705	0.2997687302803382	0.3732132934266047	0.14233904079221138	0.26978125591267393	0.15060251806108377	0.37112889250218434	0.10173460702645759
59		-0.0552787070717814	0.31800304232088883		0.11264592984238608	0.21913720870470263	0.22149230440126852	0.13805952554295634	0.2418810304759883	-0.0723156962053508	0.10468819578971923	0.1306558553376176	0.06621258188373066	0.2004045647017584	0.05560416623316731	0.0630286870165645	0.15041127731287704	0.13473153040544422	0.05423735554831132	0.15002016380865021	0.14466183453832834	0.28638543974436653	0.20141933791359223	0.33785491992273287	0.12659831568641627	0.18003749393687565	0.11712844522162828	0.03723590390308083	0.03851179928002341	0.272934777473296	0.024134767120235514	0.18437095260153755	0.08224238995801549	0.2461704855409385	0.3883582773457274	0.06761005372772559	0.07045132086058331	0.13042156867562507	-0.002957321095435693	0.15421082380700965	0.07556016624223089	0.0675328404743834	0.06936093808372792	0.07525967754917537	0.09079351843126533	0.0714008224103673	0.1585691963384866	0.14659675087879145	0.007299933604989605
60		-0.009497204274316733	-0.0022536123790559974		0.08053059501202443	0.2761426433653363	-0.047952820746810045	0.12692495944990617	0.12471035652535352	0.04017225964389486	0.0986017221072347	0.06528417041612569	0.17032849358592475	0.1735675470014247	0.11379996986638186	0.027801649595721845	0.18429751561995297	0.06711393062491006	0.08088999602170795	-0.0897330050655453	0.034561061829256855	0.051690135098688916	0.08024595686298386	0.1358343250318632	0.02940784163310571	0.11486810916380279	0.20841816880784417	0.09726882979325431	-0.0030307631679774905	0.10374757761169595	-0.04055264320742135	0.1334075414720152	0.12613322031611918	0.14628804856772276	-0.07374656776526367	-0.03256861050950926	0.23275257903476818	0.1530153607964707	-0.06597240589064457	0.3409732499710458	-0.041029935384405206	0.15328827853446786	0.1438802190782558	0.03653327273729073	0.18150019470681483	0.1759573283347298	0.13041021367127467	0.14578407530782675	-0.052686645954970114
61		-0.040600197143853316	0.05642219599254042		0.0714350474397568	0.2646901729109807	0.22692106873124637	0.1525417319336649	0.19968460877694857	0.02202933236585865	0.16544947446502004	0.04204671806102389	0.14687292461528328	0.11274457545045277	0.19728131275808927	0.014759742623964608	0.15425745569873467	0.07821555281235987	-0.014165950173689984	-0.025056320525903522	0.09183235607633426	0.1498437132622316	0.12687132519641167	0.06389939042038918	0.0977689414759718	0.12493792195260468	0.057958105915019334	0.204407890380249	0.2043166057896185	0.1286987739992471	0.04268716299805167	0.4146033485890997	0.0556100488852023	0.1463300161340382	0.08101051278081145	0.25528897770724623	0.20022695509578975	0.024915689213743684	0.237486707069262	0.32618219448821484	0.0497219853800775	0.3473436787167041	0.12665955634517265	0.08249465449549559	0.3157486590126234	0.14324241999182113	0.0759582347251974	0.42848550405316843	-0.07203228663278885
62		-0.0396669393922036	0.1915325376496049		-0.03932930493243691	-0.07867586427002454	0.09784362807898637	-0.018920508740233755	0.30669712486726985	0.01726266198361798	0.10209125699727647	0.08795644331626763	0.047284365443035006	0.09216829642761981	0.09869728542067635	0.07557812799626344	0.27074622915263596	0.2450388057228983	0.04212557355157204	0.1590801196239501	0.021941946293409575	0.12622438372092679	0.09928708577136383	0.2376089090421008	0.005796215694284005	0.13297888734051835	0.005191129586434645	-0.029189033844138023	-0.011908518048805572	0.0037198722647895544	0.02050513598959286	0.05681880889573744	0.02649069248709361	0.10309935459490613	0.09417208960925376	0.012413865652372473	-0.08312641728231396	-0.04110948775401341	-0.0010528021809620167	-0.1537543626939785	-0.03489489322518584	0.1974056310312607	0.15001486767523234	0.018531715751857462	-0.09451570583753482	0.10750229592925475	0.008237913105296438	0.11547009843229437	0.19459069208616156
63		-0.02018557413881023	-0.06488526715579708		0.05639694588391316	-0.04003630014040585	0.026550202270117607	-0.004043468506703846	0.0908754368156849	0.02712530716100253	-0.02699949618581291	-0.0875346160504219	0.21487353750715535	0.08882771881559134	0.07771317101605575	0.10588232411719284	0.024381320084331234	0.06510764186563726	0.09190388496084138	0.06813258800925129	0.11379734000055379	0.14376563921348534	0.22180800012249116	-0.04608739594258239	-0.04689760557866021	-0.018584419289412856	-0.014210269393378588	0.17228725628655484	0.1314297474127565	0.013116496434021411	0.06607903322123465	0.07968228903425761	-0.17526818827929094	-0.0651810441064112	-0.11155696214457735	0.016429704717503033	0.10213036331234399	0.08624355216601011	0.14713110516173114	0.09292442342678293	0.1749132968073953	-0.08508382850007216	0.05388013465143138	-0.0497875577039716	0.18080842728612717	0.12357213604964251	0.033757371461925846	0.01750171331273088	-0.03318638568610258
64		0.1300579686479341	0.21594070610379995		0.06284422945960616	0.13181616061837126	0.2447695350092268	0.14390115568316506	0.16925407205692647	0.0841768959611791	0.3078353408201888	0.3263295858348476	0.3731872861336713	0.2608770763294509	0.5208773704442224	0.18366130591926327	0.26117806158709617	0.26382056123209735	0.030349782951367484	0.0833579096556877	0.14422895266243696	0.14498810584963637	0.30758155617373234	0.10636587192320758	0.1451821004973687	0.21982885758767354	0.12120104828297909	0.5008141693243622	0.2917689015976788	0.2335580539596551	-0.1278441089612018	0.3876581159107228	0.253029199331683	0.10801632726602567	0.018204095336768273	0.2288871800737547	0.29704420154323974	0.1910262411579545	0.2563964693196405	0.2721390307467132	0.15463978761751646	0.28849958450446206	0.2655498702725779	0.3683823169339176	0.20112695691448562	0.3482500365928297	0.14834766773154215	0.4396723008290763	-0.04270309201006209
65		0.03748779387844673	0.14449455890023222		0.057653649918524605	0.01992513549994044	0.01652355707068911	0.05770126404306756	0.16765269187466303	0.13651132896512014	0.27807164562289527	0.25698997935601847	0.1699227497429646	0.11244389984931753	0.1845229804321721	0.09648317759211367	0.06627020193624113	0.056833271101364734	0.04146969473244056	0.028400990288203462	0.04304869334056272	0.057460161396341365	0.2246840013477576	0.07987319238527274	0.16855283843522256	0.3098029087529155	0.07506216042156275	0.253866960151832	0.1583555072129364	0.16170191028465833	-0.12678032861414604	0.10217133506857347	0.29817145419702856	0.08616031810053677	0.0527515486177059	0.09342376767399253	0.12751248428603404	0.29700753905687854	0.10996307106169756	0.08657483265791727	0.04897859827412434	0.056066725917442106	0.1145186006952143	0.48272128323361396	0.09033150221143477	0.058518543069096	0.049636783140901294	0.07574706513086855	0.048514560983329916
66		0.17575524285473673	0.15072888447593202		-0.03772815092658585	0.3237843907174008	-0.013149186860566561	0.14903809483095373	0.1342791802801539	0.1913311824491859	0.11099936197373644	0.08274782348173702	0.031144311670292878	0.10497913157185404	0.0712842098003996	-0.014190420937878416	0.036619854620514	0.08635688007930012	0.011407361988303853	0.16773490759902684	0.007353474305104347	0.02463087634716132	0.12032283596240463	0.2156014734024515	0.11939737021610601	0.1635751249393429	0.07104394457879613	0.19808859931132994	0.005951295391606757	0.172126582554161	0.0021100482023081652	0.04566006794065689	0.12751531385294185	0.0965792266703862	0.08914658733203859	0.09341361138508217	0.10898770404727744	-0.05162781439809434	0.04344540128045983	0.14605665571390533	-0.06634483060135722	0.06392242436592181	0.10181309598550461	0.11428739156919569	-0.06600636334962622	-0.0061071178442153855	0.07682655044575669	-0.1113495700307019	0.14895588039358618
67		-0.05908037436573313	0.20731335650291394		0.11484775671480185	0.11938083275006878	0.23392549688367997	0.07629151304248144	0.33949523202920734	0.10977028750754826	0.1574785367226642	0.17442223925195816	0.32369945233045083	0.3497976593519852	0.43925835241349354	0.0763062098972749	0.5250478040611056	0.3468317616543325	0.08228811364204285	0.26544525837710914	0.15814245990292664	0.2091795302914296	0.20232257565348843	0.18622357034584416	0.041869196343449294	0.12787021368273765	0.16324866079008507	0.3924293310008472	0.1005755954540771	0.13617720116584006	-0.028745017043688842	0.3335014903458557	0.17953011248879455	0.19179113007161033	0.23184602545154617	0.1804954946294862	0.2542633774685207	-0.04635788966607536	-0.025858359548481334	0.2612669099302799	0.04326763260665122	0.36132232077174586	0.25513468970228176	0.08945650544419133	0.38598310464855257	0.3964530108842836	0.06210232893901656	0.5461532499777325	0.12206260026166042
68		0.11672393372313208	0.3139578621135079		0.1028371992090304	0.2016484435752007	0.34836450775986955	0.18028673339680384	0.3928477996082497	0.1261475886830012	0.24187602069231587	0.23150538709616456	0.3849873067626769	0.29340014440343215	0.4781247707628619	0.16575146950866626	0.4846989493866762	0.3186049746418647	0.196828942426601	0.25362608539502685	0.160974690440762	0.2145971549506351	0.2299550831075163	0.2942165591128023	0.13380036138793247	0.21036391438941385	0.23330745680237935	0.31729485221873804	0.1622734806066266	0.2896041939418807	-0.11067535657707109	0.4483942521878032	0.22542661131868488	0.32495526796364893	0.19853485497185439	0.19468927977094228	0.2611775508171104	-0.038491938858144954	0.06495347963766367	0.33864739050918685	0.16653663797440968	0.44401220677419784	0.2513445953830828	0.17463649082646523	0.23059758135351305	0.35205603176030903	0.10163620428018715	0.45399492942507436	-0.019647743760500744
69		0.14932171778661354	0.11003260353717373		0.06562426801749631	0.13676485003287175	0.17317328467303117	0.16982098325745076	0.2409001031521952	0.0032774560335387354	0.21620047075254475	0.11081243697576597	0.2239268628900399	0.33514648117199064	0.23271893271718128	0.19389605785694364	0.14874191071997714	0.2524939586786626	-0.02651610008083217	0.07146188663095361	0.09409440962142598	0.22092909350874324	0.1784022417537798	0.11561670429398224	0.04188714273867331	0.24628161313389113	0.2922634340911006	0.25498657915312295	0.14739106998707893	0.23231825126110434	0.06893999643236397	0.24263597410837107	0.08777939098778573	0.31506268765597867	0.21323567399195892	0.48443035085369823	0.16761213155201782	0.13550050852719198	-0.052454449825349636	0.39212193320499816	0.10463391616057999	0.25034872031701483	0.21723680588036906	0.15822035878289337	0.2869556304329612	0.16526444176571287	0.2283118278861454	0.19280025822581498	0.06481072356617791
70		-0.03183265696678154	0.1499091651146586		-0.0025210304887416037	0.014376045303006417	0.20902386006196122	0.1061111155954263	0.2581791489179898	0.1408504381125069	0.12440021505020939	0.16072128299899302	0.3820934413177453	0.272060701189742	0.3450546322163595	0.2214359062096303	0.4416660247152931	0.3286637606951127	0.12110860056177897	0.1059363719666126	0.17357509668677748	0.07062501952083863	0.16743108575648075	0.1491734908462392	0.10301228265738914	0.10295400947064659	0.2619841881156822	0.35131121156654044	0.15278290125994648	0.20801377435745758	-0.053623031140747915	0.3510351946370404	0.14981926376573124	0.11970934374454982	0.09885823495590902	0.2281584833592242	0.24063012394334596	0.05630360614715188	-0.04153124995126139	0.24762754564781816	0.02818571896008654	0.2568030367992262	0.3808630433652925	0.05582150735659832	0.3773126925804441	0.36801716730310535	0.022890535960749553	0.3435327165380136	-0.024598389345712377
71		0.09578348010006675	0.35016829520300785		0.15570727014644412	0.010729639564057421	0.2989319771683346	0.14118445258022932	0.380206580707324	0.10032896145537684	0.0872368168376319	0.2571290675564007	0.29401276069418925	0.4101777620425704	0.5206959261810652	0.20915795226970962	0.5502073505936239	0.40939243875370374	0.2532705583953728	0.14008389070532076	0.1934140167354124	0.2199803934989659	0.2800337661894435	0.2259458571453844	0.22813877127902557	0.261600545910395	0.2252291483864157	0.26739334777690177	0.2145162902186326	0.21019878891892457	-0.12408449985865919	0.36499150082899307	0.2644562039657798	0.19206157556426295	0.24365638491880168	0.22507533301605165	0.3738042421001447	0.04347832659218877	0.07200664011225877	0.2500499081601211	0.1324456867645785	0.2867235484652847	0.303943293689258	0.18508219157259448	0.3131413897567632	0.31785276165822024	0.0802344138770294	0.4701395232320513	-0.11801026132264426
72		0.07453666659336267	0.3272739319420016		0.15255419620299596	0.10938301354637055	0.25056279590139047	-0.007102293020584904	0.4848166827288938	0.11573860500449162	0.2397199617045714	0.2077020573992278	0.2563413881777893	0.27872893886228306	0.32118451572519535	0.13410671948367836	0.4038547768161981	0.32208884936726767	0.14157496842497105	0.3099893984718464	0.22647006574471437	0.3190551849241368	0.17993003606992675	0.32288117422063395	0.12922712737887262	0.15698836719289658	0.23250458542950472	0.2521248371555157	0.08439896619868398	0.2636685542220838	-0.04652390971383825	0.2799899930328806	0.19388734640949842	0.313212788610207	0.256212099824805	0.14851102327245763	0.11736164276182741	0.05520391143359369	-0.01890953870850167	0.1984163811033288	0.20977593457967236	0.28710537512955686	0.2854071014264745	0.19976876384484238	0.17184654420289214	0.270178662292702	0.18570204930268122	0.5020968519684662	0.15166839318849568
73		-0.016616616085267176	0.1006759868022093		0.010698777058945574	0.12576064607241713	0.14000353842418395	-0.06948004916240846	0.11331744200322405	0.07089469527891237	0.17507751188333018	0.07729283348796004	0.26347763898906607	0.2866941769440124	0.1271394064552293	0.18570216636757192	0.2405856359659694	0.1170072031845425	0.10698237797506878	0.005081773042233302	0.09519678951954658	0.024693014212707507	0.15163647940510866	0.005135189500744661	0.08831150056488346	0.16808322743451884	0.1424849453088494	0.19952182327054385	0.08801647179377464	0.16381693091828067	0.0642164280311881	0.39641783213714304	0.13206767283100274	0.10233764345567144	0.09300061771181135	0.18805988394737932	0.3881350158796361	0.14175906080632347	-0.05551953779598209	0.4048574263453442	0.19655560036589698	0.21872758975293125	0.05721274637237256	0.01724672979310155	0.5320663489070337	0.18344359021039167	0.07916697174924422	0.1725008486758379	-0.0921822615758276
74		-0.006711409395973156	0.09147525461921224		-0.1280313391724988	-0.013311486663423622	0.07090031562604772	-0.028062816904983984	0.07031967683435142	-0.0661261401805325	-0.11259760324525987	0.026048007478553854	0.1303529167053123	0.1334882791710611	0.11920031746085899	-0.044553340831611554	0.13665331325430657	0.15924043769834456	0.1555417616719037	0.11983765042667253	0.07760248129205019	0.11475074718653065	-0.10287730629411795	0.067372039125655	-0.054014492502009646	0.049808453467923744	-0.04237491621583852	0.08599263847146128	0.13011991079032084	0.08845769331033768	-0.028657421994159948	-0.03521343758969116	0.02476772716336912	-0.05922552049310375	-0.052114642743763644	-0.023015328750842962	-0.03231814066822623	-0.05310451778363723	0.07642592982142835	-0.02601432049630351	-0.028994711064575837	0.12026636044474133	0.11626902813519996	0.03114571799443162	-0.02511081496901526	-0.05122782746882204	0.1927903963371884	0.11962400197414823	-0.037232183334283055
75		0.12734659269461834	0.22215519894273805		0.21294404315975296	0.00679520697555303	0.3334018379284156	0.13009466787233623	0.23687137429221072	0.17566157396155868	0.22173603666692765	0.3487555417549861	0.34530031003963635	0.39921965607176685	0.3746301077759292	0.14194940634591044	0.43549322528864415	0.22352071106849491	0.12012983056610158	0.017398299269547	0.25647382613694103	0.2400822572391447	0.24749063801890211	0.16323815480298542	0.12803567907096314	0.2601747568935043	0.1868959077953433	0.2927147924464063	0.2666885123497939	0.35533180285416166	-0.024994080325983534	0.42758957184993357	0.20678803667298074	0.2767777295417309	0.20134116612117542	0.2625568114124052	0.26744495526491446	0.12641343390112172	0.11467977534011367	0.29059402288442393	0.23114047719981162	0.24866917849548634	0.25165519138310033	0.20150947307846603	0.2863227331938753	0.23741918338296414	0.08490585036184084	0.474383067771284	-0.15871665265110144
76		-0.009509086376271417	0.10423617978393936		0.04376703315318867	-0.018860431395382963	0.09313897983242234	-0.03976091073673642	0.10085317512500598	-0.0936910776272113	0.07145130691376524	0.0716816520380019	0.07253567364776052	0.050546444071339576	0.012646714091804581	0.054843417241170596	0.18879190993921957	-0.06592055014302788	-0.07145016797659888	-0.08984527144248029	0.17491050638034866	0.18546204244622574	-0.14576210956462596	-0.01844024502104445	-0.07653064274103914	0.08233520206572863	0.09362898265300967	0.12388515628397573	0.012091231309601444	0.10502151782965444	-0.04060337925849535	0.12096359929753402	0.10762372134690927	0.05225134201426402	-0.07383883325852723	0.20003322952103098	0.10557820145654256	0.03747458137915677	0.1126027747900172	-0.03685849067228436	-0.04108126858324455	0.042519877557570036	-0.07459150347538293	0.054655869167522894	0.1977562341901227	-0.07258234560419408	-0.053914438251252354	0.1473896860892936	-0.05275256304812774
77		-0.02672774642023419	0.10696777340294157		0.1230555755203306	0.21116698316546192	0.049396982182215346	-0.046732461352008134	0.03363867503830901	0.10232372759394741	0.14947277963594316	0.0897162884472356	0.0666699271730195	0.013805706872766669	0.14437454459795024	0.11371241445562283	0.015762675558905988	0.007117981564989341	0.0319895338162898	-0.030791707339628993	0.07309426802150149	0.13006481428127525	0.0264192884287099	0.05270173952777025	0.16657051472283804	-0.015163786717427463	-0.06272961636439092	0.09617429604605852	-0.05877847794901221	-0.03378872754804112	-0.11412629790951477	0.10564377674626925	0.00901257319577112	0.16763938689502328	-0.013893443028642812	0.035714748584337715	-0.033125762427681435	-0.046616106813988645	-0.06508276286477674	0.16456641193844918	0.01815232957883867	0.03292433982668996	0.07311945740156238	-0.003729860239626506	-0.10000216873969185	0.22421210227313132	-0.011944594192804055	0.11019164141689951	-0.030233560511731844
78		-0.0479292075564995	0.17826548889011207		0.029087900919832304	0.08869266746904804	0.24602896226858234	0.11213946594324538	0.2416977381413703	0.042431686940678205	0.1320979382099728	0.12715265721403204	0.10211262526649699	0.16384980724839487	0.13979062399879386	0.03434221678365703	0.0007998598340510073	-0.004693615967797293	0.0476271417655567	0.026304003648482396	0.24986144323640416	0.15054627714428212	0.10428064006010773	0.10234891305500513	0.033495036202736056	0.10426461743481263	0.035772558538840746	-0.03369310801884387	0.12240211304768892	0.23667810546367227	-0.09242699308715542	0.1023143982842834	0.055926351456319565	0.3248644036518397	0.21274739023846218	0.12257483522976113	0.08959255913944059	0.11625088581763594	-0.13516878369009466	0.005098046154933168	0.1961047190821995	0.10007604900374148	0.06190462602410552	0.15610379647579306	0.18076468940685936	0.24316890813203462	0.04134006999858964	0.2196152237961421	0.09829032145995052
79		-0.0420576370241018	0.024359865929076557		-0.018971353718047267	-0.0009372971846446515	0.01079721076945763	-0.02631141506546952	0.16185675417406567	0.05767985969833644	0.10522614772153172	0.10849105367272718	0.1009201217501671	-0.011086211061029205	0.2131745436622634	0.05110900821997615	0.014293991542831334	0.1279899810120933	-0.09038978172757438	0.032033712007316986	0.04931048516476733	-0.011960517733530431	0.010855690524066755	0.08750345882987746	-0.03795444070170315	0.1431885318602475	-0.05481519723673902	0.16300737116399716	0.10779326215900127	0.1185857106165228	-0.12445342051316945	0.09051097252486622	0.0018512174342537623	-0.001241705419762088	-0.17510054129305214	0.1623130766518592	0.02455879654399355	0.1060286304104154	0.014667215910988747	0.07848537852312963	0.01738827005711584	0.09715179706321661	0.22081383450226538	0.21037501794756816	0.0879199407051304	0.008995288834988796	0.11649683753511134	0.19839477452294066	0.09464617339360595
80		0.3056180596724744	0.09397292373935788		0.007032977832294498	0.13404057427102728	0.026898820531612692	0.2793356843171482	0.07516028088685472	0.11422077695117168	0.09566256388125635	0.12325816441359998	0.3423366530503617	0.25355342043051765	0.13346357040436044	0.15191699455329424	0.14035052586274963	0.16537762464319936	0.13935550677862005	0.0059277741587247515	0.19995012795643635	0.06179746606166262	0.1426224324148892	0.08333644158304856	-0.0339158659237584	0.15017047767327252	0.3847923190638512	0.16632545027568107	0.17782011677264187	0.16259198341137834	0.06314496056131016	0.15503815566645385	0.13296525645637083	0.18095181123542942	0.1475287122194856	0.30214026394711335	0.30418131383140545	0.16409448272121238	-0.12509455730622648	0.23127783678469171	0.1343899592951582	0.21883312923882572	0.2356757913349361	0.06815022105576203	0.31655289628660765	0.2084083306110675	0.0548046781392743	0.09433379435649374	-0.09990256627311377
81		0.06424895913797347	0.23855219846228054		-0.03196754975541228	0.014616665422914565	0.19081801908527812	0.09714575282350997	0.4716573724992286	0.21526670592388764	0.028622721847715412	0.23605308297157288	-0.03977489572763929	0.21134206398788957	0.08813172944465682	-0.017091062988882418	0.20725502913433277	0.24944727554901935	0.16242449714992874	0.4057488878481282	0.062382423445702564	0.10788970035913695	0.05713278816704066	0.5311166021182296	0.15361791715751164	0.14511697719113215	0.21620716507070342	0.012173532817008042	0.08332272445904963	0.2654009216528713	-0.04257698683578175	0.1150716884165467	0.10476087944855185	0.07270654902110146	0.2687337104518246	-0.026517523951163666	-0.055961978046823166	-0.07267031772493782	-0.11527099240462274	0.015285426745447509	-0.04049061115653808	0.2234377274282492	0.13069603498523566	0.22840537115984968	0.010289579665270021	0.03998808000459433	0.23426639918863087	0.17577874166512394	0.2775945460109692
82		-0.04291847629229433	0.13510348204223135		0.10983838557585007	0.19585371014847958	0.27276883112055633	0.008778969715164873	0.2562002952883834	0.2506262781526445	0.15619068109887693	0.18363226715892372	0.3947878576833064	0.31684139272174655	0.4274673273181216	0.17804415957396935	0.3511650923757576	0.21813483265634584	0.22350184834195683	0.11785091842348623	0.17354964837664252	0.22595394164230026	0.18458816495033378	0.2141919617175741	0.07383164123824174	0.1997329131087641	0.1218124438930641	0.3807993566886147	0.06108725526276127	0.24978016334583272	-0.07282201193619253	0.41435164205356384	0.18723321632471812	0.15188843619906509	0.058505209038600986	0.16058813169236322	0.26268535709776175	0.0003724679850820361	0.13704488733022113	0.2884554095043997	0.11529356014565934	0.36589726136876766	0.2104183057848185	0.11957911382842423	0.24365217281593804	0.32842007962938097	0.037217413121761196	0.3930649665556706	-0.017553140818761147
83		0.5109492861371062	0.1408221210067731		0.06316304981933388	0.34253235800629506	0.10489858049584126	0.075604042028111	0.08547716919374793	0.07575390364341542	0.0588241261153588	0.046749739489768405	-0.002933097934116496	0.08564889229017378	-0.01327895435209008	0.1452930070543925	0.02767634697754278	0.004081754953107572	0.0036548433984882485	0.0744723566797777	0.08065859466517439	0.22044624648569985	-0.013015960478886097	0.1561448242566994	-0.006717969269015726	0.0723844833704776	0.1430807838745393	0.15666222968046836	0.15243188003726763	0.08586545702504281	-0.04983399221090308	0.22142434639063946	0.12556376285809426	0.1035162011031919	0.13802570185702878	0.11091528730096949	0.06410695238111638	0.09058970389378025	0.13499585966811434	0.3116818101108732	0.11903751242798027	0.04966339799917014	0.11015374718844795	0.05102297262074117	-0.04366659910407676	-0.08908293131123292	0.15438079552534578	0.10348228066780298	-0.06474512378167484
84		0.08766036188311872	0.32025641634618046		0.17805398063347985	0.18974999120317015	0.18699949755657128	0.09133647998624304	0.29142357570018923	0.19369525163845921	0.046006161755010926	0.2345838268718737	0.32865530622836187	0.3753519602927415	0.28028416241753457	0.11042015441721034	0.18951787968601996	0.2248326038775851	0.09401873982015885	0.1192273742078633	0.19067448784237842	0.2715464229516167	0.2520582912541062	0.21401040150028222	0.40214266805552723	0.3198401403782592	0.24991277800151304	0.18497592109317995	0.16879502816564748	0.37676636375431255	-0.05927395501256611	0.39063996445085203	0.19954754550813236	0.2930549102963358	0.21794724426470907	0.2526052823246243	0.3229209251017353	0.19094619494111797	0.0428129744679129	0.31181584510545607	0.17520802051477524	0.23338365952749995	0.24051493861133916	0.16959423931363962	0.2561136761230793	0.15830857117946384	0.12034514270039634	0.18282878851048964	0.06831932881204966
85		0.05272711899276034	0.37005543850676		0.27623080828533825	0.11397007789320152	0.30887919295910665	0.062375293835729324	0.394898010847388	0.20355688995118532	0.2548839504161443	0.36849270353791985	0.2827962848061866	0.34954037562094253	0.37772408563834203	0.2730197811170071	0.17564956544863383	0.28630815230024187	0.09884807441464247	0.1351007720077522	0.1896847970804025	0.3498137616036223	0.25702667324903916	0.3575503002483103	0.3152338417996301	0.3481195065158001	0.15442287672603175	0.31741154624943846	0.31347182503498205	0.4756382688354356	-0.033364965387680044	0.2925836617658061	0.2804227076439188	0.25620822980058955	0.20765393466490176	0.21964298529776785	0.26619330088528187	0.2641840812587633	0.05186642976534153	0.22917109188221696	0.10105806465048188	0.19644373063968468	0.40128291920301623	0.2428452863887147	0.12441618089230197	0.19463316265858677	0.12234819232745757	0.27582259873019654	0.1494060961138606
86		-0.0148528509002263	0.03060488578974871		0.05288715739371987	-0.029459315474155118	0.032222306534876	0.04945340743684851	0.06366196019348982	-0.031010997388288455	0.12100164259145368	0.07825340904883783	0.1087276432625234	0.22111411238976666	0.0456244140450242	-0.015432661671391115	0.1028554989181974	0.06582151828007915	-0.03596461526886435	0.11457620289517324	0.12939711807280813	0.0484827448651767	0.04392557063270318	0.026584851293083016	-0.05984971441689744	0.0867835826953505	0.07952170261114125	0.027255545407819125	0.013607560303319029	0.15659361123078727	-0.0634210179935544	0.023325962849392735	0.050886260573907015	0.0145903045768914	0.14710102715536857	0.2279130819367432	0.09591758204005633	0.0678227433349294	0.021934028218731066	-0.05757163671674225	0.04126834456313377	0.08598132896199054	0.01050121181760869	0.051244896995435954	0.21278868822217942	-0.041562557181048225	-0.08421241337270316	0.07427422910995216	-0.08239760609534545
87		0.13215751475287782	0.21975377498569407		0.0785563331003809	-0.04889143875711198	0.17531054838116727	0.0924661306387966	0.2137615922416794	0.03712944770198406	0.22344327435584585	0.23909947463140688	0.16146046662279018	0.15562130330352245	0.12897746876157443	0.1500538625269327	0.15600389093996184	0.16242988383498372	0.1208285517854699	0.004170144609287362	0.15215963605668412	0.1983915930820098	0.10314585610310265	0.15811484335225268	0.13268145697760378	0.34661567922848424	0.13439432773878238	0.15072985846552095	0.15100019381598442	0.2061672122268558	-0.17985663944321745	0.1486889629649807	0.259646032434996	0.18967532560793146	0.19449173933894498	0.2643930168051174	0.08826509345586038	0.05149868955987863	0.06545209389768211	0.05382701285006473	0.04385101971794753	0.08332134556993194	0.1438989936930794	0.2803183778107426	0.06928044500020078	0.14675359472939847	-0.033660450325353516	0.20102007348092324	-0.030801141378444967
88		0.1799342035819884	0.14820760191667168		0.09179642746254318	0.0984677908614175	0.20263477682414463	0.17679609096163912	0.3214304661514358	0.07189649011749896	0.12606742676074753	0.13667153101222052	0.5240505821311482	0.32772643308607957	0.3951270808308613	0.1441018581445777	0.5602890178494394	0.3702129477974489	0.1197694480550566	0.19660889145928231	0.14739241923857171	0.1177779993998622	0.07179937437407927	0.13199178514135632	0.08808879364450782	0.18893004688786283	0.18016158207201258	0.37340837489489476	0.1900708477967573	0.20432183421260464	-0.006055618803035498	0.462773331486709	0.07476205596599352	0.17382716757047276	0.06293908624048793	0.4131592758801136	0.4659923607053065	0.05340410505319168	0.040676178891632046	0.3908162159141249	0.04000498611027333	0.3769144073400962	0.37468284656638784	0.08129185720096935	0.36105030590858805	0.35888588471973265	0.17314438698069487	0.4439973112650091	-0.025335570872379386
89		-0.030845890190695946	0.08486206436080675		-0.01105821412590088	0.16777648171822618	0.2783751517734215	0.06115689442179228	0.09037240329709269	-0.0014006745468740072	0.09679752765398579	0.09623977307785565	0.33696195113119665	0.1707496105608597	0.2581417955807552	0.09074645101751865	0.17782566106131645	0.11803228971565041	0.0009130774289980023	0.05174945041091023	0.09342117716231511	0.14486811666669355	0.1717497702479563	-0.017025959846124022	0.053847381491809884	0.11220363326627608	0.05483666246199362	0.27897476505090774	0.060751109079668644	0.1598262423643717	-0.028222638970919506	0.40631154316690554	0.048044706968189854	0.20874508035288547	0.2523645099908703	0.16238313404261176	0.32407807211186257	0.14072075967982164	0.02591854931403865	0.26610985487598127	0.20245991738405203	0.2120290847958234	0.023625453366872377	0.08195394605113684	0.3885425869238866	0.3592002964623822	-0.007878855604288892	0.22514453420446165	-0.03010672195943861
90		-0.0067114093959731525	0.08948240896519336		0.05200017196527205	-0.013311486663423626	-0.13428555399491424	0.22621617243882006	0.08754449745327783	-0.06612614018053248	0.07356007343216796	0.040519900771062566	0.09437009648543895	0.10808366924762977	0.0713887988354921	0.09407696270856608	0.11193889264059426	0.15635266564342692	0.18189894333055545	-0.06341181214290927	0.13345276988739538	0.14019510523826945	0.05060453550713574	0.10002587584271704	0.10749673018440462	0.08617453100770227	0.12980701759935323	0.07459020197602123	0.08732056032321703	0.08324223418330008	-0.028657421994159934	-0.03521343758969114	0.08558772816164124	0.12413057463316961	-0.05211464274376364	-0.023015328750842962	0.13752000427242567	0.11523345645454038	-0.04662085935824311	0.22936530005339156	-0.028994711064575827	0.09537271721519414	0.10255768242779649	0.039138263354866136	-0.025110814969015252	0.15839241442369656	-0.03805222217362484	0.10402200905076446	-0.03723218333428303
91		-0.01515443789819466	0.09995337569050933		0.08882312511151597	-0.030057486598051478	0.050132225055916475	0.24727819404634332	0.1226013188704758	-0.09009905905000784	0.14448565390534204	0.08307048836442528	-0.04437525333278659	0.09815910136419892	0.05464338666102668	0.056291167394363795	0.026254280154859862	0.08200836347184852	-0.11386868207642813	0.024164728913757188	0.0939441394643504	0.02928523043150354	0.053232603676789315	0.06623561100502316	0.015255987400270832	0.05573996986711311	0.16524748886910323	0.028662560662687724	0.03722641645144793	0.10680847419900834	-0.06470878116799533	0.09949981461358913	0.12691516397223399	0.07515248692396584	0.2292968439891302	0.2261773045946069	0.0120849712422714	0.15854126925168288	-0.031775981081054235	0.06174069707170644	0.034785692938491056	0.2377972821460295	0.011500432512114446	0.004985701431632486	0.22092619895628185	0.03370400562044648	0.06592611930259208	0.14811360418464742	0.013826546570484544
92		0.6004315631704833	0.0824905953499255		0.04057178915366419	-0.018709198585961262	0.0887581904106883	0.2746311153387083	0.05076824840410571	0.1408725051238371	0.06646618312989643	0.05381904000575265	0.029005964564565695	0.02651707257393583	0.1394042473754545	-0.0626193994978057	-0.08022551213661473	0.033784112602802695	0.035720301490861146	0.01191750256665861	-0.002690376100750412	0.17573500005573375	0.0898681650719208	0.08217712286906005	0.07056366696310255	0.07133610126328703	0.2015160739766767	0.11445771227837395	0.13986141303991295	0.07576015813649015	-0.040277800114066016	0.28294135343793597	0.08772552996260936	0.005863771045562531	0.05189699073994289	0.3961496887817282	0.09496742624357501	0.019524823877039136	0.08418868118059236	0.3797782915845312	-0.04075185747210888	0.11501312379480481	0.016183895900993842	0.03219471515226284	-0.035293069496251515	-0.07200034237160491	0.1794432221299869	0.051213552683355826	-0.05232956538987076
93		-0.011684322728255167	0.03436634182671777		0.003212797402070015	-0.023174820219077623	0.0967245428489804	0.09027067365456647	0.10745147629982987	-0.03816555329087023	-0.014060697099456997	0.0491853201261379	0.18790918654289207	0.11241480480073143	0.06996796089432425	0.15306957958875048	0.11578314960206113	0.03160007387444793	0.12782577789901753	0.07333372301081637	0.049439004996687595	-0.09208007674331142	0.11831633089275526	0.03480991239493424	0.1359927619756385	0.1344554209222154	0.027409573395290755	0.04244350847104685	0.17802236675415742	0.1138571771709284	-0.04989154250379481	0.16832431275645818	-0.00776066353740435	0.1377256905477084	-0.001252629748910942	0.3300733459242007	0.11745725752836127	0.03173054069693209	-0.0811652418249359	0.15583012570407773	0.07244307001116718	0.09910105491712932	0.11274185424048228	0.023643557589744457	0.12027287548061949	0.21899329229948827	0.19768230124757474	0.10323449486112558	-0.06481989404734369
94		-0.02400724165218431	0.04664123143247867		0.09409059813421193	0.4229410699033313	0.08911813748993073	-0.04555843250486963	0.08506704805474843	0.13954464381675782	0.10637248421100953	0.004661172087291102	0.018007097777267132	0.08972484700913433	0.09025678674599763	-0.028644642492856302	-0.015906304110892677	-0.10947980143673797	0.03744144472771707	-0.006406832833974386	0.1504594691487385	0.20268165413924738	0.059037532561537764	0.12587931918796613	0.10582974985151986	0.0620543000345207	-0.0923339934799545	0.02355602501381674	0.009773754045668718	0.14667063104482492	-0.10250986258642047	0.1525034572308207	0.13011258980909698	0.09327074501609559	0.1644482366836191	-0.01976644038546357	0.0007652927334562575	-0.15269632419362925	0.002232952488868908	0.24510174441178886	0.1481598947683407	0.016531609921099314	-0.0007651365953727202	0.005511041153729655	0.003976230299021355	0.0720067026251257	-0.01857792737840418	0.08322316692462134	-0.055275197275266155
95
96		0.024438751520525555	0.08918474808611236		0.0802405975185528	0.09091211249989577	0.17296785591974131	0.13224605966781355	0.5726012980781705	0.14750464904782826	0.15081087190697814	0.11690362308284842	0.084579804357326	0.3190980371322732	0.13997806378193892	0.08458383601769955	0.23104980531893352	0.24728320284154018	0.06845883073934704	0.3128470965144758	0.20512581117707263	0.2614081438256524	0.022578546368575265	0.47211221867561665	0.048331433668927094	0.029059170958037096	0.11294183950169713	0.16988405112410296	0.0011501407305609507	0.15407473168212174	-0.04871287741649444	0.056786292803586075	0.09255527676787374	0.12729041314413767	0.09782556302855686	0.11902094282475098	-0.07612629343038088	-0.1171830439182881	-0.03013642294736238	0.04216483069584392	-0.059758568140366404	0.17291064539686327	0.22885200956732124	0.1762233434219099	0.054536065292494246	0.16630482515989756	0.20216246977662025	0.19108310756479938	0.19865137516069817
97		0.4100679907406222	0.10160005041136079		-0.09113229355100996	-0.033110161178315875	0.1605042975241786	0.25538604188769926	0.1171337923489331	0.045035125582506635	-0.03998668014388364	0.07483314423856588	0.0939909833717173	0.1612115027812235	0.04252179286916382	-0.04034823368362702	0.0158017829052187	0.29097119414324163	0.09081999575173444	-0.023787374634462087	0.10994867150903247	0.14202723984676766	0.10765037309995057	0.11342346590060035	-0.06660104569899618	-0.005210924392356031	0.2531333892257802	0.10399802043485058	0.10897153754103524	0.16036491185357238	-0.003393644441377256	0.19977981677237916	0.0017720037124714582	0.0614379179865419	0.16926411259185678	0.06600611237101285	0.09893196729976239	0.10848385287165173	-0.05923034246890566	0.05489128003329518	0.033609222337392164	0.2765099926553825	0.08005018420389279	0.09849167710930902	0.06140773245483031	0.033877620728527576	0.053729168645304574	0.05319980159462666	0.05492893635639784
98		0.22534588417072554	0.13225027680211907		0.11587091771213759	0.04730994628875076	0.050964788762794755	0.15103922404172576	0.0581794104546861	0.1326375194450507	0.13390729195504758	0.10033015646581506	0.1205317644191868	0.09971487280567237	0.20773263646414175	0.19817963528938073	0.08619776346300666	0.1644351423351923	0.06717084960803281	-0.014601015708774373	0.1393387629374234	0.05729619392165097	0.10757371073157086	-0.02236299972922989	0.13091442797296152	0.12247369269990581	0.21106854074686937	0.17124641706404783	0.08623212227754214	0.09519220850117355	0.06689113648654715	0.1755881234196376	0.1883891378120478	0.1995724916270045	0.029911274848437534	0.376178861348943	0.37689349183348847	0.3154341822750992	0.11405952000015322	0.24924643446046063	-0.013512874529789347	0.16235084976247707	0.2624290307808317	0.1359016825100639	0.17444770775210833	0.09879373555716238	0.08348131999849269	0.04773173263776507	-0.13738072080718436
99		-0.025026771722890667	0.12208492542806666		0.09340830057196077	0.20044812816056584	0.1659448189775174	0.10798781897440951	0.1757369876865468	0.034772754616584516	0.13243036499671412	0.1395579317172441	0.26963955941911555	0.3230875292965887	0.15760748286249074	0.06396106972610406	0.28851153344233565	0.15348592925842772	0.07563843404471036	-0.12059099116844614	0.13430716381582092	0.22001150420544469	0.16949453835394018	0.052619382988459175	0.1574115546618374	0.25395527238325205	0.15917695868168846	0.2851713843285508	0.09682974868276048	0.1839150718966405	-0.029815318526251376	0.42298245204610907	0.10744585694088167	0.10403190831301974	0.08119850684984542	0.35145346801899907	0.4522976353985994	0.13605904784968448	0.0076034569374281505	0.5514969371098714	0.09436755574532511	0.2603263502898945	0.11250713098411481	0.0796641022041899	0.4248632663213715	0.2773028262980401	0.15863629604751198	0.26257747106099977	-0.13883840160473562
100		0.08042647235296624	0.24473414671286867		0.0012374505129177779	0.14420655030003782	0.3520751946210347	0.025303943409773474	0.4271837024298417	0.08315532642483404	0.19146350981254165	0.3009130714824321	0.27262116000313674	0.2778544333699841	0.3579523281481291	0.12396634848343129	0.352392797677117	0.28163884746731266	0.05835523699807453	0.24462372440815264	0.2544537186468522	0.2254671633160012	0.209738686531672	0.35639448580069977	0.10706641074146621	0.18893496743382562	0.06701692330443978	0.4196338348931576	0.10125838537865897	0.2830310612137754	-0.03374514318025767	0.3748247246749059	0.12619968633721135	0.28561658955167196	0.22704287634343004	0.2021340478054838	0.18755392647287578	0.061768231610983534	0.07284327396953694	0.275722659461498	0.11173793448910443	0.41941786363992656	0.23352871830663285	0.14447800640192923	0.23046666832535964	0.4101154160203263	0.20833373960689583	0.5181964064283477	0.13532225731009556
101		0.22340125032102653	-0.02012870437163597		-0.08445962253508363	0.1121638125134548	0.05827571486636551	-0.01896629330232066	-0.07516692400988108	-0.05122472343416711	-0.03598358229590275	0.028899522711237687	0.10758448903565473	-0.009839866942778858	0.10601204006279057	0.06377537010677281	-0.08672105836161911	-0.08029095122757204	0.09972840417936804	-0.02638379787769134	0.122666022201931	-0.08030260508686929	0.08618689606158281	-0.03078961369721167	0.02825597925427801	0.03311283371613503	0.0033319209869457902	-0.03542867220455726	0.05678452984464928	-0.010616023024189085	-0.03773911616491995	0.15852416025505306	0.11296429645331438	0.17869979116430054	0.15503542636768605	0.08306324206429985	0.09154380740830347	-0.016954910440222324	-0.020008510791357886	0.03445738423808858	0.0964966613684747	0.016885188751355907	0.032858342480619654	-0.05016939145011285	0.0036589625781199998	0.19814014448358194	-0.1107667911034387	0.015329102307405643	0.0030400081198098
102		0.16155891393031996	0.16132232425059218		0.05899384109329179	0.17293443582216766	0.1346318352216351	0.07856521667940877	0.30411054426485185	0.1792496902078289	0.038052596662574906	-9.647399131372555e-05	0.23536919478101784	0.19420074558207281	0.10176328439803523	0.05083825522031605	0.12433833277866062	0.2869940844871623	0.1199894816436844	0.28627482309066127	0.13880238549740953	0.08321943539092616	0.031788773434247304	0.2483007885650737	0.11219420476788024	0.08906276277999163	0.12877642945764858	0.2504579677662631	0.10324203971733734	0.21541740023502626	-0.04214753598519906	0.1970696482202653	0.060382201465859923	0.14783698535223386	0.12720250118464974	0.11629509308010763	0.07898320054348787	-0.016019113078964756	0.02241608238498749	0.15691339382195782	0.08498280885990017	0.3222519975260331	0.219035357180597	0.0890339320139193	0.016096722958164687	0.09869430561959207	0.1700225566252289	0.05100085376423137	0.17573360607027758
103		0.047285824891274926	0.16239745059337188		0.17871485057710723	0.1035204347647208	0.18338214298752428	0.18161079239550212	0.32038519726143616	0.19652719699685975	0.20274487340648426	0.3923615562872065	0.25965052541585315	0.3295448967216127	0.17908674225931426	0.06341360134323482	0.18647997876618763	0.18553322601111114	0.09333118271818965	0.2957088483405604	0.21068297338959802	0.2465270291198498	0.21609817675095716	0.2797333161057392	0.20847917496737975	0.3099295807161476	0.21676695292470063	0.16960994524346196	0.05634150752167775	0.31880717341459947	-0.10849112349408695	0.16380136092586536	0.15540395600508072	0.260835219193431	0.21136017811324	0.18446315724184092	0.164545283386334	0.22763868993160336	0.034990539133012866	0.206971574878905	0.13466498832988466	0.2732681245951739	0.2884320027372079	0.29201468689675547	0.16854256939198833	0.11288763163435506	0.2108229588637358	0.2925615202152469	0.15359380618538326
104		-0.038779293345729056	-0.06714147737242046		0.08439672500973612	0.2427481133823934	0.014564787305132618	0.08129705508310178	0.18377081921131833	-0.01433522419545609	0.025785162864411525	-0.038588530517028256	0.10798858585116816	0.08914812290810109	0.02700719223627065	-0.0030331528175965693	0.02914766047953096	0.07316004626769948	0.004602067382465639	0.2342976215510953	-0.0122420458939801	0.22683415975843182	0.04672237085726434	0.15624698213613428	-0.04137595436443758	0.14426286466468097	0.007376656302664978	0.08036123740349549	-0.11864962824768926	-0.029457508885816816	-0.07128704212081478	0.04222876129440862	0.039681987482466756	0.2184612899932969	0.2690590300083301	0.006638862833709107	-0.12695879497800494	-0.21614079260664826	0.0006113968591285946	0.026818704424753925	0.004050269238901712	0.12471539803148862	0.018322231733355232	0.09672583649951673	-0.14509316931523136	0.216304976439283	0.015402582041349758	0.1684714198688138	0.16747836927421722
105		0.2286582395692087	0.11844418916848982		-0.0769972239913141	-0.059780289236823984	0.033789834501290215	0.10850614465020171	0.17500542850784018	0.09069114700074203	0.004395620715664459	0.057764580420789996	-0.0008608015207009892	0.09482607983043585	-0.0938074996208863	0.007442081742314455	-0.11332519539509968	0.18480599379602797	0.08433818270092144	0.0932838168121775	0.01312717239658222	0.1894105159604773	0.15481601955078092	0.2071610731287035	-0.0630706717362254	0.14249362116949246	0.24443171771518152	-0.06581306244982632	0.1296660027207818	0.0810701531371469	-0.024345258975783456	0.028714385335124167	0.027853851422604103	-0.06052534110804168	0.1278747943268767	0.04098012575307882	-0.08556169476294594	0.007944878163636492	-0.11773436185195889	0.023383465885399517	-0.010591426558007417	0.009644499038828195	0.028047645749109278	0.1437376857445978	-0.04009309855684912	0.098939672511202	0.17948284992462404	0.015568864536416488	0.23113360954308268
106		0.20225848989775377	0.004203675603679409		-0.015562604105163235	0.060255297434093934	0.0056827100454522024	-0.013788265241061885	0.21263162467185637	0.09381705515773807	-0.010709723534504523	0.015570046757792498	0.05295283528718676	-0.06226263344228331	-0.04267497980803362	-0.04400675766196831	0.07814758123210105	0.054516167234645335	-0.07105736903473961	0.26760281265716285	-0.13258973990514086	0.1942413010539934	-0.017021384029184593	0.19987741180399043	-0.02700969898526818	0.04031030226123532	0.004102152662119442	-0.07303549563225857	-0.024057098864324004	-0.04063677491186559	-0.0028651408740427513	-0.021906762421302746	0.0865033249271958	0.13227639720728326	0.17187704378776317	-0.0507066331441102	-0.022754978089073775	0.043183732017970544	-0.12262115541526711	0.003019169445450027	-0.0940794236119533	0.054052153327864984	0.06997755222637142	0.08021467951390876	0.0009667121877882582	0.10313624866429795	0.07777981079907924	0.06301476530952375	0.5455167322244614
107		-0.019012806477512304	0.10318960650761036		-0.08419937154487568	0.19528436395591153	-0.04361817004888477	-0.005229627452966403	0.13826104118566493	0.019223068454528865	-0.0009584373283554381	0.12228694085035369	0.1851988243930301	0.0892512936265107	-0.08708249235067173	0.14324376618319026	0.0671843317906883	-0.08128896194382386	0.021989247083878453	0.09350798803504316	0.06578365399456827	0.08563595943817368	0.055434517842609075	0.07944318504705991	0.06408212468551823	0.11838455347239979	0.2484590320679229	0.09963030165693693	0.15461229781448943	0.1964310768110689	-0.08118384475938581	0.18937396596226813	-0.0059762827913032125	0.0642594263007165	0.09524948908041773	0.03218375809689251	0.11267840964721985	0.10753162414317921	0.03838049481549311	0.24027991994023926	0.2111815303484465	0.07081591681304933	0.07011102225352744	0.04864529354862179	0.17151291514756165	0.11095656121630382	0.04709346802281274	0.06989256808614433	0.07137909099280561
108		0.5965836998768911	0.12712684214451045		0.060517742412672625	0.19817440387655932	0.11030725402039618	0.2545394489139012	0.11550549255970985	0.06911812189870191	0.09258037803107562	0.05186977266898455	0.18946987952062908	0.2039334615627649	0.1630571813090616	0.0406973973712261	0.10286335179687821	0.14647211203560273	0.01856999588248913	0.10913409654076237	0.17407640685795386	0.008831652125762398	0.09203641230279874	0.15445778977397753	-0.009140195310154612	0.0905758949116972	0.16588582472040767	0.1254613904853088	0.0626606495551265	0.08703184867668681	-0.049864708771622954	0.170220760785091	0.11695948918011469	0.18572326542032921	0.28205688432177706	0.487066456947227	0.3298197298628744	0.08800780833562416	-0.08112158780560727	0.24226098513681174	-0.05045160110518902	0.18581481426540164	0.0911135445993574	0.030019805490623046	0.14121052449127366	0.1073504913527515	0.0293972959458689	0.09038600837068578	-0.06478503123114304
109		-0.022885565132634775	0.18765318203665232		0.12471273498783629	0.13902015461718134	0.09943426695392477	0.17261213769694322	0.19317778194079693	0.04050550162950237	0.1403660017114675	0.11179209983820293	0.0009763287417835403	0.33052610213868155	0.040310727375019714	0.18699628168983665	0.07836456744174405	0.14986076229232145	0.12078124122456894	-0.06060111334549448	0.18112925358786255	0.28039843313368473	0.10643282815051502	0.18968473935536825	0.04811241356003651	0.1520210842071759	0.28586742086831113	0.07396045767001488	0.15312536026470397	0.19706393022712612	-0.09772035333953145	0.06490658528333763	0.18262573627564557	0.20559626746187598	0.06357832888481184	0.02038196856391121	-0.005539717542810871	0.15114119084285732	-0.003451789114292146	0.15800816994599826	0.20866882155868233	0.09964611325634411	0.08370752688112217	0.043407787099038773	0.09367027031150299	0.11771413761684231	0.021214221714511476	0.2548933072768247	-0.1269598539523132
110		-0.019291114055345844	0.0021136761488062357		0.10639411882592933	0.3280057052565551	0.18628100617936422	0.10855065827378621	0.07157963240983133	0.10696823910006023	0.10774630326614554	-0.009543329308271472	0.112728309345873	0.1552365776576047	-0.02283060378894073	-0.024788685896309122	0.01003008511588541	-0.05308474314859627	-0.10861990959515415	-0.05629323756947227	0.0061769255394101405	0.10284960602208743	0.03037169992515435	0.07478581856236492	0.007305613732902344	-0.17983967248037322	0.016456359952198872	0.11048507918447838	-0.08563726929075618	-0.0033974836509042	-0.021521920314842	0.14883788882293922	-0.048126410451270946	0.25798894977921655	0.12104519645146783	0.038908545446975785	0.059576096017796135	-0.15264235110332483	0.03994814698928375	0.20457908056350504	0.01504563971064871	0.01605654335399459	0.12819554415634798	-0.03612043714314275	0.01117270714728038	0.052514424598869944	0.0590960477489129	0.05647043923842497	-0.10701929398944894
111		-0.006711409395973151	-0.08014943724834331		0.008026588273825063	-0.013311486663423624	0.09643884693506356	-0.028062816904983988	0.036163897275134395	-0.06612614018053246	0.11808081349866155	0.11632876689974186	0.12798024669910066	-0.056769133205018876	-0.06350518543565879	-0.04455334083161159	0.09691839883350596	-0.046526004929520144	0.07498851821624725	0.11389032515458646	0.04349816695828474	-0.05289027927502942	0.1231554968967028	-0.09429061551227322	-0.05401449250200962	-0.09991025152674374	-0.042374916215838485	-0.07032692926332448	0.13595034208820256	-0.10108855508759512	-0.028657421994159965	-0.035213437589691136	0.032363062419832576	0.15417244279563974	-0.052114642743763616	-0.023015328750842952	-0.032318140668226254	-0.053104517783637256	-0.04662085935824314	-0.02601432049630351	-0.02899471106457583	0.09004814435516763	-0.05264586916926745	-0.004320791292435795	-0.025110814969015266	-0.05122782746882206	-0.03805222217362487	-0.06287150039796327	0.1596669389272804
112		0.45872691191100445	0.14383545278718182		0.1069094582684031	0.22568018203869925	0.030181725581083944	0.17272167265973076	0.147615652037654	0.036217465160499486	0.10781602961978573	0.06544425994229516	0.21818328402936288	0.23560522011747415	0.18462733443539836	0.07832116037895565	0.14625066767233494	0.07647600298226157	0.08789821632066457	0.04277545882512313	0.20532646919192493	0.060722102537833444	0.09700212552610855	0.08819937215353991	0.06599068762064822	0.15114986595512733	0.08921259521969377	0.14933269683813608	0.07984866729924626	0.1409510761213731	-0.05751433584265053	0.2348063222023554	0.04951248430355391	0.227931664312908	0.12473229172898939	0.40812159581171265	0.4216615948282018	0.14745777331153487	-0.09356625878452736	0.49904569023322826	0.04466342276690146	0.13182472980535553	0.11374956493779792	0.04276281825844485	0.08682191957578206	0.18974352333461653	0.0976516089882598	0.15064379305424147	-0.0747235496926235
113		-0.038701083479252184	0.14531932722321655		0.14419406020575445	0.3500355806284421	0.17688009520854958	0.14343986707064568	0.2012635139497661	0.12115147416936303	0.1305919791003879	0.12173602760548353	0.31882303915563986	0.3262241594781064	0.2119992493508203	0.15316091486525496	0.17388573225127268	0.2536341208447028	0.1122208987421056	0.013075326052329053	0.24596861168620848	0.23462575188409815	0.1833535394689544	0.056766747730344146	0.09657906154764598	0.1428356668470368	0.23453822639751346	0.36386891277895334	0.1813514911823896	0.1901860375547369	0.04121415440368837	0.2842336747231722	0.21341173264364863	0.208140865716391	0.13583414934981355	0.3185856869729484	0.34407495568963814	0.06931877419481873	0.06106666200276359	0.3740917534738072	0.2174267778638817	0.22242704862572385	0.2212925833785805	0.11983097260440324	0.3323671353665477	0.22651469927652862	0.13472897202176945	0.14667254542438413	-0.054581558655787565
114		-0.026664731040465742	0.04433092553833232		0.11773050518225109	-0.052887134532711766	0.05508763929768344	0.12168773682087852	0.04042055581986723	0.04420769137629143	0.04062939474127675	0.14833693269134599	0.06512408509690604	0.06329811331355041	0.10803681473720556	0.2223501965955387	0.1069182908225145	0.03551060944320775	-0.10797371684921181	0.028789084509320523	-0.04924990632942564	-0.003168624799741717	0.12973713267921735	0.04951020733745665	0.1970609322945085	0.1601031675549088	-0.011603959467671506	-0.0021631891445825563	0.06041000891692055	0.016996832117538423	-0.113857225018323	-0.07446770697504258	0.14705886310430324	0.019581201374892634	-0.051575855790674946	0.06563992435904457	0.12422144355819695	0.15196459518453745	0.2786999024237175	-0.1033560640259269	-0.11519728964780677	-0.05823116558653087	0.10818023919306977	0.12770349027880354	-0.014734631783143657	0.02481860225519638	-0.15118318819301135	0.04050381082556342	-0.045197985183565305
115		0.08512711652380002	0.1937101763656674		0.08698568265678858	0.19758095517784988	0.22043933455019923	0.117617666505797	0.34241912526728335	0.1260287719760004	0.26307423020720694	0.2666807568724403	0.28371933444415787	0.4047573861023899	0.30248844095840965	0.24512412923594804	0.2371425746858715	0.17694006312465285	0.073745673849139	0.08415594580474711	0.24569710449781199	0.24603376708788446	0.13627886793679306	0.28242240880473946	-0.003715715122161188	0.23396133628319774	0.09403055332185066	0.3308200144815079	0.11970086047795568	0.3133866265156168	-0.055113786145702344	0.34150325452442515	0.12657034477400708	0.32637871905409255	0.04289523730025619	0.23153018155328803	0.13161767743329422	0.15996315026395352	0.11800373031520285	0.32717348149941816	0.1491309569696601	0.38164745313816717	0.27056839955286627	0.24104531185765765	0.27308772501972994	0.21888873026711578	0.17370984141055182	0.39994256600554173	-0.016302594624100226
116		-0.05311422278614578	0.13230767717580355		-0.03515341040810775	0.1503711300846548	0.1529750559426841	0.09014846148137415	0.21101066714728553	0.13001881488893635	0.17307197024451326	0.2137379832000392	0.31532490085656745	0.18499591031130064	0.41202218364019116	0.00330331016920881	0.41003285217359803	0.27808199501042	0.012449578463633164	0.015696211647181612	0.13414441673671576	0.1359910953939409	0.15218803608590117	0.11096895057736691	0.07048635175743766	0.21379819997850885	0.07633335989239998	0.3249370473202454	0.033771697651132936	0.20103461062639125	-0.08151645234936399	0.39533761469598583	0.11727394913980191	0.17641668699474464	0.061943174494093006	0.25914806473724356	0.28829591366259594	0.015569112331185006	0.053250320416444306	0.3262657515654631	0.059005626757204596	0.3255946974209265	0.2569584884556033	0.20328346243488002	0.36440972550207573	0.3458275782239896	0.09528853292526084	0.4592129208205625	0.007530526603903991
117		0.06975325878256727	0.19753860463258469		0.13986211200706256	0.07223051333948259	0.1941167563390211	0.0693133828468127	0.4009122918262996	0.28305539316630085	0.2109594771232779	0.30853290969880937	0.0832015793342735	0.37581897054018265	0.2051454798909315	0.21860927705753452	0.17876287614128814	0.3224939380849159	-0.047923948071723364	0.14172351725009688	0.17282986617812104	0.2340183413925516	0.19995987414591757	0.39051658682269974	0.041038771221387986	0.16878999520478083	0.17020115234858785	0.3319469774243696	0.13185229443281501	0.34007239429736147	-0.009834898197222096	0.1885099507381575	-0.04134544821587867	0.24864190456310156	0.19968258359874477	0.13180568468940965	0.034655040182807656	0.047073683667003215	-0.08606020016736139	0.21048243079029388	0.13989348515071082	0.22897773984929118	0.33593445299528446	0.14679560502779998	0.12885291722478462	0.31475077122781825	0.16539166258640695	0.21865129353199048	0.23484324834238296
118		-0.009516906365747183	-0.013879524562301883		0.10872390507070101	0.24631588021384138	0.07296312057644055	-0.03979360892573215	0.11875165634778016	0.1637869427115706	0.10967742898712543	0.04860515596176146	0.20633290204004567	0.16173488476670672	0.14882928466951004	0.03791667978946534	0.20715164710367634	-0.06597476124049372	0.051164520275774464	0.047253231641574855	-0.09872274303167933	-0.0749994234922824	0.08681324602085354	0.12128353789712897	0.027347334365959593	0.09626579892664927	0.07975066465905223	0.10243691930047111	-0.11245972618724291	0.06909563923046942	-0.040636770268516476	0.24228885085922997	0.15706944402723863	0.014853916998549726	-0.07389955611623789	-0.03263617457610056	0.25972547661014667	0.03064249107364922	-0.06610926662725718	0.34737839115428454	-0.041115052595215876	0.17270903456281914	0.030234889970202208	0.0055691735613199655	0.15950989438407254	0.17696234351590662	0.11169179747522907	0.023568088747099297	-0.05279594518512106
119		0.12374353118328775	0.22622219550573547		0.20664902846775016	0.0847416863176545	0.1526753563244538	0.3290711038886558	0.2668629179073339	0.18394170043165442	0.19735678837401452	0.208406816123762	0.26890509366026627	0.23832053948587198	0.15264892317002263	0.11405093479510406	0.1687190336518416	0.35149910343622137	0.010616486373131817	0.11956533974987378	0.19421442700510197	0.19979019818480262	0.18603772353154535	0.17689494140669496	0.19522105435773424	0.20543689973716098	0.3174589882925662	0.33194284850584843	0.21797173630679423	0.24399393203913178	-0.03491788884691376	0.2699036925387799	0.22189794574183916	0.11492460811552206	0.19552869070995643	0.29966143140764806	0.24583194169740144	0.11908852834239002	0.11185646784041176	0.2922251125957255	0.14198834556676362	0.28515989556732807	0.280410185740903	0.14202936263178925	0.18091100956439	0.1749793257507528	0.33358364110235	0.23576191521911918	-0.08637015921439746
120		0.15186934505216826	0.2449966769891106		0.014135441819643841	0.04329593245115895	0.23684685341042513	0.1408091858589147	0.28291694526776556	0.079223888079152	0.14274922734445405	0.23566610409451613	0.32763347159006856	0.35363394413764954	0.2775271473312285	0.10012000332696513	0.32806767433301015	0.5068961596864129	0.054937051981345665	0.04648030276181751	0.20811302908439352	0.20187318595491202	0.17457480894021304	0.2418806464566787	0.10033961009304333	0.22965439195402496	0.33553573158964284	0.36167524577722965	0.18253116061363628	0.3708888740550409	0.04937250097017298	0.3981735373983929	0.18891301516695608	0.17756556142969407	0.1105683868413071	0.36176607657145105	0.342853293633913	0.24194926012519838	0.07116269883618685	0.20912680347156484	0.0374040685348135	0.45398047909590045	0.41200647983084415	0.16681495930624318	0.24224561272366804	0.2672608286155125	0.2546954369091221	0.3022414057522914	0.06769176607897096
121		-0.02881828186017307	0.11005884125711451		0.18401431386414205	-0.057158512022027055	0.0014815077363905915	0.06326682054689642	0.04100654411416604	0.18150666824395728	0.1151340400215744	0.14275317605296126	0.19342275132159442	0.14564976643664757	0.1631462519148291	0.19927792444231013	0.10873092381739184	0.050341690236736465	-0.08927756848277667	-0.007645125793222305	-0.12198984233171825	0.12804070839654302	0.2071410694453975	0.029030721953294366	0.4386889316038321	0.2582477632692899	0.007453730129445741	0.21239966708141442	0.005748282372921381	0.1008822259252043	-0.12305279199763	0.2755811178249469	0.2090392383355584	0.04515079862059656	-0.07388895639213763	0.11950673001549036	0.2289076068951134	0.13487353629362767	0.09841765130199569	0.295540373880621	-0.022994807774288334	-0.013463444915172519	0.25383715718383937	0.17744361869836733	0.07170226956101634	0.03250105726091133	-0.023296694675973686	0.10091076348219367	-0.06875775284157512
122		-0.06463130699675673	0.20817248552412976		0.07609012373675289	-4.47113471639917e-05	0.2340908759148757	-0.030163414467440853	0.169327888323723	0.2144433770965148	0.207748546649699	0.2079499396927782	0.17209422446054196	0.2675571535352711	0.24226021266008863	0.11305190593549982	0.2840004309667482	0.1595134588857241	0.108100358450455	0.11843201694838958	0.16617891067035268	0.15147516238196237	0.14608157255849366	0.21123653105344165	-0.0012676600502802662	0.22442502214246868	0.06407368339131622	0.22977719706697858	0.07802098990165511	0.22061391753045925	-0.026009896078570332	0.14723976346729756	0.15943688573230405	0.18910649657471754	0.11068044992283593	0.023223568479420167	0.010045499037969039	-0.011918414723751653	-0.12843902757430573	0.11188720680773497	0.05236908598769738	0.2489304417075562	0.20859724965037577	0.09526503765854571	0.09271185119336545	0.2838354624346174	0.20796684427955328	0.30006954862395896	0.0015854841124104935
123		-0.047456871441346686	0.04778088548398827		0.007412978195691108	0.17658526004762165	0.019760496501210797	0.12770154799178626	0.2928526151883619	0.01965177684154513	0.17143546680815136	0.05403205604348932	0.22601689208746895	0.25798292003400974	0.0919276021860338	0.021522135070888692	0.19630729330241764	0.19521962124174633	0.13266812839613748	0.04744201353522228	0.03251967227090358	0.11832724194825504	0.15028950989817225	0.2866622628279401	0.04783941342187322	0.15396788397261968	0.13737038796777418	0.1911055036016585	0.05202868176752148	0.21353244984859548	0.017815187326561593	0.18526852823318582	0.12497149211844993	0.08408237226955992	0.03276318403835776	0.08770883379398811	0.0006962718109776233	0.0033532931167062005	0.021357791219350438	0.226973849748675	-0.03551463468856487	0.3461102376586963	0.08660203582157376	0.13147640392123025	0.04642030812549075	0.1508079915609305	0.22230406091158195	0.035253444043856955	0.15526963930734639
124		0.2665779982074168	0.07483393049938532		-0.029418028568285456	-0.04306131201676868	0.18463873782727896	0.2493041556479413	0.18921478371413683	-0.016389500352808152	0.09900808690338045	0.11207211202580986	0.24588719611886162	0.2759577233276872	0.2719766974328774	0.027524473621813175	0.2910463040692816	0.28232268666322125	0.17904334844077516	0.005271497502373045	0.0828696342181015	0.10490775017162897	0.15391389165934027	-0.0015428251212864208	-0.0016958261277111415	0.06605362531770777	0.18372884995091807	0.235598610756142	0.20294289658704237	0.12698319608783268	-0.004254562287681141	0.3495014485179573	0.07112791112285603	0.11537197428403144	-0.0024921530973821757	0.4162212527517376	0.26244764189779074	0.019505524744671845	0.04376810698191458	0.08109626480011217	0.0543501787723183	0.30625026597328237	0.2649177270536587	0.07030715721608774	0.3593459894316836	0.23380593459640772	0.09375469964765769	0.16750642330460294	-0.044360444363847895
125		-0.019302609351073675	0.12901100534216325		-0.0051734863291663935	-0.03828501761496793	0.06111000931026754	-0.08071115320913427	0.0684258701053741	-0.1444114318993331	0.016324290041530833	0.05975276515597637	-0.07438382377555591	0.10799174844624251	-0.033939688458546696	0.06155756032257095	0.09863469572174305	0.08262142065888224	0.13666948593196843	0.12867789304408256	0.08393275335880357	0.20983302890061228	0.016093999551164487	0.02652985879204187	-0.05058822807214317	0.02598341590795361	0.006585573758663179	-0.09089375249486605	0.09181282152524797	-0.040141486206739276	0.024002223544434195	-0.017862930583815547	-0.009813227066923952	0.07448307523625194	0.09803410211667898	-0.06619412909464435	-0.09294984219650097	-0.0525643877893867	0.03223009036693179	-0.07481949564499263	0.09442433998869561	0.07115183268115702	-0.030655279031592476	0.038199820832025486	-0.07222093352326522	-0.020388955949618523	0.04670325387484248	0.06988779025649022	0.10571310441284744
126		-0.015077510999771976	0.021806919654268328		-0.07903271546671761	-0.029904908902072074	0.07343746469311185	0.2520464141994588	0.060772051936136766	-0.1485556232857221	0.011577793894564037	0.08342852363727624	-0.04708510274966852	-0.058603004716494926	-0.08245185508232497	-0.1000912694833168	-0.004332553204791026	-0.03159978586042392	0.04312002212056815	0.11808248805474375	0.0059402954788691014	-0.05588298159864863	0.07189126902296986	0.107465686955205	-0.12134621162207664	0.0405306924487977	0.18175595042891976	-0.10579498123436591	0.062084575398545706	-0.01834019242087557	0.02118825729887682	-0.07910871789715453	0.08625591832989309	-0.007765457313913772	-0.045942156105579106	-0.05170506698822624	-0.07260429109118662	-0.11930190870203615	-0.05418817861440312	-0.0584424493117569	-0.06513804317669152	0.09523488676062399	-0.052520245721220764	0.0545322540682805	-0.05641267974737641	0.026112490831762213	0.0017858202698829329	-0.07996427059736473	0.016853619413242912
127		-0.011695885807301385	-0.04084346528755868		-0.0035557078294787253	-0.0231977545631819	-0.015835121937473263	-0.04890470579083307	-0.2074832072739477	-0.01095580187874717	0.013203529663647691	0.096446764367895	-0.012258005092726156	-0.09893082960246202	0.08542578027739235	0.006616754823652409	0.0059651967779213565	-0.0810802632681158	-0.08788152431258876	-0.11050693973496967	-0.03370430162095401	-0.09217120134083652	0.003393021176180513	-0.16431902848802465	-0.09413035310018346	0.01739892089398036	0.04737884626019061	0.04432112022678829	0.03526161209755345	-0.004332539625550079	-0.049940916341125983	0.030335681998347935	-0.10312318677611455	-0.002586260804060968	0.020031002727157996	-0.040108513876216605	-0.05632040313122175	-0.0043137439834744105	0.16199623255108458	0.11080843160401153	-0.0505287056144196	-0.0014006033200411616	-0.005149387439801703	0.06027544166228678	-0.04376029043647565	0.000792406217297126	-0.06631311234326	0.098606262136237	-0.06488404133050843
128		-0.006711409395973153	0.09847689462748077		0.07079833675819516	-0.01331148666342363	0.07314632112993084	-0.028062816904983995	-0.11905936581013139	0.1223493842572074	0.08311876573085139	0.05063186225416063	0.08960588564373356	-0.056769133205018876	0.07327316882101371	0.10773477726404328	0.1334855618104508	-0.04652600492952013	-0.050428748854212564	-0.06341181214290927	0.08874541594379236	-0.05289027927502942	0.05387838986494517	-0.09429061551227326	-0.05401449250200962	0.06744139435505689	0.17672422629674475	0.04958088773325408	0.07125468021130049	0.053952007453883455	-0.02865742199415996	0.1305258868755886	0.046079972165935956	0.12264209815810069	-0.05211464274376363	-0.023015328750842952	-0.03231814066822623	0.1063616369888678	0.07824644375559768	0.2561950815151703	-0.02899471106457583	0.12674588295904543	0.1038653641008832	0.034513016705318804	-0.02511081496901527	0.1115560648493056	-0.038052222173624875	0.13028894080074982	-0.03723218333428307
129		-0.05768699437303548	0.052939944761894		0.05299421806255358	0.15219164400499138	0.09508454049706275	-0.01975404768778578	0.19870114569774297	0.11821350158882586	0.11800021552114852	0.19945869173838193	0.19415214585880994	0.01263798448010057	0.1896215544531249	-0.04057679256080437	0.1248759370241332	-0.013992794148312294	0.016298320847495353	0.1197374906498045	0.11662543872739423	0.1999366548353296	0.05312761977633543	0.13891876650786003	0.09459261965487849	0.06896340241755557	-0.04640569494613666	0.08112831613289924	-0.036167701758445345	0.10719493534559839	-0.12983307672806996	0.13549703933557575	0.01793360075459445	0.22842868681205256	-0.02941361116964315	0.09267004077329781	0.04500401853242239	-0.03832086051691651	0.1077374326202888	0.016767643693914737	-0.06384759783457387	0.10325133929029316	0.14759747833758388	0.091003633192263	-0.04246501754957552	0.16564863158369772	-0.04346952971328213	0.250817751572713	0.04291886198784629
130		0.11717745342231903	0.08499883791397272		0.07931333969290318	-0.05158072750316204	0.2165104816386289	0.10048657909075667	0.18442348694887115	0.036829851456402135	0.15161228899131632	0.190968255691647	0.13793165893433676	0.2333229020604343	0.0007294048234606706	0.1733914883131767	0.04871100794468079	0.26869966356090363	0.04831931601123353	-0.009996220111472444	0.3750733552522199	0.26363075668940317	0.20458158345401897	0.229209821842255	0.010452460277957827	0.1636509515718966	0.19101652597611177	0.14844054879757268	0.16993727985802665	0.21168628176928034	0.1372249463743194	0.11135765547057153	0.060975979361573555	0.23494565537770304	0.06965883156473979	0.12587945032040493	0.06984950765941238	0.23977025624944054	-0.05291909418080733	0.07306926591193547	0.3575395318162587	0.13848424709277088	0.2682868861099963	0.15757806617232786	0.14778900045810242	0.13427006824941431	0.2288502655623693	0.12532127230344223	-0.05339601873283461
131		-0.01801781471010667	-0.017004763927872407		0.043222665290995506	0.35975217589189384	-0.10273772202535572	0.002699686516782102	0.07151207946166388	0.06672420620497238	0.09797882730215422	-0.16007866989856906	0.0625593503044882	-0.07072642674901203	-0.03687087377188585	-0.11961032213321078	-0.08279237973823424	-0.12490624346721894	-0.13538376208473832	-0.11015678887468525	0.1328708884619828	-0.06757381838482537	-0.09711889160544267	-0.07457959268411775	-0.06496798085750219	0.024907847093208913	-0.11376200492125757	-0.11880894047639651	-0.2129135699058637	-0.029808067846891623	-0.07693527381445632	0.0792507855236349	0.12626527355991973	0.0694796475064369	0.07308555295990728	0.06473268554494319	0.0267647129218121	-0.08952649532586501	-0.05109188793562233	0.1441536351192356	-0.07784077839865648	0.051795676566543214	-0.058171616855657006	0.046640935236883556	-0.06741385968839197	0.006840637047443602	-0.03969833646052819	-0.08847931784952194	-0.011130154179067086
132		0.08354982790353026	0.28125743275372045		0.04317155289842866	0.1072394810616228	0.37743043702363593	0.04010889876322393	0.40698294682505687	0.13482820444822932	0.19735589683853436	0.2327976670718174	0.23692022101750637	0.39058984349363235	0.35991844304446075	0.14253327758795803	0.45409865645708153	0.30773925635455807	0.10689075452134622	0.14436754045305197	0.30626067861830486	0.20881499896279843	0.22890195900639704	0.3340595520183196	0.06371049877366448	0.10593136663906079	0.1716288220125357	0.39777707338096524	0.05067890714679776	0.17822124685885252	-0.07142164678516856	0.35024178654741	0.17704257155651118	0.22462972132081774	0.11187369270306803	0.1698382458935105	0.19575955435571157	0.06583004630763738	0.07893773451029701	0.21378082693154565	0.12070525323450416	0.3974962781039638	0.25184157641344596	0.18845360361203548	0.2504487521591624	0.28021775862101544	0.13776539303439425	0.4787110120803346	-0.044817307799510896
133		0.1294904267784475	0.28337267862567794		0.11539198984796384	0.1832606838233625	0.2776119278952984	0.1687367627918135	0.4037197833677534	0.041546764863338775	0.09955838203848524	0.13781490042108754	0.24208581095377368	0.36511950502899515	0.19614299171805513	0.1533407852327766	0.46213564591263084	0.32403804061634733	0.276281379069518	0.09225348388989514	0.19142384974206977	0.2750131982664072	0.20102586423785695	0.2626797920315011	0.0828204905896967	0.09257458319445401	0.11785829879727523	0.28171067288480706	0.2149328968392543	0.2693432659584325	0.06682222484121865	0.3491133024617685	0.16283370476365333	0.2287727248375828	0.18606960424824884	0.29477897508528234	0.16258685018705818	0.0014831376758384625	0.16250531266527593	0.3246374392764816	0.06538232975061446	0.3283239896274607	0.2708195480103293	0.0677839516709054	0.3843590410896216	0.22285607669042	0.09489815510409187	0.4193651573961035	-0.01652738185965144
134		-0.013446785639363081	0.16682779097154055		0.11618810937067721	-0.026670509447940388	-0.02049796786892768	0.22517616749754527	0.14286633671102827	-0.0011986781485496035	0.12153711550513181	0.08710951842873582	0.2422116923898695	0.046303366732405725	0.2207739525508806	0.19179293489893726	0.1342500849813057	0.18459900992775008	0.20275423339452694	0.04973052281971664	-0.036478734521531414	0.08080643565836952	-0.041154749637704754	0.09137771790782322	0.13886713194646907	0.14329499731067838	0.11427641785635023	0.17688340455574852	0.10083374404456097	0.1463020403952217	-0.057417181369303426	0.17207378306914914	0.10714039769440394	0.1579707177062139	-0.1044153900174593	0.2410134836959541	0.02139995483165569	0.07555279615446368	-0.007627347859981278	0.07742164815789697	-0.058092963989732384	0.03435223020400824	0.18290020274467314	0.06445655442674862	-0.05031130217159063	0.18925288384193006	0.019769359937249504	0.12851605140114203	-0.07459732503905409
135		0.1375327245787128	0.22965488596596056		0.17876677286205467	0.3568339140425692	0.23374275832139407	0.20166541732266302	0.22916568178906052	0.20948541525450964	0.14743496873610085	0.15993021917581637	0.4470570272541508	0.37474396843253216	0.3455970155475365	0.08398908259155793	0.3643360956113445	0.1879237297964262	0.07712825275799416	0.03450012819766755	0.11889073400782052	0.25000740714533587	0.22794522607845533	0.14041328916340257	0.3130978261473098	0.23299608929776358	0.23591872290119065	0.3155292253495211	0.17507249387164797	0.23127363892240616	-0.09856201965889184	0.5712900546035959	0.21889541212155822	0.1940389273450403	0.199866460340452	0.4168233397628942	0.5406491483266261	0.14032134302913718	0.05791634358651314	0.6432671886196243	0.08699111782289262	0.3450948821746224	0.3447102464155256	0.14916957102482356	0.42432252487704175	0.27488414774190745	0.21275525547335178	0.4023266946261929	-0.09910820294823872
136		-0.04408143359999971	0.20094724821018162		0.15774699552880822	0.043396373761135316	0.25643583273673437	0.03285562001829824	0.15571705963237778	-7.165515067775577e-05	0.1817108178085566	0.21308962516562766	0.1757328250062222	0.31002082970764455	0.16758421337496626	0.15178099815374607	0.22296983371910156	0.3432464312928655	-0.00034031884438417645	0.05608795396147889	0.21401757902969934	0.14534335256421216	0.21073680026694638	0.10298041527459999	0.15154617242234145	0.21062354825491636	0.14435310857577316	0.23158256357687682	0.18133721439481093	0.23630232282261934	-0.0069426562062634275	0.1902054694848997	0.2094603818026632	0.1742385423553492	0.08809804936406933	0.22502985395014596	0.16729518206414118	0.14191130388255624	0.17493409331947496	0.17759037449842238	0.2602588193064352	0.3112329921744124	0.3960294866782246	0.05335809397522415	0.30748877807781055	0.28206059875213335	0.18363665772616158	0.35123318580605967	-0.007743507765958695
137		-0.05604094779220644	0.08934061669196301		-0.10600392879649806	-0.11115226104209483	0.12085634220005732	0.034204604351966476	-0.012724113828192796	-0.09014856532837526	-0.10904668555963987	-0.020068968293325305	-0.027818228505608715	-0.045027350173171374	0.0881489715824237	-0.09565997204346521	0.11319579104466639	0.1331425704587155	0.10985141230634433	0.13848383074222917	-0.01992919140232655	0.009267465710184376	-0.0414618313074048	0.1139572387340763	-0.09097610889014728	-0.014893848017936353	0.003254394608776796	0.13783636161899587	-0.05595097238570457	-0.06337840338067383	-0.12150135205219179	-0.023526453252211112	0.01735389148780804	-0.09509647689174423	0.05931444793467731	-0.02470289470568563	-0.06264977007535916	-0.07040916503919377	-0.05781472911868153	-0.06720593049711313	-0.11604339265439696	0.15465893389282237	-0.04587945735229628	0.005945144091524122	0.0301080606398712	-0.022572453463819916	0.057002992546007825	0.19275718047453733	0.03463573029382499
138		-0.02053951165597186	0.08413645861877765		-0.1684874306619444	0.14380589978700864	0.0033978593594782267	-0.08588308668297906	0.10180792759490304	0.022756507345888483	-0.011805687271172594	-0.021076401166642878	0.028773048807751646	0.04519941377150963	0.08057880444239071	0.0698443281149546	0.054007127695324515	0.11880117245744143	0.07047693152466432	-0.03517668499634231	-0.05081413942166903	0.09309388697524291	0.10671249613598277	0.16053924125005425	0.02657855049455035	0.057620933266379334	0.006137768689938956	-0.08137769240681642	0.0010416226845856925	0.18759691672531073	-0.02272601168565088	0.04597367277946737	-0.013241316359678268	0.13094515785354424	0.22841076621010473	-0.07043581835845045	-0.02590279392448266	0.14003779773687455	-0.09947334943621701	0.11839884404491026	-0.008523713034494368	0.08824514054592651	-0.04681908671552822	0.08263010500657723	-0.07684881763530918	0.12754293636132644	0.1107520803422742	-0.01737507160856362	0.1862141501876274
139		-0.11348220480618659	0.07242094629798299		0.09574542175145413	-0.07910583601994042	0.11999216035998302	-0.029327525238754207	0.1071694489459185	-0.10556059223022216	0.06632775502573589	0.07694557512893699	0.06477898887789402	0.07150496025543059	0.07741463166852124	0.10587576563946649	0.18065940207739548	0.15044101311372898	0.06290856319362899	0.12958460128371893	0.04734144849867297	-0.0357979061903525	0.1277982837371981	0.09172647108153427	0.10130777246439868	-0.04139727147373641	-0.059157997636780264	0.1518513730675364	0.014417016031139086	-0.09469601760532456	0.03689196668525555	0.041166131299757255	-0.04056556064084808	0.0671319376507824	-0.03024872241157156	0.06917990287893386	-0.04939578666967421	0.030500541800947783	0.10323633529637169	-0.012776576168418463	-0.07308527961015707	0.12662081734709268	-0.012601469776770648	-0.03328991205522738	0.0033542152662635184	0.1220621795932428	0.1385911332078429	0.04314970857441111	-0.024284400235694004
140		0.3101576264467725	-0.009100937286441424		0.021558762175711947	-0.04564094572535735	0.07322351473720615	-0.016911416849058267	0.17522201052895298	0.08081983446886591	0.10580828825723608	0.034051245034533224	0.09118866651725273	0.137340419998825	0.17265085576331005	-0.0361745108038221	0.11568826501950995	0.1786953399141836	-0.050162481167573866	0.19955522564075664	-0.029880961278564228	0.07754976194531263	-0.11780567792439299	0.25229497560753655	-0.017607975831673103	0.08724795275440088	-0.019560946260779602	0.1736174201921895	-0.05714687110662648	0.11415453696293704	0.1534821363364342	0.036213153558093715	-0.037654632308134685	0.073483312424955	0.2512075901927064	0.017310132153675214	0.05116618299046894	0.05016874178073377	-0.15984842004806044	0.08430371806565377	-0.0994138421561073	-0.010469056693733752	0.21856813573538414	0.05264414166569895	-0.08609717096959865	0.19431383023144277	0.18661496369900157	0.09026524218719639	0.07442381914067424
141		0.09933429137265151	0.35544647942029717		0.22242055344367587	0.18221216224848008	0.309551242692306	0.2337388553302132	0.46397897031452934	0.20512705827025335	0.3923940479460246	0.2794663319222078	0.31678017012500354	0.47515813509054966	0.2213215400139585	0.23861368185740298	0.212571045527176	0.2146709066426478	0.03511723057770205	0.1769882628939584	0.2615039387332348	0.3168110503477139	0.20364957223422053	0.3057420818167164	0.28019616310960915	0.33017428533162585	0.29073721261597635	0.26181352679319303	0.16050788008709993	0.4114847403186533	-0.020050518093451014	0.3753207917139892	0.21230676113540534	0.39346084305606416	0.26686977204394907	0.28333009074146925	0.20311097296413214	0.1026898496693546	-0.01602241574350077	0.3708051437710231	0.16299405596671837	0.3281294232997309	0.18844820025783107	0.2270186909177348	0.20541362081031983	0.2355297308903628	0.26531517559418755	0.31928750360376185	-0.013076453154492764
142		-0.06250078110729022	0.24503862595467146		0.1383652775250197	0.21804866398446368	0.2683517534128597	0.07616567027650999	0.35433143484208557	0.039255840262193684	0.13088079019952725	0.11605484432065724	0.26261886712473187	0.3115132280695801	0.33029492976462665	0.12965246810713024	0.42371000460736674	0.22416161306894358	0.16064525706711974	0.14687170079538045	0.19339890266618337	0.2917771448379611	0.0921808284039806	0.1565746187987888	0.030370283114272062	0.067108007796283	0.24901267636351368	0.3304525102234134	0.005206170598770904	0.2615390803715709	-0.0639982687021565	0.3373322048828924	0.06920628309287345	0.22533962895636822	0.12844723491029827	0.2325035386407103	0.12790321653317052	0.014721949295944272	-0.010435700998129103	0.28638848263103056	0.10639328809750002	0.3736157443262965	0.27344587721458563	0.12708595809588488	0.2710968501860614	0.2646278951201224	0.03335099286898543	0.51453609022053	0.0003263281514516483
143		0.04942814365551792	0.14193786499828512		0.10129207593255808	-0.11708952842148763	0.3302460495799513	-0.01537136008356783	0.3818613567460873	0.17279044803002302	0.1639187647968141	0.2570266234100638	0.16950512573235804	0.13901470381587808	0.1530558549853441	0.10249670256777006	0.22084378016253486	0.16653930165025146	0.13469147918466412	0.21003873643172283	0.11009096577660105	0.05839454109094627	0.055348343499721356	0.21759859608120916	0.04247560794862112	0.12643929449674773	0.056157278176474326	0.14813249012556565	0.07303827841058408	0.15025143166028865	-0.03539854276498634	0.0946106421064708	0.2675423615833594	0.09172233954435129	0.14868285763005676	0.030560630429508837	0.023151773032933233	-0.06281536272633521	-0.12186246112719978	-0.16785671047352016	-0.05906679784486563	0.17105421698954365	0.12823367675836633	0.26691359545148935	0.01009857631946244	0.09287886552942232	0.03831551127806001	0.1008107083676015	0.09632997026607992
144		0.10066412178523002	0.18471029775844305		-0.05472929647577002	0.14977638899297138	0.2636618563039437	0.07313477976045611	0.27631129441705143	0.04340984922076315	0.29217327190974246	0.20868188639607782	0.19520269972491633	0.20597572840949666	0.3505359294778625	0.15018159771576584	0.28479970868485865	0.22595541746746112	0.09509445998082988	0.14408320372766734	0.21007630804249147	0.17180669480435867	0.16904339648253602	0.2992872750648467	0.01958724457354678	0.19534594562311944	0.07685858999136583	0.3329714386166039	0.12737955185353636	0.30614341639934955	-0.0963608030002782	0.3953683217949529	0.09126685781680065	0.20210986822563223	0.1897099388054677	0.14965578885187492	0.18942301725967764	0.054906547878057856	0.04175398327226144	0.2675975795158255	0.20499654352405364	0.3207692404659097	0.35271538654451956	0.20192039744615742	0.2450780550536774	0.27247070704105025	0.12789170307392939	0.46271452657903867	0.01006829626267893
145		0.5633087744900032	0.10493987931052923		-0.0962229275496491	-0.01857111134143225	0.04538070777921607	0.09716736735992088	0.06671838091355485	0.014031133582892284	-0.07824377373143644	0.05659376362837092	0.023320172027104295	0.02062294731969958	0.017860967956532144	0.0573758106584317	-0.07963339057347163	0.0282185266839669	0.17732088726638012	0.006413268277469926	-0.00777149179424988	0.20382364429156605	0.04751046389123933	0.10093793543595941	-0.07535665847617545	0.08730412027058435	0.2183206061297782	-0.017345611661883018	-0.008100974841633397	0.10873211694175101	-0.03998052118959007	0.07866968578946235	0.14521116441704313	0.001044117276589417	0.17794262632058785	0.1332842785708919	0.08674101419133463	0.20781312656253106	-0.06504165852144637	0.12419523763895848	-0.04045107966583849	-0.005161294136729785	0.011230583428373466	0.02730812339027007	-0.03503258144299168	0.088983227996745	0.03692767888047634	0.053534050800989386	0.13275192566914765
146		-0.009520856337771392	-0.11370060036161031		0.09083621854445054	-0.018883776072527815	-0.07439898257990203	-0.039810125179644704	-0.07365997274260644	0.05590675524220367	-0.05996601725232301	-0.10100214785411624	0.033299482500912844	-0.08053312348805404	-0.0900889383382294	0.10036897865469391	-0.08097410477156772	-0.0660021439267563	0.09062979093299815	-0.08995647827602753	0.004876890257031662	-0.07503055184568223	-0.14594252799283702	-0.13376138323956635	0.07277117691969574	0.011383285919046068	-0.060113377952798516	-0.09976631593871572	-0.03905771538743267	-0.1434049919469004	-0.04065363647477575	-0.049954049987128685	0.1651961316207247	-0.08401777314954188	0.08754397690201154	-0.03264972015189991	0.16449971826021817	-0.07533447222099073	-0.06613670513969842	-0.0369041126173371	-0.04113211731155154	-0.08531176823782127	-0.07468382981351784	0.08825228919631233	-0.03562239281480868	0.07745425620967372	-0.05398117135655816	-0.0891899879313427	-0.05281785803142402
147		-0.021742058039544584	0.09542762997310954		-0.16921166382392822	0.0631928010794787	0.11105365408725601	0.06801497829964738	0.16781774943684305	-0.005069357669220231	0.027212301056549815	0.09827041826212822	0.2256448087149063	0.2080523273534663	0.19466999952910713	0.12444058060512633	0.23906461232785764	0.2402516548831907	0.276286550820752	0.08490812151457357	0.032470742644975376	0.044562622278705194	0.08531818777874123	0.2144649577266038	-0.005242062125071508	0.09719534904998185	0.14065944144407602	0.1727028952959298	0.1582884041776251	0.19759950151154015	0.0009245806379653223	0.20295500014816253	0.15296953743589994	0.0962187923479849	0.046359665789060235	0.13807041837892478	0.20581247362175858	0.060938957863852644	-0.06780277361191107	0.17026227461241472	-0.022433861249560483	0.3757187091504873	0.09326057095212247	0.10397317105324039	0.1650357548013928	0.32862788489861294	0.19290495215518186	0.13420247782231173	-0.051326484784654285
148		0.24238665145788607	0.25965999983790516		0.10081134633487057	0.0521122134951955	0.18763345995367545	0.267227725141381	0.1895681590102055	0.12359351588390524	0.17358653946567848	0.1354421946396903	0.31776589998304194	0.22973502625606146	0.2690672626850651	0.12406197070082212	0.22233010967556427	0.22455135583749194	0.17314779853376877	0.053494717962600205	0.1785155348778699	0.12876376765055852	0.16543269362937615	0.16229926637445696	0.14137100199349786	0.20464873511501352	0.27834730631018256	0.3122952195402668	0.1504129396463779	0.23737791259125166	-0.03079110483839317	0.3438931247535681	0.14175055505236284	0.19148671392257685	0.1732896803108437	0.6681209943655693	0.4013691556973051	0.1846387036829003	-0.010951115387203997	0.3735558800817443	0.0031680438305417085	0.30996363918900305	0.14181311633894272	0.08446196949942875	0.1631375625887719	0.2059640752943815	0.16540377581701152	0.18398819933101934	-0.15560743535246596
149		-0.03793341961049167	0.1621019105289342		0.004742707911445209	0.13106243534973164	0.11443861893616514	0.050389012946786105	0.11666403900234451	0.02890189743865801	0.23769732452213527	0.20600617403563937	0.2441533959280901	0.25795706928420165	0.1747654457023229	0.24324255082923946	0.16068280114521835	0.08304235410194467	0.13772098710531022	-0.07254160898290316	0.16779881739089966	0.20972803258680592	0.10905525487305766	-0.0022314758024985877	0.024720958597264822	0.1885949569013096	0.14073956064475368	0.224980450875269	0.07833244475186975	0.21293490997091738	0.00851350364819464	0.2951264193987067	0.051502074967993146	0.1381834627877785	0.07148020165693807	0.20509975030309643	0.10929684328254438	0.028711880027634664	0.2527817973211979	0.06994645206587352	0.3665521461983241	0.18899867281824048	0.07528343127714576	0.14734504927972536	0.1291715969639061	0.08697781463763318	-0.00019183772205513697	0.24239943815826365	-0.0748671319698158
150		-0.02997155095391714	0.04435312506334807		0.1520240013776034	0.20023716612860137	0.14775406971745952	0.007130701180809684	0.2307468904972622	0.14970643609267517	0.014919740826240748	0.10173998505277346	0.21456013793637488	0.11803503909183692	0.3109044336482119	-0.04515353211328807	0.2456114321221264	0.018997078059525534	0.061175825709503195	0.08372109380710582	0.1659179119739225	0.2370268387740418	0.028907877603447135	0.0831881954124216	-0.049545883153139236	0.033198094120321604	-0.01558774429466828	0.25998579157580787	-0.0768900074756242	0.16473085615490923	-0.1279772001423747	0.1920392445949679	0.07527207940759385	0.12779650613522972	0.04353489091188845	0.10917228008694023	0.051369021067418384	-0.1209666255598057	0.08613196946603532	0.08600374700115834	0.03698936513746916	0.07290077344233267	0.1471664526754616	0.11013974942627502	0.19040976193489273	0.31464894925116493	0.001944146663619479	0.31504151589680857	0.0006693484463306731
151		-0.030944050022340377	0.16840524191047831		0.04713549869384321	-0.061374785068519934	0.06449312014096095	0.057159523120717474	0.10665664136732476	0.027579966255624158	0.004908434300745062	0.11582198070250559	0.020459294521323196	0.23255512480152812	0.14685893582138249	-0.05797235994369479	0.18589428075662248	0.20913555020938132	0.17555687577936846	0.03302258672725673	0.0963328540368366	0.13090927115548284	0.11916242002288684	0.02885368487983724	-0.037593855600876414	0.10542794636479362	0.056054212848895425	0.08070927115168773	0.06778257119441981	0.05859534093731384	-0.13212972825509187	-0.01233094858022534	0.22035503178911492	-0.0531480061158842	0.03152754003585781	-0.03144048704371793	-0.14900807005852737	-0.09954821957558266	0.0808372728286427	-0.11994327677548683	0.0645001197027029	0.11724418652185634	0.1246982977722976	0.0860737474571335	-0.04011595305398612	0.15409861023443464	0.07983097889107828	0.3190464553202324	-0.07744389112242565
152		-0.03468874786820234	0.07380610114538863		-0.018502629584307383	0.026069374434359298	0.20470017291213558	0.10520765948896516	0.21504603128459238	0.0008981730848244239	0.10515738849461154	0.13461246644586933	0.12832505288339516	0.31031390853005264	0.24337113019944107	0.041630379988997324	0.2551489810387408	0.11201314462387123	0.040336816672483955	0.2800134875041813	0.07755721785330182	0.09725855434105929	0.09955880315159639	0.18276449651647247	-0.016473354272281134	0.07907955429247661	0.059352290777241176	0.21666811001988934	0.10528776983921516	0.06830272774669932	-0.055957365320093225	0.05839341587974379	0.0983925190779052	0.16036359283987803	0.073143772476503	0.12324366295833945	0.08065962467604675	0.050706873848264646	-0.01687527499659781	0.19280332974085893	-0.10440837519964069	0.1865763957920233	0.07577614734458471	0.11930211706831036	0.25828522934187226	0.17231476590349834	0.10201323285125735	0.34916250991089975	0.09637144131029277
153		-0.046578223096892565	0.2703532291753419		0.0900278679411132	0.2852462470440631	0.23426579824063423	0.03531174620290531	0.2291302223628948	0.14037597758980988	0.10118499933003934	0.14846624446216822	0.34399802843113014	0.3053880885131854	0.3846648861013064	0.1020158446962383	0.41907334952293684	0.3436247731333138	0.09622798929553668	0.02059941466756647	0.20125154072924503	0.255245139865959	0.13588073263515102	0.16317584285966377	0.10217920704051542	0.1912353094498219	0.2652318770180241	0.33350057811510536	0.06543095165020191	0.2374791950051975	-0.14345121875890926	0.38561007816395937	0.22735193287574265	0.20373525221242797	0.16001763090971582	0.2599612580287536	0.145141467668286	0.052915665715580006	0.14435215682644958	0.39050321983018277	0.18075882485776817	0.34750326046502383	0.26720447132880887	0.1075473373879407	0.2593128603911314	0.33838121414889005	0.1751564376747532	0.5230085942722231	-0.04960823812225368
154		-0.01161628544900661	0.01135981355542328		0.023318377298458415	-0.023039874296113032	-0.05248178760963619	-0.048571868059053835	0.11886020172615418	-0.016718776605452176	0.003531031881393008	0.032840126279807966	0.22054207294893194	0.0863636240947117	0.1064671053978517	-0.005160115953294247	0.2304885042057019	0.1454792860178663	0.08470566817786117	0.09433382495078359	0.08014233167710585	0.01522778995269261	0.0018182014617318	0.12233593993630228	0.08781166800037062	0.07751993729849084	-0.07334362927349686	0.16760144644482258	-0.03441717906773157	0.07049357187453245	-0.049601026323403526	0.15305286410013758	0.10875948157565012	-0.10250910223516874	-0.004506874519802637	-0.039835541642405554	0.16316292505555818	-0.09191470834378004	0.15639338480000506	0.2308171620888208	-0.05018481519539989	0.18969810069306686	-0.0013120585630851586	0.0006777780719496279	0.1256574442475955	0.12963850443855116	-0.06586179573593891	0.07784656276306376	0.0555789494004782
155		0.2866115148372761	0.20687326178931692		0.07698168176496578	0.31464333489984353	0.2020859178232454	0.23077809458912737	0.14384210463690109	0.11374743609122101	0.07855699942076247	0.04535096635476274	0.32066995971615336	0.1827729293620706	0.3097696770460619	0.0227750249452911	0.20499029330644133	0.10850912530221735	0.016400209630947016	0.08924068715199411	0.2421308116504404	0.2085536521473911	0.07553220422974305	0.03445584789871874	0.08293081615146042	0.19733738935527306	0.2578435732743796	0.18992244105726946	0.13050919934940988	0.20075113196779476	-0.09246791364182481	0.4427358920821852	0.08335843629233611	0.1666233948990888	0.0893472186913411	0.48359491204083543	0.28703723796751063	0.07953592722515959	0.08516582581664489	0.49477705756534685	0.03541345558956499	0.31242790071435567	0.1322424990781459	0.08200971521530216	0.26410488072630545	0.1745778630920414	0.12369288225245502	0.2439828615465613	-0.018833823979075688
156		-0.020613798952484393	0.05153120431180797		0.06900693752250585	0.09560641935545924	0.08927708371959607	0.005143973486046693	0.15294871795613818	0.1955094932981139	0.08373961112707051	0.0913798821969219	0.32159894634402636	0.30208574532242716	0.13502746298187532	0.26921957028770876	0.30108711012799894	0.253370810932546	0.26041750417229376	0.024679624101500625	-0.018967642520280867	0.0427017152104533	0.196440676006176	0.20466320301449056	0.21444155618616403	0.09689017748354371	0.0713590742951211	0.19397946198462104	0.1392733505036516	0.11382322123857208	0.11390310592014792	0.24104755696293453	0.20204648745035045	0.048170971630520566	0.06463234686205599	0.1747462049514737	0.3147764463863043	0.019023882288181283	-0.04150255138561279	0.27387854979970183	0.007386470545179969	0.23267373200577954	0.2305337539181378	0.04371154995031082	0.33109756513153643	0.22349215101185055	0.05513836944831607	0.19358110482041138	0.04405499491332903
157		-0.024900724625148345	0.11342580702137967		-0.017603929381961085	-0.04938838389982971	-0.040857129465569346	0.11022518846332349	-0.03367818557187665	-0.011722292630335404	0.03133037106402277	0.12939092819008816	0.03073188335860813	0.12238790593697724	0.0840187403654407	0.19000309830418108	-0.018520585294298158	0.18255302846959653	0.038681960672580125	-0.13800858806307745	0.11002507662659568	0.009416881502475034	0.10375861928840883	-0.07490375236384486	0.09532632089150098	0.1040545841559322	0.19659828507433733	0.047507966519951296	0.11815950091127038	0.08163212945537357	-0.027101204999919536	0.01851164082562788	0.22472694920181518	0.1457172340429866	0.10294704943040474	0.09053712245833083	0.1277988715049677	0.17342872279855753	-0.03911775564043087	-0.02853049479498159	0.08763577097620702	0.04601413811102875	0.22995827493512352	0.1729913046803249	0.14967088071645546	0.05830236379489351	-0.1411816579523392	0.035538964749079915	-0.09703390558004941
158		-0.015092083001702582	0.011818370312252881		0.020302657082227584	-0.029933811178466503	-0.07730871675593322	-0.06310542793674857	0.11578482965204494	-0.08470907183011767	0.03238911065040511	-0.03831193212603256	0.04011583140513658	-0.12765790606946353	0.016378880505300585	0.06678245825488034	0.015397668148969305	0.1468541929409626	-0.11340015464358878	0.13844090987007823	-0.038365234375841994	0.09633837993183021	-0.17403001504554647	0.057232492522730806	0.013399056568325789	0.03676658084156464	-0.09528933715522438	0.05867652874979117	-0.17834067676396242	-0.030500710375166763	-0.06444252851125121	0.050315599272520745	-0.035854534385250075	0.101766831317735	-0.028101544702503266	-0.05175503852105985	-0.07267446115241002	0.0033506466901800165	0.03810835933100409	-0.058498932340302734	-0.0652009973135475	0.013672738139858266	0.039416044557672905	0.09982201902718268	-0.056467201059163336	0.1440217767693458	0.10646265343002935	0.08829616874234171	0.1624195827974521
159		0.05547416430529391	0.2568808461916953		0.10998427855881	0.12059257392064211	0.22357480075041697	0.18075427824353785	0.5496128237414498	0.14895961544633832	0.191690077855241	0.3209350025171142	0.29180176309032174	0.4186177555855432	0.29898814712213256	0.17307176806960384	0.2928682876328834	0.3377928543213798	0.060634973711296475	0.2975786088546596	0.3576733587403154	0.2894671167250278	0.19347122053601815	0.44758993537363334	0.17125793650549345	0.27783651129088305	0.2125540918865522	0.33257123603565986	0.26922157892123677	0.4661142857468053	0.021936865524967757	0.2726924758880913	0.17322533162920287	0.3907451038314156	0.2671032840178758	0.2150489460595314	0.15996203071014106	0.1373565030525002	-0.051061094988227876	0.23492414834764494	0.06173959995615019	0.4281297156956787	0.3043659898825223	0.2801209263585157	0.16617206164523496	0.25736414453273093	0.19509812572332616	0.27800559647964673	0.2498982600370077
160		0.20638787066348102	0.17575318289773967		0.09391416027859938	0.049034249631953845	0.17458905594170504	0.08808007184903009	0.06289929788434084	0.18716384539488726	0.09896381999073454	0.16839653927575868	0.29322062339340654	0.22289728693196934	0.284724039334258	0.05778746243337378	0.24674661796427028	0.19522495334150042	0.09651343830902279	-0.08352646776121272	0.05794874878989639	0.15434895465807416	0.15033386497111062	0.022488217008511252	0.1302572086375403	0.21169645493895617	0.21633443606274497	0.18856677688484474	0.20108315473320543	0.17372444774211748	-0.010236131651278579	0.4408004993432525	0.15958215333396786	0.11972170202848839	0.0005324614539662738	0.44203410131965853	0.34706334455066146	0.19571253901698032	0.11175367290623055	0.3228080675779948	0.08064292226123142	0.3030021010237966	0.3380088849732331	0.12270251998568488	0.2297278901773796	0.1403864983909363	0.3304647785490169	0.2973709991399601	-0.13825725766615143
161		0.22831715072666664	0.025663298639563143		0.006747559701372459	-0.04318873630963741	0.07188629528728706	0.061991918861755195	-0.02114667506807926	-0.049629917219779704	-0.07581918509958606	0.10428876533261536	0.11995272268260462	0.04532408122012931	0.11179193626352744	0.11632150388011137	0.043744561224207994	0.10380952327439832	0.048437868747263274	-0.026403364065734205	0.061524308402797004	-0.090594845991025	0.03269094312375796	-0.0009100032814624834	0.0028281054897181194	-0.1118663249009106	0.06138635217943604	0.06690875281430118	0.008835936646767843	-0.040633540885389896	-0.09297818291179921	0.023405261115471573	0.002505918494935972	0.015303825558768202	0.10106062980126136	0.2394595194693219	0.10876850177230085	0.11033312710871815	0.10859041752891685	-0.014315711534405145	0.0036497803551964526	-0.029012320203285816	0.10425363605669419	-0.10125621179109018	0.027560668847945093	0.1441204071417696	-0.08414877761594702	-0.0814629764280915	-0.027544473049612057
162		-0.027114637897230825	0.10605546190898339		0.06166102658118112	0.045121890625365056	0.09540475410963628	-0.04888857117336588	0.15458847332084222	0.2570100156638074	0.05798571569961563	0.15853482800619462	0.2460634827501539	0.17010741481640934	0.3663748385053596	0.16586800833961765	0.28992061042103073	0.048689491553371184	0.26704920141080063	-0.08637640636424936	0.11023826457171627	0.06303531171948523	0.057765366167125964	0.047419451408226634	0.02733095661426456	0.039042693779671685	0.10181718934297708	0.21162017354761814	0.02842095384926438	0.10755917741821192	-0.07088692170841072	0.26031871088404906	0.2853091685675881	0.18732696456316308	-0.11339297534837108	0.09474150201059421	0.1304577798720537	-0.09100444783169719	-0.05967374805177344	0.1848452928495706	0.052382867379166066	0.09951250813402553	0.22785244920483144	0.06884626976313157	0.06243733123753572	0.41390687411345284	-0.020463829058774998	0.2955436176684422	-0.04336755573750292
163		-0.011597653271299335	0.18540274857110714		0.07541908617026961	-0.023002919020338956	0.0904612825404515	0.16384797303498386	0.1288677634397978	-0.03509693179525618	0.14413530803591237	0.09770167039177564	0.12366467667964566	-0.011469472855759843	0.21840515665551283	0.044196882095182646	-0.012834223607362923	-0.08039927851742941	0.040754019629805224	-0.00374046894941932	0.0723250277109168	0.006876958177990533	-0.0685741817726582	-0.1629389299518628	0.024959476728272003	0.15532843522978546	0.18421759466047205	0.09994600542801979	0.1109605358766351	0.17331018029483028	-0.04952146774669864	0.20415192066294846	0.10376646121079607	0.10130440989821722	-0.0900567259780712	0.33286325044933623	0.044267919210677395	0.04275766712008434	0.20409326715240367	-0.04495405531148301	-0.05010432023864014	-0.019442579017844408	-0.09097471198191148	0.12723849571259374	0.1109352230739901	-0.08852426454297602	-0.0657561553668503	0.050032242339450896	-0.06433908697382523
164		-0.02412663465335265	0.03518118064700741		0.04590234461433579	0.07077324655088857	0.07051321308304682	-0.10088213829076109	0.2162511892990373	0.08689974280208003	-0.06750548746739889	0.06106538314001181	0.17586066819906082	0.07103002533415692	0.20126242177550202	0.04411256101911911	0.2850852113153848	0.14546917985224253	-0.08079093211400663	0.1911144353775141	0.05103726278272142	0.07232450237235567	0.030192458507854816	0.25803727379115093	0.049500896336532325	0.07744181844156843	0.08611307709823492	0.08476139925353775	-0.09762156905408545	0.18083946513981694	-0.034465187447873684	0.14226481543350805	-0.0024905443055033495	-0.01352267088981018	-0.03215797645389205	0.10630309653756553	0.08001482246164637	0.08822847408295671	-0.06224348521935626	0.06624764219475823	-0.1042321753094469	0.1894897639382512	0.14211944055305303	-0.019027012226599284	0.06033189676194315	0.12673827083255493	0.04897387745539953	0.12294113136301339	0.13584674949009526
165		0.3930660110163248	0.043698278371454645		0.14920174661990673	0.06889291777194553	0.17778482277821953	0.10636718286281213	0.24813154137930885	0.19843566900209433	0.19862382152399544	0.08934548445858527	0.40662576631325603	0.3333548832612283	0.2571488518868336	-0.011100110733138524	0.18418473419560785	0.1023479788733545	0.1185571363334692	0.09517815475231468	0.10907141768948232	0.20089866185218863	0.19580727521011423	0.21607391123794434	0.033720369929118005	0.06814003477888708	0.06463437053624833	0.26834611508490996	0.057854190138022274	0.15081178506488258	-0.09296848304241559	0.2935772752078212	0.0727016308407008	0.165520685298695	0.07554457081087598	0.15164591983532658	0.31517230558251863	0.08391138157905918	0.007919393458200832	0.43585642989557627	0.06488177427523333	0.14062987132598173	0.14909926884685923	0.04233851994935716	0.1871746530298272	0.21029077348925015	0.15493591148320807	0.16172132532086805	-0.04052168166509443
166		-0.009461502436077893	-0.11299178027054547		-0.0748391676847825	-0.018766052860576362	0.06918921141333889	0.12538623353234696	0.09599442010413882	0.11262503799269927	-0.03377003517999494	0.03937003233227874	0.16608066169772268	0.019431603634202797	0.12883968251611705	0.11637671133251136	0.03066020362253359	0.22067860358788802	0.032478185384034255	0.048665593234612774	0.13987203277051452	0.15773301899314296	0.13393677279948277	0.014660768533316432	-0.07614767960630005	0.06125923116864649	0.08517161281595549	0.13603405050408032	0.09813438631502848	0.09445221368917978	-0.04040019793340904	0.08819419380070269	-0.03599288487000223	-0.08349399855709891	-0.07346934007204185	-0.03244617876744189	0.0706423389550718	0.026450182754877538	0.015584851823519884	-0.036674048955554345	0.11065808287152647	0.023789668643139486	0.1504517708083228	0.011893309901421465	0.1421293139094651	0.18616732633002367	-0.05364464772629542	0.021696192717287816	0.08762591060383706
167		-0.03284435581725256	-0.03330717258996827		-0.021029607415160755	-0.06514387346008456	-0.17129679848474416	0.12172959941298629	0.14705715720918383	-0.04733921092321981	-0.07080000532760725	0.04019787270994857	-0.07887768784272264	0.12896230734388064	-0.01587873616210298	-0.12995606531578488	0.15254435651298648	0.12165969478111126	0.11425734196468099	0.30940607565744593	-0.005549774270438332	0.006907333562446076	-0.04291717572418751	0.1421879522302558	-0.09607299106214941	0.011680721203416069	0.0871250456913448	0.0830649203890584	-0.0405048774216979	-0.024333954328534718	0.031077822184731905	-0.1723278383879204	-0.06270081460765956	-0.03294139093067072	0.14248472609201385	-0.04269168088574786	-0.09224172983026228	-0.036944252783906326	-0.016205859870831375	-0.12730911620997126	-0.14189457844648043	0.15112690044608487	-0.09891615831366257	0.09407451285631763	-0.03884639286702758	-0.04054406339389244	0.021571189661778192	0.002869933188896002	0.12823344918279161
168
169		-0.01167598802111013	-0.050862262837082194		-0.010956571775755547	-0.023158289064969924	0.058451638015562725	-0.048821505989158805	0.10609103379219839	0.10565137183502299	0.08532989841505807	0.023906277259980215	0.12168944928166368	0.02263320679150928	0.08875874085354371	0.20360533134659073	-0.012860776703653123	0.13278776808501505	-0.08773201466366216	0.18366973720527688	-0.02803873519112004	-0.008357532700209351	0.11353808463286477	0.13741219355993514	0.007945777689598315	0.13121836213632146	-0.07372058310561966	0.14122053797608092	-0.061256765793551285	0.002590392796866459	-0.0498559536720367	-0.0612615996464221	-0.020187475223647063	-0.10303595370540235	0.017043829930242546	-0.040040278716716345	-0.05622458727270754	-0.09238710931277809	0.0316701509954152	-0.04525769127933177	-0.05044274296076499	0.10808743720598461	0.09128331483702241	0.004542810158590165	-0.043685842642001725	0.006276788059159687	-0.06620029625110396	0.07947182026061585	0.17005887135031486
170		-0.024803571859856557	0.1753750416528382		0.08760452083017627	0.2713105531249568	0.12006773863345216	-0.013362371914731634	0.11310702948463833	0.07570091462904249	0.16218447111879908	-0.02184554766484245	0.2664479699410472	0.12551668783950243	0.13815281476039548	0.106904971328473	0.13544138702220274	0.15797928284249677	0.023785857986158784	0.1549569379024393	-0.00762254634387863	-0.033626869874418666	0.07204125223098255	0.17767043997162543	0.12585639889389996	0.2204737962395186	-0.09000830715555198	0.05792318751221217	0.0631125014607422	0.10537277592844997	-0.10591015743680664	0.1638041450122424	0.23216082323643977	0.005768285768716096	0.12344842005942659	0.18803997290636973	0.11803238858337968	-0.04163840719409052	-0.05505570618286291	0.14628122758713938	-0.04598523776281373	0.23515906302956124	0.19608065023972338	0.10067142736946912	0.06823386791496858	0.16181138985569252	0.05253674469907487	0.13352362463447573	0.04560241193430852
171		0.288530210873836	0.1017298375382043		0.07274061651478296	0.11382569519647864	-0.07062540923205643	0.1526407422629008	0.1650519639400264	0.1985646200984371	0.0013481282703579054	0.1340114441898744	0.14669747518799073	0.12837056871890945	0.01997440532980904	0.015011132706703047	0.027764757358146493	0.12254617893170175	-0.009913787830817266	-0.005475188757471982	0.15182454274515528	-0.0334023937774252	0.014109590538212077	0.14692345576451885	0.022406990800932395	-0.027314727726784834	0.18849131087337687	0.13458480113139867	-0.027824094229248232	0.1624155214727257	-0.08219092949092793	0.06211232138317499	-0.001743822631079675	0.14635689526367132	0.032253998403047365	0.24266616433311045	0.29537584349353174	0.14293540476217462	-0.1337109725048091	0.20902852460528368	-0.00032061401230323275	0.1807086017435832	0.29263675944169004	0.04816457341089863	0.12294928503412102	0.029219554039168566	0.11345696356025968	-0.010863003520830073	-0.10678377684653506
172		-0.02518667346845594	0.16226516173230246		0.018161435039405028	-0.04995553812773217	0.05261489092096414	0.12586250798710363	0.23073871204376645	-0.018075761799006787	0.07697748676723765	0.05551399098495025	0.042066976787983684	0.24958123231327298	0.0091146096549514	0.13867150753866864	0.14068572325093667	0.28148650543971215	0.07672076965144087	-0.030733114071454903	0.12880546817386535	0.20087768580445825	0.13479280374294134	0.2362880994376368	0.0608426639651179	0.013310385621922763	0.07414947937809893	0.01831330778101429	0.15288106847410574	0.206499748810083	-0.1075459844019834	0.008835072387406967	0.0032242206640033474	0.08698739507754438	0.22445461291381755	0.01057676098031184	0.09491921940118189	0.16429581075016914	-0.0875078076907885	0.11719269240624595	0.019706135225108213	0.17355953668643365	0.2080378384671997	0.08114478317884975	0.15260747287439289	0.14155828581296875	0.04593337567069788	0.1048700637867335	0.08452514125497756
173		-0.01939395656251757	0.06789393252487141		-0.1269575276901401	-0.03846619672581249	0.06084329891806664	-0.08109310875949433	0.15923301095263048	-0.006075039430283739	-0.07655119692141205	-0.03538857055492178	0.028750617641038072	-0.018202613059759416	0.025645068421064496	0.02980135309888066	0.08605621486719613	0.1667041670017158	0.15749707681766462	-0.054026175407475716	-0.020129089044094533	0.04572277904466432	0.03925620813341315	0.11918070857745025	-0.02398958668221985	-0.024068932149991874	0.017004936957095367	0.011279921043051378	0.05854521478472194	0.07800614240656208	-0.08281133880492261	0.0634850329711483	0.037529741458790664	-0.1016798515023375	0.16531160443382883	-0.06650738462382058	0.08141412033159098	0.13569574775534166	0.0694237066708097	-0.07517356965459944	0.0762862791241583	0.10781523152946526	0.0858061728255364	0.08398021627581577	-0.07256271015901619	0.09360265074527621	-0.021721337605341968	0.12999097777392726	0.029530923090823856
174		-0.014828441031323759	0.14306410021688495		0.08157661682726239	-0.02941090065914662	-0.005195520997340319	0.12851376554290647	0.04093617289737015	0.06636117084022466	0.09789135402514886	0.1023460239824571	0.17894902513322178	0.24933319641056315	0.030048590376527767	0.21352199122063137	0.18826167902905655	0.12368216443827564	0.21293128125782787	-0.14010444924052595	0.22465137669859195	0.19607959310930362	0.1322728570117683	-0.019602785455755497	-0.058322380998741694	0.10999652829445751	0.33798040000702617	0.11604481732006107	0.16022823061890054	0.15891049379306532	0.058367412531405025	0.23415331499723513	-0.0936566502928408	-0.004912226807207116	-0.04524883563435816	0.07218139506729691	0.13729837259733432	0.16961373448833328	-0.0564480314907428	0.03900593094718962	0.36653780066439223	0.17183724912502696	0.15693543992478784	0.08239895133700074	0.16795357552349194	0.10947086530408268	-0.08407401475925165	0.04442526217431002	0.04093997487766342
175		-0.04396240858403117	0.1381337361626996		0.10667238847266264	0.07814409961640181	0.19375806514198374	0.09982866706002248	0.2559261569841545	0.09044016445616344	0.21085560617746044	0.15971411657259674	0.3510257379984752	0.33447594690813304	0.2180102818240285	0.15119459307275393	0.30753033727815976	0.3047337439267217	0.1136554372672993	0.08549848257972666	0.23501130820440755	0.22326796823454537	0.21033790443707806	0.1366310707027949	0.12263968407179325	0.21147109783244214	0.10011257377341179	0.2791394173135675	0.1485065043900829	0.1953569808327348	-0.12704482034426795	0.25053203775486405	0.23536555796169437	0.2028881581813809	0.11749974556510703	0.27779710385089545	0.16988535064103402	0.045371512893727546	0.09550424946637862	0.3151711964697226	0.05201286070691955	0.32443550252667575	0.233148027817219	0.07739291232777755	0.24689635188818954	0.29933143567936027	-0.018810652171583373	0.45942457168751655	-0.048493353647786466
176		0.23320347322968876	0.10676658888748444		-0.05821809528893078	-0.05385106414975161	0.1926253844124033	0.011980574374964246	0.06814551767073783	0.22251232869225362	0.07253964757981404	0.1605494197489415	0.24491578932431599	0.10532029908368053	0.20918828976543064	0.08817875439409778	0.09772496875680967	0.036916144005405827	0.11024905749875785	0.026181867242289148	0.1564951841850614	0.09554140415020719	0.0391415443693633	0.07484754522038481	0.10014077970337931	-0.06132405372018572	0.035633672052537646	0.09419178656156202	0.13096355826815048	0.053048477439112174	-0.11593240553772223	0.21816687810630522	0.1475431093336193	0.18767421168867504	0.06551313177929302	-0.017914651953041035	0.12456843735952478	0.03080608581158046	0.005298085510040674	0.11277149323426122	-0.11729689440566252	0.07047258787387739	0.013189540885000793	0.10317387393178268	-0.024642210882589527	0.05274388383638912	0.05975255517072463	0.15091305180390213	-0.09766315903964315
177		-0.016602766231934123	0.0015751788377678358		-0.033790097902026806	-0.03293011768957735	-0.038386404602569126	0.032123911501302345	0.040670300619433435	-0.10691566133644616	0.0646181203087441	0.11105526328584515	0.0343543451097972	0.01516091675814866	0.05352239691377022	-0.023476226296662493	0.0028163739875243818	-0.04059419343675086	-0.06330958488816174	-0.1568689125094545	0.1351032850823389	0.03626397277555362	-0.05529011389327418	-0.0968272645056009	0.02892476402167258	0.018020133666183668	-0.01213090025557868	0.03302800433065896	0.005035382883366944	0.08126889266095694	-0.07089307924865981	0.21418609290006202	-0.0008681082264795562	0.016927650030840888	0.07298058378417537	0.08340064162253129	0.09016175509926015	-0.06235247157731872	0.1865559573334662	0.035045764253344054	-0.07172746905537634	0.0743456534901819	-0.13023599177525613	0.08756134482178621	0.20134916928580618	-0.12672802296117128	-0.012861026183113569	0.09104114074327141	-0.09210542819433867
178		0.4386088808243239	0.09049725498435134		0.078152420659473	-0.029767201301814896	0.035299961691042644	0.15153619719099418	0.11957663736361977	0.06709049127352823	0.025012365371214543	0.06522788408234509	0.14679759333358683	0.10076057629585482	0.11702988662951319	0.10985050791732479	0.11710170202207873	0.22654759330622312	0.12134616802822809	0.16608240306987737	0.04630323524122142	0.16864147918897013	0.050526074206539415	0.17156405420411197	0.13536048608880102	0.10171537461688938	0.08365857763695922	0.048519850691033824	0.06649008700412931	0.04841353689447508	0.03198741882027659	0.26363278962403003	0.03919304300492964	0.18032616708038193	0.10889469292020637	0.21207721741042052	0.032152334452127375	-0.048714247929363234	-0.10425375771089854	0.06895044001402797	0.038982322377533025	0.005269496882338018	0.1578737979086788	0.04880011745746694	-0.056152907855827494	0.07028409450641705	0.08401634822926378	0.10007996228997186	-0.00456447688131065
179		0.3565139299926518	0.15580995925094368		0.10073497948923113	0.40191893858905486	0.1582471775822121	0.158638120743819	0.11169984934786917	0.09276798655191319	0.12181325717341149	0.12749785589505394	0.2839771707295265	0.3205208218600792	0.15543541782084244	0.11453823450462157	0.20360541065854765	0.10088277973433728	0.052869683863900827	-0.021954714289363988	0.1780951127362432	0.19457475837407928	0.12224981366743366	0.05509484696602262	0.04668954736951827	0.19313075692648896	0.29182372414711205	0.28070136141647356	0.07500445517387161	0.1548108697497887	0.009529719048408408	0.4394288263417845	0.17462753394009572	0.30464541339992957	0.21770715584014566	0.43406754299743483	0.42291065672481215	0.12057539954690583	-0.02876214847547536	0.5012843680850235	0.1529482548699264	0.23170972992600855	0.20562652810931356	0.1173694540705483	0.30122744814020197	0.1340372500213193	0.1537632092917406	0.2199484943474718	-0.12088571792346636
180		0.19454883060940947	0.04558982142156839		-0.24123732982531598	0.10300588646003064	0.05270380990249489	0.17647301186233508	0.2105789543428302	-0.058960752008109435	-0.0073682307230081515	0.029687733536033274	0.07998006386062505	0.05352505914758738	0.12032788743617788	-0.08982615380590632	0.0031666591233295753	0.20976603816481226	-0.008877411023562412	0.33004732061447695	0.03187386725496898	0.10498768289766922	0.07159962368690004	0.19643997635030463	-0.12871544015824748	0.1431207584860333	0.05084690151085487	0.1120349187643892	-0.002506701279182936	0.09065322514424101	0.0494732548471924	-0.03129566874406761	-0.043615476148363634	-0.021881459764458943	0.11111423687861151	-0.03528605190457837	-0.08876986060379774	-0.051984096029840714	-0.12031613012438873	0.03850591957170671	-0.12583635074084024	0.1932636226226355	0.05824160960381021	0.10485329816306366	0.040448239326471895	0.24107982200712763	0.21783189788810167	0.10172025046702018	0.35047889722446535
181		-0.033683409604739915	0.1327844658715938		0.17463257046998132	0.12119970355976738	0.1682319147419828	0.14638860626462463	0.19805356540593988	0.23358092651129633	0.18062015515263552	0.13718632879055823	0.42778325529444833	0.18441057887967308	0.40355647477140183	0.12681531902358276	0.4443132737525443	0.10666439415776287	0.10410960163945096	0.05326993186250632	0.12786754898002586	0.17476157026111264	0.13884041809074257	-0.012918218084090776	0.139767032628629	0.17066596656282218	0.18249195346572855	0.302603828773182	0.11955680671220117	0.15504801871237192	-0.03669508453823897	0.4056899844629152	0.15508783296103226	0.2295305666525824	-0.015377807839698514	0.33480982634303613	0.4503720454385668	0.08075618969325064	-0.024046216549906657	0.39487808729459106	0.20172363687990308	0.2000693695991744	0.2511646280911168	0.09837905778854897	0.41804435169902865	0.4190350964628459	0.007652856145141524	0.42755765513742117	-0.09730859895171187
182		0.23135569162159877	0.23576138390999016		0.11195995925246868	0.14910785469195928	0.10350978769473033	0.3450645881624604	0.28105168812395187	0.017629740048249517	0.11802265224355075	0.10456314032218848	0.1727512195131869	0.29617309778260065	0.26323160719449773	0.1001920141614578	0.12721764908135705	0.22320963494224907	0.1602644909446457	0.08635618947837147	0.2959740170471975	0.23209222389957812	0.170512642613897	0.10480779331916122	0.024492119285077545	0.23946923699465714	0.3909449848663345	0.08981322193023573	0.15540829702035508	0.22226966170407797	-0.14023694219789706	0.24174625948163472	0.09243549944165082	0.21074362234167568	0.17546927496028508	0.3400074309634543	0.136244785048732	0.11862437513685703	0.030197600457583906	0.17784425521465488	-0.03497860390766243	0.1723586265968283	-0.006260487054933698	0.12679070241000204	0.15386922111452803	0.06638915987599367	-0.09210057767367025	0.1546369989310496	0.06046288047352288
183		0.08776047386076895	0.34391513646387994		0.16718718222800877	0.07750112089632614	0.4089481203147066	0.1454046701330649	0.35649986508921544	0.11237522348394627	0.29738248517287263	0.33014063657946124	0.1916405295497726	0.3664573644732081	0.15978182784152317	0.20056260255977157	0.26778073040601863	0.22192552005091307	0.11844699657245364	0.10199801886591625	0.17690033000673583	0.323214032897274	0.2443614550658749	0.3425998041865552	0.23475288578156	0.42708123733518544	0.27484073947957866	0.13113051718620944	0.24367192294366352	0.4300599610428997	0.003183466480482405	0.3424727128557179	0.3197018027890503	0.2735399128307741	0.2605978685651684	0.16911950995160988	0.134733056662165	0.1112898421813847	0.011658362998935417	0.2561425946053409	0.188603430938911	0.2431341992557966	0.1463857139292194	0.2707811957741422	0.15481141234512794	0.19905895129477785	0.21663794988212656	0.33199122335238124	0.11289364839753929
184		-0.051624459590547456	0.23137041619116785		0.1374659442004476	0.20869709475664894	0.25582205875051767	0.013782275396731158	0.22242523309894358	0.12638326564795008	0.1777282343799085	0.07862100648079282	0.1468645503680954	0.32589061726947677	0.060201292957871855	0.21902387764967055	0.20129084782566758	0.19649210537596026	0.046853475890313356	0.15073716270124707	0.14663708681739943	0.25258291460693066	0.2033712542509707	0.2948604972437369	0.15634196501865127	0.13632934580566666	0.13974245342206354	0.14937022658551619	0.2040895339223427	0.2465344322607584	0.02007468385199969	0.2236421346801167	0.12235827464828261	0.20478199190773008	0.24192169890822782	0.12471821980485764	0.0560294685493718	0.09274870219332469	-0.058293725264369	0.2285480167214746	0.12387904229032719	0.33581466062218907	0.23706989301614403	0.07598766807587932	0.22299223668086554	0.11538042069300819	0.18881902413081608	0.24622923602703936	0.14898202977733946
185		-0.03679285986443555	0.1143748849692716		-0.0031724736590821524	-0.0729753818458026	0.1986227644523689	0.11556570854653103	0.10710115744479592	-0.07737565863726069	0.054772189704117756	0.18456473926089004	0.08886377586088866	0.16234010846741154	0.09456251377295795	0.22451630853723625	0.11476620877906626	0.16942169095440937	0.18603104960191189	0.05539172546825168	0.14052941090332757	0.28025106254253784	0.0664733015838024	0.051437510550804685	-0.010345693127986956	0.10397703247669618	0.19925208213353854	0.1281774062813804	0.2014975012409178	0.17188681254320595	-0.02598103314745652	0.0336419341275253	0.16002910165715153	0.15403179884125623	0.1133437053298117	0.2905790049372447	0.19679725750034213	0.23350008999910457	0.1303808923817349	-0.04714941484393411	0.12128786730118106	0.10823176128622959	0.023128072300429924	0.12200942604028998	0.16318212745044347	0.22418649337527094	-0.0788156040650711	0.11510021346215477	-0.04961903460960274
186		0.16400632910499563	0.0894561312456682		-0.0332749691759116	0.03894999956752396	0.02595455217353977	0.05442819659274023	0.23460540997913323	0.1507306471061341	0.06916970598790746	0.05727635644524791	0.02558006904421354	0.037315635803477354	0.0287609608539472	-0.09230631177356105	0.13812133469881335	0.04235464627678845	0.008094778948925735	0.26793356398715296	-0.015670225622897348	0.04144207969417414	0.018377633436912632	0.25982525143044793	0.16586149051200713	0.0037475518472988617	0.06974566966972431	-0.015679304121847103	0.07553152177412858	0.03676463448778416	-0.03176593177161913	-0.05972701699945598	-0.0007940281239515878	0.12144427906897431	0.09799620623292858	-0.02808812294191874	-0.04264146156124588	-0.03316091751094528	-0.11688439176023198	-0.036241485512741076	-0.07856191350059269	0.08524483939243799	-0.14778245941898166	0.12701756320213403	-0.10116047300930045	0.000304004249101923	0.07941636046324813	-0.07558892507668388	0.3637860966286564
187		-0.01143077785892419	0.059873050713770366		0.03722296451299354	0.18124885638427912	0.13221491736986227	-0.04779619409434364	0.017285985348590736	0.054092500005798176	0.14570287835029802	0.054020786697760864	0.09818288761647559	0.20256695858155285	0.04983271527108099	0.16107221387114046	0.23253355908751955	0.008350547094705413	0.12589880247871787	-0.10800210439737667	0.07424401720254144	0.11981987197496326	0.12480605694139435	0.07483281825410333	-0.09199672207799685	0.10530577876541647	0.2762578156286117	0.01727638288604018	0.042318457624340354	0.11310071792071341	0.0971600760488563	0.34473811217259226	0.00750180873809286	0.043109515166248995	-0.004916555623043362	0.1083867877988904	0.1540989560954507	0.18846663979208436	-0.07940399035051754	0.10116284725127471	0.21488414535287031	0.21138506855039882	0.06276745287538386	0.05385193586907104	0.25335287664223993	0.0782164845809434	0.06256796288007704	0.04810075381247554	0.08329644144707256
188		-0.023992466495507247	0.0804657127391816		0.11781349907967244	-0.04758693426885984	0.16610120077860335	0.03688871913429702	0.10138920605294606	0.11431263521013567	0.14831893537768817	0.07858629606305834	0.12228814577306908	0.039607813518718976	0.06745328174666407	0.11333187266289686	0.049802078367615944	-0.00589849975153683	-0.030531706858598972	0.07636856201164126	0.08693925463309161	-0.046726560823423344	0.1389646658258028	0.08235614892458801	0.13362347715846223	0.11671656555966349	0.07560321217708742	0.021374077840572124	0.07825873554635117	0.12985793815008453	-0.022711552896119078	0.07526712727352447	0.15534831570642152	0.1589618234799242	-0.08483653824610171	-0.08227698108671494	-0.057452784687423666	-0.04347765138665105	0.1283441474513066	0.07023276717887088	-0.10365254043079868	0.15863295645825942	-0.005333423161911292	0.07966520149501337	-0.0897680876360281	0.04164268666888929	0.15820281545861278	-0.010819261418892067	-0.02289334189764839
189		0.25838225777165974	0.17981095049828258		0.021131086999063	0.3701762132929577	0.16769720144320288	0.11342703961920911	0.22630822897892913	0.07133907652151943	0.17307576544287756	0.109432842543031	0.19033362818053395	0.19759861387652172	0.2154893147586601	0.008551804383607402	0.17896880355338718	0.20232900002300613	-0.04651708157561263	0.14458654410713834	0.11739294739644315	0.11307374612960912	0.1741661501422312	0.2321885186046006	-0.006531132166075019	0.1958233753187419	0.1288532358363988	0.247068320569179	0.08241823318150936	0.1562103171011709	-0.049724606269523804	0.3460838110942117	0.19892182222580113	0.11920054886321187	0.2408227695277045	0.2921736151032901	0.19954737095848132	0.06557640174363168	0.16362546482831244	0.3341900578818424	0.03015296297226547	0.3144561921142438	0.28964894586750206	0.040548387906522744	0.159955571984602	0.194717432424471	0.1544608687203632	0.25637901323417817	0.07676423339533271
190		-0.025027720598284963	-0.004918811059434127		-0.031196609298104222	0.35570535367058753	-0.05434370244980335	-0.10464990276411633	0.1948074195383883	0.05731828553512634	-0.04647597024113157	-0.02402108980315702	0.14573783848216093	-0.01502888130345761	0.09089461137002502	0.12599235967659553	0.01543237578418152	0.11034512402107259	-0.0965433834147545	0.28026218881674936	-0.0458121653241773	0.1816027584352133	-0.057894022761755	0.22706761966274552	0.0859851130348195	0.1375707357119452	0.06763905808261424	0.07861789633194848	-0.12773917766033716	0.13471839931615026	0.012897880497730288	0.13778717227123727	0.0009134343223472837	0.1653174771261611	0.19501268162798704	-0.08582716140061203	-0.12051855984016514	-0.03737121262323384	0.011493438737417429	0.13122743771249554	0.050639718117684925	0.19646087173809246	0.07657421342873472	0.026523197284997205	-0.09364150269492211	0.06721821194666544	-0.013802244269173395	0.14736038373041271	0.43254407281794305
191		0.14708199730851065	0.2258807326013833		0.07730359487871577	0.36068589629555875	0.23847636455794108	0.06535991906718915	0.1273252667794362	0.15870914724590837	0.18629608709411452	0.15249057439159716	0.334499183779202	0.2819726854514032	0.32278049957872873	0.14795452495440362	0.22520644619711175	0.2209922479615249	0.048590985774125836	-0.036153189734445916	0.08429282785009848	0.20815486241090092	0.28284530679515113	0.10465200085391406	0.2627721461561872	0.3294583118943374	0.15658953058533662	0.32153734663036754	0.15048886340052847	0.22654994118442986	0.0052888392527331626	0.5021062687471444	0.26222349818222074	0.2333668631209531	0.2190795955460896	0.3636094321386796	0.4506767117367836	0.1479698912419164	0.0931901844605542	0.5359485408878419	0.09527449991168142	0.25922511733611375	0.3516738073901906	0.1727512666271208	0.29923677236074553	0.19859902851249306	0.203471388117259	0.23311792458633826	-0.11568485429603075
192		-0.021267237374999796	0.09099367459828679		0.008127861791605361	0.26853310234410493	0.10125611767619544	-0.028750676134212488	0.014184800807209038	0.017045622352657483	0.12623983293194987	-0.03844801755122739	0.2607303228723408	0.1795991905187993	0.14848322452286583	0.11526719243584774	0.18296959593548504	0.08546719698450696	0.11405087208134093	-0.04175019584903205	0.2468829198760731	0.1872115988730946	0.15883574803824785	0.07825942862165888	0.035808578843574475	0.05400055823340414	0.04465620261976417	0.21570659493371133	0.12195764208624925	0.13759877776316778	-0.0156389191037029	0.3562697579712436	-0.050576768362561086	-0.018661177588241495	0.049788130664294133	0.14197028751457144	0.2003863943468104	0.02130645241985163	-0.018111968819820988	0.26849363210862087	0.1503433690363868	0.18657763034438232	0.08703445170985191	0.09357740369177522	0.251290505911366	0.07823516766638731	-0.002813499025942683	0.08353574909992069	0.04766349810628078
193		-0.019178034332870353	0.17251040066694864		0.013804439306877659	0.2253304745311886	0.14650907163700494	0.08343076410286046	0.10871133536423418	0.05527912657417309	0.10532337955870989	0.07061524417676338	0.09462752409905091	0.3309395233977456	0.031144120434501956	0.1441195455338025	0.16418032090350546	0.15672758248541302	0.08668341923550146	0.036834517305846345	0.05064519505733412	0.2642094396867501	0.15230760322185657	0.10837916805050832	0.17926730715129832	0.049460099055747046	0.16106466878328435	0.1933690021813409	0.16412409209835524	0.12365428127055832	0.06513220752505716	0.2285507237851644	0.05271068021094227	0.16643045398501496	0.2508258832075753	0.08288348142931731	0.1344982330247591	0.03725735147511798	0.028066534965141124	0.4074307298027929	0.15130124661354302	0.0792154788070904	0.2209986320977287	0.03827150922663099	0.3557609071374277	0.045000701585870335	0.13769538887477753	0.1698343237704554	-0.03431349167412875
194		0.08467670052627316	0.2967702841849745		0.06235586747926695	0.14584105920586093	0.3458088063687256	0.1192801572484066	0.4851189777243484	0.18458412487742168	0.18312924055411214	0.3461188441386168	0.2406256986712416	0.37762278546971895	0.4469170758634158	0.09520153905386126	0.48129268538558384	0.32192871186253824	0.09286800533194059	0.3162998837828157	0.20951409618812533	0.21754083765108492	0.15673924466753097	0.43630870426655505	0.09825944230890524	0.1937364132624515	0.1257968316648472	0.36888930515815743	0.0802726966495974	0.34747328069825706	-0.07496229319609182	0.3294575559964893	0.10117068924731107	0.21035874489176576	0.12901294739291305	0.25578172685731937	0.15956437244820676	-0.02767104208717344	0.11552906135823894	0.27566238110928004	0.08829691310809132	0.4089448124355868	0.2981285758605714	0.22899010576620266	0.25148709882571574	0.2509262685062238	0.26388913797173336	0.46685731635685973	0.06565805324842601
195		-0.015190362667851112	0.05175799222152178		0.10680963880482881	0.6971696953640972	0.0245478759315572	-0.06351637057396325	0.046249739283213326	0.1501377504798946	0.05032311956310961	-0.026702147255209033	0.10835779438847154	0.10465392080804646	0.16234021359366613	-0.012466523158735254	0.022262705851791326	-0.02614568800411299	-0.04168565791426183	0.07783249969565913	0.15168338422419006	0.16834260215134153	0.029896506454415953	0.0810903108736767	0.04836381361464167	0.10533726485399769	-0.010926075025641477	0.05647775795688504	-0.055174192922986844	0.08756281749341573	-0.06486217834932444	0.24441844700583032	0.13607591136952285	0.20104724705149207	0.13806896601111582	0.06736829851102492	0.03404459541870163	-0.12019485578078504	0.10274471611028337	0.3450682527985514	0.19091933650708412	0.16119027060597416	0.03347525956904492	0.04003634717531001	-0.056834915553432286	0.21682173406661037	0.019534536737505784	0.16048984865380908	0.10822086489629444
196		-0.014924922986454587	0.07737813007863044		-0.14995810338381382	-0.02960226407973543	-0.005912837155411078	-0.06240647178238946	0.11453134401618534	-0.04187288724062172	-0.023108649278357908	-0.038478475971447705	-0.05788076816187048	0.16336602357083985	-0.03842628305691116	-0.04222738203086979	-0.05308646540410282	0.09879527875093845	-0.056160225507342454	0.013674149894004844	0.047158917704283494	0.07895748170843762	0.012534550329841142	0.13559114329657368	-0.0552422521553034	0.045056413526933244	0.04858321855193346	-0.04079849660945643	0.004870343307079074	0.10158492419054588	0.14068788933834844	-0.07830811877305535	-0.044906745126392124	0.02506506565407891	0.09227572066524374	-0.05118179935802555	-0.07186951832026378	-0.006270230711862407	-0.10367609758713245	-0.057850997762889246	-0.06447883061834132	0.05806942582890342	0.12686048972856875	0.07623427864384325	0.09120796457785683	-0.037112272694111416	0.08496210935000398	-0.012719085737149683	0.1294537467455224
197		-0.0067114093959731525	-0.0801494372483433		0.041103862997715596	-0.013311486663423628	0.06565981086741456	0.23599093951346736	0.07472533869018491	0.0836878320317311	-0.11259760324525987	0.03174861217257434	0.1102152257385685	0.10245356007052946	0.08778228210013843	-0.04455334083161153	0.1208193032462497	0.16821321868735814	0.11537036750870057	-0.0634118121429093	0.09750644735816229	0.1267298572589609	0.06189686247084944	-0.0942906155122732	-0.05401449250200963	0.046211105951589344	0.1896015329532595	0.1013890327661634	0.08047291750314838	0.06610817662303738	-0.028657421994159948	0.18543969032739682	-0.10813762156498728	-0.059225520493103756	-0.05211464274376363	-0.023015328750842952	0.15370339871798683	0.109083449040342	0.08354131812176444	-0.026014320496303523	0.2135848907134021	0.11366363067955908	0.12266053157544335	0.023882910227930126	0.259083693577723	0.14317526502050948	-0.03805222217362487	0.11374817463853765	-0.03723218333428307
198		0.04896394817210639	0.21041042371569876		0.18319315427294952	0.05347493954821648	0.20892638954833823	0.12889010985188665	0.47874263213400353	0.16979045346648605	0.13691897407265144	0.3402320690428308	0.08983191029320797	0.2975295341213919	0.24600330919921756	0.11174494072572595	0.2994756183226816	0.24893189134269272	0.06804453212003948	0.22615426017531756	0.03141539596313579	0.2071992263590451	0.21969144229321344	0.2827708356629729	0.15410154638623752	0.18942800179934197	0.15862975912845267	0.30225750686286157	0.03992387354129406	0.29632504799638637	-0.09154625964114878	0.14580237952338793	0.14658335955781127	0.21701791842142693	0.15383133823166295	0.18720280904918307	0.14252393108698874	-0.06071396753891565	-0.06115285203633141	0.11551611271109624	0.021799054092085747	0.2774413424092009	0.2516274982820843	0.35232011776215544	0.19002530941488013	0.11760556253086787	0.0882359077174016	0.2701759538977558	0.13061968659804934
199		-0.011511200301766847	0.07086395684112638		0.011386196933650469	-0.022831447205248143	0.07572208287868618	0.0954159390279412	0.08317366195997396	0.06959837161495401	-0.010132625944103614	0.019059526041394322	-0.0009905840064610997	-0.010809894484910062	-0.026677214162933206	0.011803475139364378	-0.0011898430869645381	0.2778415155109587	0.0036400976371505295	0.1089322296199039	-0.02855476935314999	0.12550962364729532	0.026541582203797324	-0.090094891899524	-0.09264397471594858	0.08137120358756729	0.19016797882807246	0.0586097252205556	0.03586663195736743	-0.008062480025426918	-0.04915231738134804	0.05955739141333672	-0.08374781505838232	0.028217041231369967	0.1254027130213127	-0.03947517483003302	0.04569643061059598	0.05455258237893059	-0.009202154717699704	-0.04461895203814897	0.08214351819107453	0.06750472441596507	0.005005838088734438	0.07482249221035783	0.11142830381219151	0.25949250606132057	0.1723376006982637	0.07250765101051039	0.16646951523344913
200
201		-0.02035804695253008	0.24467045339114107		0.10902849864295094	-0.040378384704791465	0.03687452171711822	0.08037061639707994	0.12346971381083219	0.12956266066132271	0.10599182945836645	0.13238277951039695	0.262860468950766	0.16142323160210045	0.09370898053231927	0.2609302763828857	0.19292844711933824	0.28062724566543645	0.15813143799856966	-0.07490560896756522	0.1741523732336656	0.1339273547077137	0.1009939046835322	0.12305789852597976	0.14422443355597223	0.1615877232756445	0.11366471937848178	0.17362440687303576	0.16809395925911588	0.18942918435902362	0.01184513912244698	0.14583851103780976	-0.020181131926142886	0.14532083776138183	0.08202058048205822	0.2009278310325042	0.14124132089103242	0.09824362162632841	-0.10402927713575698	0.09369607800917516	0.16565262576390513	0.14889191536947322	0.2903040087836667	0.06293652302574264	0.11343350431040063	0.22883479295398054	0.07953026711573664	0.1127165523084553	-0.019671255783559355
202
203		-0.013536287737363173	0.08209657283972357		0.08271387323676316	0.19467291988184748	0.14219668043309644	-0.056600088287673614	-0.036922771694589504	0.03503013134645701	0.04864720642233689	0.10555926518071736	0.1401915699614192	0.0626503953995967	0.0795599356472755	-0.01144206346389976	0.14597172288742846	-0.0938386191093983	-0.1017100901541508	-0.12789571973199182	0.12525989058593293	-0.01642793863758303	0.04247394224383725	-0.10096452589086646	-0.10894220116173238	0.15304464458199374	0.12068921017264787	0.17926024235879037	-0.08242689609069034	0.03826968851916711	-0.05779935137867434	0.21393014982751515	0.12786402958143872	0.16455117774195283	0.11798275025155017	0.24605542224224375	0.16240349562683457	-0.02499279728741745	0.030702509996664927	0.2100117976350426	-0.05847963202293914	0.15455677181232433	-0.02558932648583469	0.10594620073987367	0.09107602127761177	0.07499254312470247	-0.07674778842985033	0.13744895419505343	-0.07509384645876382
204		0.25207792084758784	0.16627058255566526		0.03282472814892984	0.017032216284302897	0.14445777893308945	0.07120382217127762	0.10429169532298023	0.02284380863621715	0.14438471723000218	0.13121370650990952	0.28340448334299007	0.2569392627188052	0.16367102013915963	0.21165852374255412	0.12229653917369004	0.17888596142635535	0.02401892866369188	0.07115957656419625	-0.011313591513514675	0.10663796935351422	0.10035053276078329	0.07786691879276778	0.06403839042760995	0.2061063857634139	0.19173435655725204	0.1041208482231244	0.0847439382345775	0.260557601834537	-0.0021296428202273315	0.2131810744532532	0.212871427984078	0.1570960770058702	0.14534020196539163	0.3037998055084912	0.2270674484311324	0.1690416474089432	-0.1264874210374214	0.21209847964471742	0.1429156176621302	0.10294102494452789	0.2959584722429429	0.12590106947030827	0.354901331831969	0.20082749645175768	0.11591095990837859	0.16229845053021755	0.03473777880421333
205		-0.038758493215429575	0.10364277202755016		0.14626854489522167	0.13702621887004235	0.19188652883133772	0.10213506362394369	0.18356554774404238	0.3159458526274397	0.215127571181298	0.1972000543095789	0.12409151693730694	0.21210942469183602	0.14778147788385826	0.15140486659659974	0.17845269435518477	0.10337842607365032	-0.04298676665424234	0.17113209966601342	0.030479380375585004	0.15189493196813916	0.16637872768198775	0.2404709260494196	0.15189012330007706	0.18757427357165166	0.07090454694584486	0.1214450427626093	0.10460584483366789	0.10199427002172515	-0.06674841874613283	0.04550467245859175	0.12864925481617298	0.19621767770837983	0.03431515529213508	0.011126035810850908	-0.06875541432459673	-0.0699220421202416	-0.04853175545639921	-0.015849950691529585	0.08825937280669298	0.15586618455366005	0.1509072799865838	0.0566426582653484	0.029474563539803995	0.13572730337309297	0.15482504972375816	0.14222617012622388	0.2804167537960116
206		-0.017921367051211938	-0.002583678037372001		0.10774901808803122	-0.03554544573538657	-0.14592693422253644	0.013798967493917642	-0.14975374084773987	-0.0017041182848628919	-0.03797276577746577	0.07248936127204518	0.029130363768702896	-0.08458275768454995	0.02711646607646959	-0.05486790634918375	-0.019644084042460746	0.0654705301600941	-0.13465906560430932	-0.06591177177677698	-0.01908969596677622	-0.04485048083190505	0.09101607395210314	-0.08953172705198262	0.13668607035561348	0.1687748709541758	0.02980568157504714	-0.029076525862163142	-0.1252266752142683	-0.062375407500876584	-0.07652344656652331	-0.01556057749127197	0.1874268487256478	-0.10543123052034391	-0.07674935863953325	-0.06145745699787701	0.04316500557660489	0.09388945541272146	0.12837920965436356	-0.06946561574411608	0.034389641090997396	-0.03839551306777497	0.2052956243597236	0.1867991899305002	-0.06705299967020366	-0.031101283457689116	-0.1016102282624818	-0.06349628823203286	0.011614173505265675
207		-0.00950012119121077	0.1336884099901794		0.07946717459458072	-0.018842649744118846	0.08448316669294875	0.15732862338442702	0.1038523076282194	0.011358249849041142	0.11328226154790534	0.04741563775169234	0.17387070169917979	0.042876688862954634	0.11031749728840014	0.08383683797099717	0.174512115213338	0.22619283624656233	0.03782299710983634	0.05773150588891862	0.02812154195684468	-0.07486714537951468	0.07744114932947814	0.12251446623645637	0.028972461287893308	0.07439084102531483	0.0852664390508996	0.08130728704809968	0.1091558265130268	0.07640298799858077	-0.040565098313856074	0.08406182343840947	0.08602891533204692	0.03091460743434542	0.20962656177888395	0.21643263656556322	0.2282045165477296	0.13516843158946876	0.014877234959024207	-0.03682374041586038	0.10909639557987498	0.1682474974920508	0.14789979171569778	0.02657411623880434	0.1942183980889126	0.14914736176577634	0.09767651509721219	0.1501723503272387	-0.05270282782947097
208		-0.0190820946284811	-0.048824115976734236		0.06329774653254222	-0.037847646175424854	-0.07825744394789816	0.11555332061860296	-0.031498625427267606	-0.05093588275492231	-0.04489590576209288	0.16566288536334947	-0.017575538652368904	-0.029901560115281958	0.12469442204703571	-0.12667548879880366	0.06449893060812054	-0.07157071432750864	-0.02618533750753958	0.02055657146860441	-0.07391531224927866	0.08561478435034248	-0.04729608004228127	-0.11887466958663954	-0.04928015585654997	0.11106810016286403	0.03155026442360056	0.03460928603268424	-0.08162516371936027	-0.0869265050582395	-0.08147970210683053	-0.010463111419865338	0.02123566425658489	-0.033492326009914426	-0.09505108228519886	0.15688459428657262	0.13986220456563073	0.06997693266824556	0.266680786487355	-0.07396475108550885	-0.08243869321869597	0.021430916341388943	0.015394006847450736	0.1496643926097924	0.0510467702309581	-0.08754762752897319	-0.10819129954682341	0.048186192925778026	-0.011634355747816365
209		0.10310791032412096	0.31191000454899226		0.1403667472997567	0.2135512429741642	0.3640046069348254	0.03488077544429512	0.398891477611905	0.22068419351298232	0.3041918980165316	0.19191705024518604	0.308454005306674	0.49574228565719314	0.27641145273268214	0.22884506812096023	0.3318118390958779	0.3833441298498863	0.0495424522874282	0.1076561688413914	0.31250460048726125	0.3368563526341813	0.27231693177839694	0.3349628595986109	0.18471669479340305	0.3255317181470625	0.23398230594642339	0.2674650661042804	0.2231010691017696	0.38875958848491843	0.059158257175546326	0.43687419630261476	0.21392466051381215	0.39282015455371205	0.2584350543947224	0.2604301511805561	0.21329225312084935	0.11148284558334245	-0.06459176733673858	0.3993868806340397	0.17047577941364792	0.35930825642850706	0.3436942012119571	0.12349968032024726	0.2983181715049044	0.23913194962749226	0.21874790972143582	0.31441079966675717	0.08415281995885945
210		-0.03468163921026898	0.35408372824636825		0.08468572462562568	0.16747063091372025	0.16918207055246148	0.08351799800423393	0.15345352746821164	-0.06351712257611906	0.19404851980851262	0.22812609535435308	0.12150499487435652	0.2024753492912368	0.044031098597684955	0.12083162538293554	0.015080206533542	0.05101713504091954	-0.04485917511198963	-0.0214229894257081	0.13827991717077356	0.03819197690675816	0.15364023450794048	0.04145808600512835	0.13282223625649234	0.20249229348818534	0.220892904039562	0.08825375366712473	0.09525883766251626	0.23584614552702207	-0.06067753711310675	0.2231238722382178	0.161210716722421	0.27029689876872637	0.08819260963656413	0.23177281629172336	0.031526894569972326	0.08526384758027808	0.08145588381491738	0.12088568305566161	0.10249868821303548	0.1647448973822268	0.10127632799708357	0.17981288903571338	0.14026985075559145	-0.00771892594573612	-0.019893382258016585	0.08113052963519804	-0.055635037127696636
211		-0.029039724722870783	0.08917541526278228		0.10184532356101485	0.1674907243378228	0.19441599959992026	0.07898190295717608	0.19338420497466158	0.17495523607346095	0.13179880725279117	0.16290170193621695	0.33163896342306554	0.2766550988407864	0.26052322993107035	0.11591004894950979	0.32907093162411244	0.10448905231677315	0.10012933394867093	0.06146041978872682	0.18421649151949843	0.07389259932643824	0.21052863498150653	0.06994278788880105	0.0795317192479156	0.16025175877523365	0.17556424680502664	0.2654896819941536	0.08346700823986974	0.1504517512540285	-0.03382174802168477	0.3523531398985977	0.10722650461644313	0.12413427208546907	0.028319187197188338	0.24616261411024212	0.3700136408912187	0.14770773905455623	-0.017258055242468144	0.4386833043131138	0.13294216101787634	0.29835142845428797	0.16600050989054585	0.09781794236381956	0.49098821746388693	0.29632388029222817	0.01504248426025061	0.4216520643336002	-0.11134102883825868
212		-0.015079992821266484	-0.003393849942441056		0.131667016605662	0.2675722497667656	-0.2131751273441971	-0.06305487454327947	-0.13145924082994936	0.008445471439315828	0.10119445350440373	-0.059299269827072995	-0.04033125787286455	-0.05168038545027145	-0.14269100333195675	0.0844122880910759	-0.12825410607440696	-0.1045401612305665	-0.05844400348860486	-0.06263184237602891	-0.1564309029635574	-0.017695663678414148	-0.05548477964746817	-0.11445044184720177	0.036342218694785114	-0.0013320601851903398	-0.0046540092813680805	0.11455680020257455	-0.04836313273865456	-0.15994511152069435	0.06328659408711955	0.05594562448745883	-0.07819806614459272	-0.02719847545905095	-0.018330418196272288	-0.0517135778589282	-0.0726162420617563	-0.11932154629615607	0.01260636648960988	0.11275612711573123	0.07270582787155831	-0.06810489657805359	0.06594529122932402	0.13091451526552636	-0.056421965510866263	-0.11510477530135835	0.027091977708610777	-0.05901107339453633	-0.08365769755275886
213		-0.020150746910484837	0.03077528887998596		0.0017744300118352353	-0.03996722341478459	0.0927235865989469	0.08366669168996348	0.09091475119535394	-0.026907341802947418	-0.01544642608182538	0.15951187989967483	0.05809349820983026	0.0470384168367181	-0.05362101242416491	-0.04983701094490019	0.13694693875762695	-0.028811271217215873	0.01400542657567021	-0.0007915817841799374	-0.10634632045179518	0.004886800045880244	-0.1569978370216294	-0.041510654874959724	-0.04727471300976711	0.07307031869006689	-0.0063493643338808445	-0.030914620692002424	-0.1109462865039009	0.038539093384424294	-0.08604280019898053	-0.027296294816434478	0.01256893447923728	0.04563732640154607	-0.045377796635135983	0.037690979215555566	0.050228757159748574	-0.15944425895155076	0.21001682268460165	-0.07810699026701833	-0.08705549757633042	-0.017124111632748823	0.05730990406440645	0.04922966168515142	0.03171702380090587	-0.05724102978711562	-0.05477643157291892	0.06244120826333789	-0.11178818919079249
214		0.21051039330625992	0.14906703025384396		0.06298565371237579	-0.07668415016430376	0.13851469660296392	0.12722728624888102	0.21463392032719328	0.11795891398442071	0.011105511530891978	0.08911885120373708	0.11625084269744948	0.20714685475699965	0.11279209562155741	0.06616592710638076	0.06260646174917159	0.25801828298039736	0.19426561811642828	0.06359325124924142	0.10642707663456609	0.16993559676529155	0.18160110442384111	0.22615666086433214	0.021383626171431157	0.04642889536447928	0.15138108566780792	0.0718472322295873	0.07872211990371215	0.2523227975595403	0.03198765389725227	0.10386314567845457	0.11201957812061224	0.11330178137562873	0.12454514891441351	0.1306042917679847	0.18671799572839543	0.22381574162947515	-0.11783937614386865	0.12663363183847445	0.15024280776747106	0.13245032467548323	0.3483870803792024	0.13849804645459415	0.2435292798724393	0.16723041155450688	-0.03277538448494006	0.13140434871666376	0.08556703581441066
215		-0.032821283462311106	0.14761321551491288		-0.025292735180439806	0.0629090616983128	0.09194246175411337	-0.023337254519097808	0.17943336481501238	0.05586343672800021	0.1964366876885561	0.10138749721107716	0.18762620231699756	0.031488653669330846	0.26138391343415096	0.03019120196955243	0.26103458494055914	0.2575171866028614	-0.018366245101538194	0.27481626665156017	-0.01819063381278909	-0.05990687061141403	0.15378415899265255	0.1908866130625117	0.08475845197260422	0.22816831936829607	0.1532167527047239	0.1796944262980371	0.07479548042091665	0.16998868610522044	0.0002653983954290407	0.20297388059691251	0.09119826102612881	0.0061479040675598345	0.07270640300140724	0.03508614456331204	0.1257357882802511	0.022357647432852845	0.04257016393483551	0.01769142823940185	0.030876091272457433	0.3165264079632223	0.1369149234311014	0.11341295894204459	0.0728471587018829	0.2632958861458436	0.16425533561153946	-0.004998722993206182	0.3343402453805822
216		-0.011644287786755265	0.0962469594973191		-0.004898083152658868	-0.023095414455190436	0.08309357545814934	-0.0486889559061495	0.0040995951926804525	-0.026808003190493784	-0.007737703235413907	0.06650886977963749	0.002088712926455825	0.13038237463575011	-0.01705041113439495	-0.07729999645319716	0.12776083319213283	0.142829152880842	0.08828752678848735	0.11067021367488057	0.1776662729033135	0.13565197842059368	0.003263641766011851	0.11225817411209758	-0.09371508400699127	0.11765530973364383	0.03850903310971363	0.03924155655763832	0.004435956715596701	0.025113424597012313	0.09517057872792224	-0.06109527478704109	-0.0318417147953606	-0.1027562117363687	0.12066410244734392	-0.03993156961075808	-0.05607193787037617	0.004393224120195761	0.023008563580580604	-0.0451348169309408	-0.05030579122953098	0.10898416877251992	0.14548091896395346	0.06601096995205871	-0.04356723585281715	-0.08888022329484441	0.15417070155013882	0.09018846076753158	-0.06459779639337013
217		-0.018076190870963404	0.14149152841185597		0.07986213298506578	0.3364194376200128	0.1740409647085614	-0.07558305637795701	0.12878125938921292	0.19148262347332004	0.1783860938447571	0.09105044964346497	0.22240179864348683	0.23170184713769448	0.13683738136969306	0.1968646638660866	0.26720980020605456	0.17428450175435659	0.15494873149685567	-0.044825567018708976	-0.05347206185246956	0.06924537376077333	0.16085272644885912	0.16561812335060333	0.08727748237334595	0.1552200657500181	0.1021449954144903	0.19892486364575437	0.09487991075472614	0.1476979743232568	0.04666492942533356	0.3816710271001679	0.12748639580038162	0.16030305328623065	0.1485246860267754	0.17361307235462914	0.24980676062124268	0.12147379200102255	0.006578915766694321	0.3661522075224784	0.2057844890507919	0.2414238553419109	0.2426901867117737	0.050584592963268435	0.1773468268329528	0.2563963176503409	0.33833736038145407	0.14301357671829126	-0.10027939182148737
218		0.7187248685980852	0.08657161568728662		0.0514333426910268	-0.018885027791555233	0.0993417249194194	0.13353836632445582	0.06352566130145948	0.04134552663928637	0.047272237801584564	0.047145387143506454	0.048133508171133994	0.046402419232178055	0.045284245986788235	0.05924815440594995	0.06428031769258649	0.052420818049919334	0.05574605158932226	0.03069343153802114	0.15238797953664296	0.1617910257156656	-0.025932202012111504	0.11941172342075904	-0.07663044841190188	0.057307669953486254	0.08682091352694643	0.11059625622819565	0.14707834977790576	0.08182517560575088	-0.04065633121814244	0.11255701349274752	0.11494025191255137	0.022377778238841288	0.07550051099379823	0.17767295735051575	0.12179198105704991	0.1541046843722883	0.01602691233056552	0.1671806567468845	-0.04113484377122146	0.014810780519330567	0.03299299228356007	0.03162460802376475	-0.03562475406007644	-0.07267700219450039	0.06048417044895873	0.03862809648232174	-0.0528213590853251
219		-0.04159594028440659	0.22410297118568398		0.08955648561337905	0.048690754180893685	0.1768478946912339	0.2290316938746776	0.23556710323760507	0.06420545733655662	0.1183134270234721	0.22832278478724372	0.12321832570191503	0.34770762018664325	0.21912765357615346	0.18660634960409242	0.3275548419631497	0.14078110416754713	0.06213355076922472	0.11891159653748046	0.06482153411315278	0.10350550365930139	0.15930647581110566	0.11957983263410521	0.05742451161906131	0.16786517023301306	0.2295418969496038	0.23455531181238395	0.1618087301939903	0.2154635369846457	-0.037717460908185126	0.11499925743686716	0.06905315993295513	0.2081877607387438	0.14005101139720932	0.25586346124990555	0.05354077018574608	0.0747094201746072	0.00648665762352996	0.2625720118738472	0.11475140777137093	0.13369203822670409	0.2776193871519836	0.11358378773809792	0.29271876676462666	0.16695248066203403	0.07437183465324623	0.42282185224050406	0.02962138453299737
220		-0.0180133812460501	0.14752334924868882		0.004876537931740099	-0.03572794774877419	0.07032109861738313	0.01876180475562738	0.02876831450324224	0.08361916883552001	0.03891751886376252	0.09176512202848704	0.2260933682670665	0.1982158979646244	0.10111130278880498	0.17777205276968305	0.22488751685432626	0.2414959217760479	0.25482083110866044	-0.05909877466734224	0.07618780530069219	0.11668368841837272	0.16871940648077743	0.01639905433459703	0.16155284482794774	0.03664658696148754	0.1305722361493931	0.14625188453085067	0.27977507534071294	0.03147437088370822	0.11237130231482992	0.2108301485222041	0.12606716970612356	0.09911829241802868	0.14922983104050802	0.18920651045945017	0.18962018256488195	-0.00861916233838049	-0.008085338150434924	0.2335267499386114	0.014805670440660224	0.12444301528735674	0.17016184227253633	0.036161184902665934	0.26645425571894815	0.16756591578969077	0.09905003350663767	0.1590579801405767	-0.024735186921534102
221		-0.01662892666690867	0.11868687273641437		0.035803483311915386	-0.032982004597487014	0.09419067301190351	0.24015655602987768	0.017204165783574664	0.1595765101931127	0.09398356455206427	0.10535559248641388	0.18537193620351153	0.12824046932202035	0.20925294698630817	0.16289406118342498	0.2054601254701067	0.2055369164315447	0.21405739454819095	-0.15711608571709365	0.10468486887230817	0.1917549472141099	0.16646194519995244	-0.01775458040201818	0.09249582178885446	0.14692133637814553	0.29535578218868935	0.19590044187616656	0.237197464437975	0.15954777729337108	0.06955036297595024	0.33169038800183515	0.09031201041005538	0.11598049738875031	-0.048390311712570924	0.3684983772180195	0.15005739033918206	0.13130925134476382	0.07446014932812552	0.293407283363474	0.12998475727370415	0.27432152783461566	0.19667471867930597	0.0669790431421262	0.18933386839547167	0.24683298502501191	0.08410438219747325	0.2697376340040366	-0.09225055570088914
222		-0.011667760815983731	-0.13933950503905568		-0.056692126614557796	-0.02314197113160364	-0.017830417236128288	-0.04878710508504459	-0.12485130661439747	-0.021043508916427443	-0.003966074109170575	0.1599685753805423	0.0048437774635571775	-0.09869293152706518	0.00025036572447478394	0.0410327947727577	-0.017748500328584306	-0.08088529028889722	-0.021308414441130494	-0.016425687487475246	0.04722642763658216	-0.09194955808267216	0.012089063033766966	-0.052110161740618784	-0.09390399868741912	-0.17369360876394407	-0.07366863766355924	-0.0025244475864841113	0.07182326729998897	-0.08969516286686291	-0.049820823869154915	-0.06121843312845794	-0.03258221248799921	0.009951475880364442	-0.09060111679515674	-0.04001206529394433	-0.05618496996479288	-0.09232201095039741	0.003184518412907434	-0.0452258015318407	-0.05040719969087417	-0.025081618744066284	0.03420382408428158	0.03631347513588696	-0.04365506045998122	-0.08905939166627591	-0.06615364979894062	-0.10930187468903378	0.03945681450869696
223		-0.0115981839839683	0.12381604674190051		0.011620506064184022	-0.023003971641956607	0.12406425628478987	-0.048496179322290583	0.04484580337580613	-0.031694303303800686	0.09512173592569723	0.0706688052513093	0.22859027794088205	0.1917013039799164	0.1632409301091472	0.17988413896419306	0.20284584647613685	0.017006521515099744	0.01818975243933908	0.020433700813622165	0.16364182199000848	0.11533579542814745	-0.0015621737094349132	-0.16294638609427103	0.048712887977927166	0.15353449757908402	0.1285025507923632	0.13012324401177663	0.07665911197684616	0.15154245098883326	0.11280392241870767	0.27888757860616864	0.00700008879211775	0.17563254426579492	0.003179913518659718	0.5045682214908825	0.36720084971729167	0.14155215543145847	-0.0061976526086056725	0.19337280481832103	0.21933630909505675	0.08387440586403135	0.09986448451770626	0.05716683183679194	0.48779090214588594	0.1357587754554516	0.0755767612996521	0.18102259092278866	-0.06434203115294213
224		-0.022816948030686332	0.04291640445181779		0.13828940959212194	0.2477862342104902	-0.05021682585958407	0.07437840999377762	0.11278280362670347	0.038957868723069285	0.17700346856133747	-0.07781729808184307	0.1548436003403953	0.15706315715758318	0.004775203984257604	0.054192255995139896	0.032612053882244155	0.041725863866433725	-0.013505138618870548	-0.05231822994657552	0.11810139639665827	-0.028258195334942105	0.07962136912290368	0.11098501410557833	0.05106515376434769	0.006653343421903109	-0.014816841195008153	-0.01078585325633514	0.03852714983247404	-0.025718164223826438	0.00564218988921031	0.14618354969647585	0.1359229482410249	-0.040090760758553085	0.16988480826274316	0.14000227180077746	0.09973736732571378	0.1165530193791046	-0.040476929243161285	0.13892373599137428	-0.04198865329288384	0.12417434150174496	-0.05455413247942098	0.028306362576086794	0.10902359882207607	0.0701498660150781	-0.06843149449528421	-0.04536348011213587	-0.010306202756502894
225		-0.02050405110884051	0.10535628796780809		-0.035123605485618326	-0.04066797102934153	0.07831138654783301	-0.08573481337959592	0.1556439282617061	0.07072901325828548	-0.06023188003921903	0.019248469981727818	0.02239927106368809	-0.01035531280628825	0.020780444846018892	0.1841230290302194	0.04317671015519184	0.11962264889561676	0.014977593401233811	0.10495187796909927	0.06998372378763977	0.1794735420244392	0.05241056420801139	0.21875604676840368	0.016060405458936333	0.09617086780255871	0.017574443017092996	0.008526462293044197	-0.08811113514003142	0.18257154484145302	-0.08755139353716392	0.07836019047077783	-0.033898136656064295	-0.014543014701881279	-0.04290326145204633	0.16372539974170416	0.01725146219781395	0.16969638626593433	-0.14243155596990292	-0.0794764445956767	-0.027066449757097988	0.10916826768755156	0.14805844565359558	0.06403535883120222	-0.07671614159288959	0.1425377139702086	-0.04103587106226241	0.04486870325343492	0.3701812309939214
226		-0.02505938003743227	0.14301001844755953		0.004478132296315948	0.07486283489559406	0.19134427541430143	0.05295643669930606	0.10863397909692431	0.027464065764669216	0.16454047170054084	0.01262554525888475	0.22750579427593162	0.3022443241147171	0.13400948468415036	0.20520105690479137	0.3498851341494008	0.26362816530307864	-0.005929684351574529	0.01891878160450672	0.13061171612862063	0.051268429766996436	0.16107494614267862	0.11356491734445875	0.08443173178330063	0.15980179865957997	0.02248292878108947	0.27837148958738694	0.11877135095102279	0.09523696895623932	-0.006432610667701284	0.19967429465605757	0.11595926419691814	0.16920463152944262	0.1780638533783496	0.3937747752740475	0.22580664058336902	0.029978064508104373	-0.015734274837829344	0.24298590851494112	-0.031574379702622446	0.29671109200136025	0.1728039499842575	0.036529216648451684	0.31515690209929265	0.23879081967564195	0.05362728052087139	0.2561792642244237	-0.07841182685179138
227		-0.038119078037990764	0.20477867179910741		0.08891534591278565	0.0940222668421984	0.21367886031205552	0.1538103437524796	0.24922971008013334	0.18874351863179875	0.11289968248050919	0.23340446507007623	0.2520322641804629	0.3783391219351819	0.3583266176087311	0.06310074195290909	0.35084514225342533	0.12201995883596335	0.22148878523400267	-0.08193488438052014	0.2165970938331157	0.13426352921242485	0.1508101319928035	0.05939598725635525	0.00047498555301952756	0.1108333023481219	0.24879081974597958	0.277407816680084	0.06981675144806851	0.2414989528451488	-0.16276678129908925	0.2792526758848586	0.2452784702121046	0.14082950832999439	0.041029383848369246	0.12947807768731362	0.1656413938467474	-0.012075121565303082	0.12057587053884393	0.295145281475587	0.05102707227569651	0.28453843843295035	0.17410130132430496	0.10528843461956777	0.1592976056510317	0.29881974978964515	-0.007689544222139834	0.4385394200236043	-0.17230689523978313
228		-0.02978577280400732	0.12966472432235843		0.14335292332245073	0.0875608795834931	-0.009916650848472753	-0.12454503059727405	0.013581213754673752	0.14085383242466318	0.18367968658601036	0.1004087179278999	-0.0948262788719163	-0.010016023445301506	-0.09786347348451695	0.09530127436635583	0.03558364028941696	-0.20648613883401287	-0.0543751075513395	0.0539992768269772	-0.05655006796309031	0.14631912958730042	0.00800416892170392	0.06590504872971181	0.19400018611649547	0.13684665676153418	0.07123068943444706	0.01954808718785038	0.039241770537793895	0.11315717114072284	-0.07397603441464977	0.0870756195351049	-0.018650707569835563	0.07884797332737052	0.005854212676010238	-0.024400233097010064	-0.09284680438368544	-0.027461337995011693	0.001838742060097901	0.05184319532177154	0.05022672121367139	0.02581294240866593	-0.08819143955892524	0.10114301558542464	-0.03346891806665395	-0.17953319236052964	-0.06553275893002447	0.05514141246224731	0.1786670646523374
229		-0.0326481845414917	0.02309334692295485		-0.044683658444252046	-0.06475478509324999	0.03251133537051784	0.1645851272540495	0.21756800434367768	0.1006639318147099	0.05522071636338351	0.09628077630217408	-0.09715115513730611	0.009541267316992294	-0.05958819450206057	-0.08374759467664099	-0.08898160693269727	-0.04099333728508916	-0.0834779320750898	0.21854445521669444	0.004357790575807852	0.04092682199924448	-0.04995529008758205	0.01830199948968186	-0.05638441609099568	0.08200390448127211	-0.054467107797463464	0.047382495880890434	0.05011814606815305	0.036621382270846596	0.03720739524481856	-0.12187651745859246	-0.09885804785936102	0.04869026824097323	0.09055658897178341	-0.030263351816785793	-0.11554892395751518	-0.14513686490671454	-0.08800050336488197	-0.12654873010643933	-0.033348224073757336	-0.08237716981969774	-0.06011075939993008	0.04762325763360254	0.09367055108603797	0.03506251082082613	-0.03953726756371682	-0.04201569952171155	0.2541223486876856
230		-0.02052059804080814	0.01750539956348774		-0.052236022500476154	0.25520106431611894	0.040151487671334245	-0.00021931558563346206	0.18249642884854386	0.06460482394531217	0.11520696453555651	0.12729621546388437	0.24199756008891163	0.2504592969450411	0.24366221929366105	0.09284645531523704	0.34063784844088246	0.12154163459875633	0.0776642622680022	-0.02041361022213195	0.10528608804048646	0.03275268274997404	0.0696847466274899	0.15344855944344768	-0.050744749448222624	0.08368256173328505	0.12077146994393848	0.2215956126316417	0.042970238359644544	0.129499502322624	0.03001346156449103	0.29651914962519066	0.13247147126480407	0.2146181709783458	-0.003408985051499866	0.46791289820229015	0.31949004693736693	0.05464638274866128	-0.06831489960900113	0.18643372725220445	0.0010471975682529273	0.29114541568964014	0.17164663837950508	0.06371170364740363	0.29116822954307525	0.31977841477961966	0.042145940590622925	0.2686218504022752	0.06375949177566714
231
232		0.1531110513909271	0.26757840178711684		0.029098131412796917	0.2920108678102413	0.2861502894944335	0.09556738716884164	0.3695361484800351	0.13891638381376684	0.2669938610946236	0.15757841470654538	0.4238531586318765	0.48472744177527366	0.30441967416693155	0.19532356376101304	0.4279922717329102	0.434905695076189	-0.0005369535712405641	0.05759872998023108	0.261442229074121	0.23208284467929402	0.2577487408889352	0.3022753655852929	0.12030778468222443	0.24073104257656272	0.3066600315422684	0.38378807682986626	0.1605479228668796	0.26134317034336113	0.002867538505701003	0.4905755457390736	0.10944417833172716	0.25017190627004965	0.28685164144695735	0.2651481312144076	0.2931830235160609	0.12579272278150253	-0.08337232354637697	0.4414230063209494	0.11659047343515795	0.4672884097211321	0.28273580893818917	0.13126527719732145	0.32574321712310933	0.29442076126647926	0.1714111145613793	0.3359497558073925	0.092053011442299
233		-0.04106088113592644	0.12556737401052281		0.015639624518919353	0.19245281599351693	0.1477723295816464	-0.08546142571931412	0.177024229564713	0.11587668105087724	0.12082999520191542	0.08049091476483732	0.23300550179328083	0.06784085097848552	0.22685751598270645	0.16350611310138893	0.2670289135188598	0.15384288957171133	0.12012553493884778	0.1303262662461665	0.057272003083346304	0.07950654327755978	0.0893768784607628	0.2148466569238004	0.0716021798523202	0.06734996576037286	0.08049114330915694	0.21082191252222784	-0.0874770174640228	0.11604886138924046	-0.011626252137367142	0.28437145189203655	0.13362083960380014	0.05997394519468865	0.12514700917574645	-0.037653199954152394	0.05594007814555288	-0.016779315863181817	-0.06677475703416302	0.25478963651901493	-0.17739170930436884	0.24118808299524147	0.21214133558168213	0.12988216095579305	0.0022206788357752526	0.2675280564093422	-0.056681020680366255	0.2907965447908887	0.09363197306221205
234		-0.009092011636609899	-0.10857922280332123		0.04405462212727173	-0.01803320055501933	0.044838705096011816	-0.038016971220568935	-0.0145062472255147	0.005696726775490167	0.05588536780684681	0.004218002324003456	-0.07043033429112269	-0.07690569733534305	0.18712712665235573	-0.060356844500337986	-0.07732681564854853	-0.06302923175540079	-0.06831631693892463	0.05377349393458071	-0.09431513707780458	-0.07165097616018509	0.05487478111963082	-0.0013331830044568198	-0.07317395876170363	0.08325937257442693	-0.05740571146888114	0.12783253242904985	-0.03743630620764653	-0.07013760776291855	-0.038822488522675246	-0.047703986665245716	-0.14649508853000295	-0.08023338910462899	0.015461614630558203	-0.031179089886636896	-0.0437816997433372	-0.07194120715316266	0.011876993947758839	-0.035241853195962757	-0.03927941730949055	0.08411275190022069	-0.07131987141085691	0.021052634121789936	-0.03401786546355366	-0.06939883651625138	-0.051549715773417916	0.12761320269374593	0.1678340491086105
235		-0.0067114093959731525	0.05560003754536032		0.09110581295107228	-0.013311486663423622	0.05028533980781035	-0.028062816904983984	0.0792013061911797	0.12070038475094051	0.08758099761020265	0.01875668652876695	0.14803400865335947	0.0943858672761258	0.12051926451582354	0.09299244350458749	0.1461442187828135	-0.04652600492952013	0.11647717813131254	0.12322095458399955	-0.0696201811508562	-0.052890279275029435	0.06052425191359912	0.07904437953949507	0.08740449425945877	0.0595483758237981	-0.0423749162158385	0.08018586754868517	-0.07930762728927745	0.03383335137339475	-0.028657421994159948	0.1382435904375737	0.12802644740493682	-0.059225520493103784	-0.05211464274376362	-0.023015328750842955	0.17891087733366998	-0.05310451778363719	-0.04662085935824314	0.239417396306304	-0.028994711064575837	0.12393324207694849	-0.05264586916926753	-0.005736866995122604	-0.02511081496901526	0.15250739631219198	-0.038052222173624854	-0.06287150039796328	-0.03723218333428307
236		-0.006711409395973151	0.09228664395239254		0.04577408758757169	-0.013311486663423624	0.06288982930847774	0.2322502778967759	0.07509915412529357	-0.06612614018053249	0.06420775480632504	0.03306627239730096	0.10371499523688915	0.10602812872024543	0.07711664091886676	0.14951085743968118	0.13675171572431932	0.1644324265733897	-0.05042874885421259	0.1314307077158597	0.09771582594295228	-0.05289027927502942	0.04966312800481723	0.09902030408889029	0.08526372075346594	0.05602640218104462	0.14950428868957474	0.058501209119318144	0.07129104346433589	0.04863331997919957	-0.02865742199415997	-0.03521343758969113	0.07860959107476408	0.09236271280434194	0.16422173619845293	0.3059378080843641	0.14906629603306898	0.08888096124806026	-0.04662085935824314	-0.02601432049630352	-0.028994711064575837	0.11201121979879837	0.09965295123383638	0.007099698247477854	0.278414944182263	0.11633159730923036	-0.03805222217362487	0.10769497820704964	-0.03723218333428308
237		-0.03543051764722726	0.14632065559223612		-0.05364741214460712	-0.07027329660774993	0.13290524818741944	-0.000725729071379188	0.26138359195159216	0.009095518815609136	0.0894227589643756	0.18492425402035934	0.09012502722045472	0.08752037347912503	0.13838636334459709	0.09270916824794334	0.22536577442429379	0.320611753906296	0.06077552361503379	0.16687460949063976	0.06226604847945117	0.052210260406523976	0.07031305324071878	0.3500435906613645	0.07024517565866525	0.07024553097903682	0.006068643132172249	0.06663655935781247	-0.012843039879740392	0.1801732668068986	-0.06430823600869487	0.0666020518123272	0.027489836261296485	0.10991691453145908	0.17632402275514156	0.024383719834419122	-0.022833642513886122	0.022355871636106896	0.0012818497282022368	-0.07160094963266316	0.13049043164181207	0.1933739884646591	0.2807079359867185	0.1401668398778417	-0.07577669221261553	0.26229021064203545	0.040890541596657094	0.1876120721089192	0.19434270812163887
238		-0.006711409395973156	0.07231277507046605		0.10350143140851668	-0.013311486663423631	0.05501000221332012	-0.028062816904983988	0.07721704433263958	-0.06612614018053253	0.03932533312004658	0.031188579531082783	0.11805869903002711	0.111225471769525	0.09757687649723756	0.17302328445286738	0.1254493517780303	-0.04652600492952014	-0.05042874885421257	0.12838626017762125	0.06836356250037974	-0.05289027927502944	0.03593645773209423	-0.09429061551227326	0.15554375746550522	0.12072532386646226	-0.04237491621583848	0.05943663002903016	0.083707865441506	0.1037429949144742	-0.028657421994159955	0.15471616143359132	-0.1081376215649873	0.08919082414505847	-0.05211464274376362	0.28136060284031184	0.2713633678082577	0.16397948458711387	-0.046620859358243144	0.32556158570380617	0.1858835903179121	-0.060137679072723126	0.11112760355753032	0.007084097466285183	0.26155815483113254	0.13415906149498746	0.17044243608397436	0.12710865049969491	-0.03723218333428306
239		-0.011525458620303741	0.09780542127688774		0.11392954043333654	-0.02285972731838811	0.13607641887071734	-0.04819208841612545	0.10766072920979006	0.019044500580502634	0.1565702053005933	0.102994183820091	0.14180987875623174	0.21712690012203717	0.08896473041536336	0.26118430173657187	0.08929700745386492	0.16027543213025075	-0.0009395117328629904	-0.02160774883322013	0.05218794919627001	-0.0001936072823898805	0.1484702568089146	0.16524222638602631	0.05434618922013278	-0.016258101457293995	0.046340262923376306	0.0786911750002142	0.13142204125300097	-0.0032483981407221705	-0.04921319977238264	0.08817640924912284	-0.01826006849731535	-0.032104930629561795	-0.08949612860981895	0.11952704016781925	-0.05549972755056278	0.23418444195347932	-0.08006169102108837	-0.044674219187904374	0.0621347742321806	0.0863797570930869	-0.014785428492151637	0.10555166052499323	-0.04312263516827587	0.12627480585662146	-0.065346827498835	-0.029236723417551774	0.16328245000345812
240		-0.011666816852974599	-0.04552108916734693		0.01483939017383189	-0.023140098864503637	-0.11760834253491048	-0.04878315803614217	-0.09279694761925789	0.0817268548488453	-0.08778171361288503	0.1410089904478635	-0.09037579843823088	-0.0986849469207561	0.1360450520469265	0.039543456020142066	-0.09922532350956492	-0.08087874638358239	-0.08766310357400588	-0.11023228578939652	-0.025131091679445158	-0.09194211903906252	0.06357703485058748	-0.16391062997825476	0.15101853483129943	0.0673689204523417	-0.07366267761089934	-0.12225321912854871	-0.03371896842174229	-0.06604514582347308	-0.049816793188756266	0.08552394750942088	0.005242124234996319	0.006702779155957542	-0.09059378684520408	-0.04000882817671575	0.13471626710610282	0.0477023863281232	0.22463055771639465	-0.04522214260495856	-0.05040312157060309	-0.10454067786795918	0.05543137322822122	0.14630073978252436	-0.043651528611592647	-0.08905218644732472	-0.06614829773530868	-0.028469406467463255	-0.06472277853562056
241		-0.05323026064425792	0.3368442883740185		0.10639893229607568	0.05020024786304382	0.32052154499936597	0.18155402734636003	0.2296972053615893	0.08456822750316426	0.188592301610851	0.28257013312787627	0.18094520517491128	0.4418438982411382	0.3121423272585186	0.06827602248014039	0.4795224878411084	0.15919632446042545	0.19583969765722622	0.08223848985944715	0.230410141170496	0.2538199132274205	0.1530417960089148	0.18782972081167512	0.11325782116803325	0.2467839439461315	0.19731661234461345	0.29341692211421516	0.21653008912619337	0.1767352815054074	-0.05073932748558782	0.27655387639264284	0.22648845078628851	0.18914376410819347	0.19627787482362302	0.19086454723842425	0.20529598044997405	0.0031356593465000286	0.03178549167513777	0.2880557616985493	0.04862430540749958	0.16707000084711324	0.21266597687879338	0.152270146674751	0.32360345996736883	0.2951970036752884	0.2459274020591644	0.4848311610256462	-0.14837285662683702
242		-0.07763801332084543	0.3209585447830356		0.15460249333509787	0.0754935708400683	0.27609866391193166	0.1372031915467852	0.34336414224393785	0.10973053673578809	0.16202312030628946	0.343522128183029	0.210732670245131	0.38992193067536557	0.3808384965305575	0.18799553853675247	0.48433781741938997	0.2356309416857702	0.11858437950253181	0.13910148233281153	0.22461503787584428	0.14125469801402618	0.15775254732478552	0.28241019806148465	0.07518633378726644	0.12441448533996884	0.2118617291959141	0.36738519708400796	0.10886616620006553	0.2843096621507213	-0.00927708270231917	0.27815667526880034	0.12160286785472926	0.1711495374007615	0.14190975101359665	0.22654492359068285	0.11344476211137229	0.03416231746189074	0.17171408138320304	0.21402453206316788	0.08755929866378956	0.23309570357232445	0.28848769189112977	0.25407101606655	0.20811949995102783	0.14593472023963025	0.1771644177258321	0.4675327220226082	-0.14401815271718338
243		-0.015001424936838592	0.1532817552797402		0.13100932585998903	0.41044540856034983	0.10535468773152927	-0.06272635395613799	0.15663933067949198	0.0987076988635106	0.11018171072855397	-0.01798000212537491	0.2919263346663988	0.08496263592757643	0.24294246935752875	0.19479464468679025	0.16137918405561713	0.05798616287930923	-0.024264056919802872	0.12341240229614132	0.05511382621440106	0.06835762217270601	0.04467663384418912	0.09707264945226274	0.2414440346821432	0.15118252475451033	-0.09471693459769207	0.08797872436666518	-0.032467712373323396	0.12995097947908033	-0.06405542257437595	0.4266911866962291	0.020897297259785026	0.2468894906909345	0.03639671903027065	0.3079587841751022	0.15456716201702647	-0.019248686140674088	-0.10420751900088542	0.3425519669653911	0.03363136829248515	0.08908531149561515	0.15113426038885006	0.02850176026704269	0.07520166090295709	0.29548860798817256	0.10067476804927204	0.16572247626873324	0.04235208904482459
244		-0.011577934185053663	0.03987884693234171		0.08063937503988824	-0.022963807957656422	0.03991579964632339	0.0788591835442528	0.01150073486468251	-0.03810312229776062	0.0062341964286427385	0.09020069780365252	-0.016432093138613695	-0.015421666066130149	0.06892171914432647	0.1088155669268527	-0.013872737128920235	0.02128143311698674	0.029288467158248788	-0.10939249034429276	0.07685464081031164	0.005400649916142019	0.1254453558888123	-0.06540338632824476	0.10117497232086864	0.16458159083872848	0.013078320361657571	0.08799142318168503	0.050104173141850776	0.02689353993219852	-0.04943726811849229	0.08510654554421943	0.1370124655028241	0.09859935119575686	0.05207060585382225	-0.03970402426717034	0.029254282760147986	-0.0073554092335788275	0.01489792368706629	0.0829439531564132	-0.050019129606625634	-0.025908808960111284	-0.013138177007190369	0.13538408219675152	-0.04331897309360356	0.016544525729244152	-0.06564435246426896	0.05540932322985986	-0.064229693463317
245		0.3514616140845207	0.06930380929073784		0.005369720078398416	-0.04050637738458268	0.1270530640468189	0.003128843112399526	0.2041488332058402	-0.03962545969750022	0.11273349525876993	0.045024749035258924	0.1923400573359483	0.09229898584331568	0.16376046814248502	-0.013767715447366914	0.22330461973433205	0.1749913065035395	-0.035203136536055175	0.09449474602803341	0.11435051666753104	0.08474494627171977	-0.04059884115542098	0.07477172945445723	-0.06224479752378964	0.06683943353055602	0.0295645797254917	0.1844789071462207	0.1319934805604614	0.1338172831453525	-0.08720350923344057	0.1981700376885158	0.055464537258373095	0.04859936009031867	0.07364557393632848	0.3123312809663767	0.2125443479799694	0.11449379982285694	0.05673806029444608	0.02505794536102652	-0.015022464117604472	0.2257922427729006	0.14365355157299772	0.05064832112681802	0.050339639413697575	0.09150594451245198	0.016553440831616636	0.24807139403191245	0.1320888000536827
246		-0.05111823006510719	0.17139398607577674		0.11408704975070658	0.14208286833212885	0.20987320021630176	-0.019487118127429093	0.19836286370558184	0.08639180477383814	0.15318248288810257	0.27948939898410924	0.23771082868802762	0.15952482140330032	0.2636462918713302	0.24808538249843687	0.16133574617176813	0.037288585543498384	0.16358365629944646	-0.005135368781840314	0.17811468587484766	0.11178816680649095	0.15410771492976694	0.12003967403205365	0.08254623579525304	0.15252326754477963	0.14898783383868308	0.17340848506181625	0.15130269715254674	0.21568709687621443	-0.1092054958361729	0.27078643593914475	0.051099818903534426	0.19962155842094262	0.10609856183900636	0.2192455117562206	0.22469286532693927	0.09064469607479654	0.057855662447901184	0.10849757721751682	0.22112873852266526	0.2462405569159129	0.06896003749670251	0.22113547566078331	0.10915087342270761	0.274314733494162	0.023041008832936485	0.38824833142873116	0.017772963673543633
247		-0.006711409395973151	-0.0801494372483433		-0.12803133917249873	-0.013311486663423619	-0.1342855539949144	-0.028062816904983995	-0.11905936581013132	-0.06612614018053249	-0.11259760324525983	0.09564086461834927	-0.051989243548660906	-0.056769133205018904	-0.06350518543565876	-0.04455334083161157	-0.05707998821896133	-0.04652600492952013	-0.050428748854212606	-0.06341181214290925	-0.0696201811508562	-0.05289027927502942	-0.1028773062941179	-0.09429061551227322	-0.054014492502009646	-0.09991025152674374	-0.04237491621583849	-0.07032692926332446	-0.07930762728927743	-0.1010885550875951	-0.028657421994159958	-0.03521343758969113	-0.10813762156498723	-0.059225520493103784	-0.05211464274376363	-0.023015328750842952	-0.03231814066822625	-0.05310451778363722	0.08540813694814514	-0.02601432049630351	-0.02899471106457583	-0.06013767907272311	-0.052645869169267466	0.05877599108286687	-0.025110814969015266	-0.051227827468822054	-0.03805222217362487	-0.06287150039796328	-0.03723218333428308
248		-0.01651102066745245	0.05307668595726115		0.12173504370294819	0.1335249318529769	0.14015213687259845	0.13819607581473595	0.10547068953229097	0.15872551298835064	0.08028212931992582	0.0991137127627641	0.12067886108370185	0.1063079139577806	0.26668187417935996	0.21184180130304686	0.13055737795690367	0.053794014653789746	-0.004907529435747987	-0.026686418357909667	0.2141399446839589	-0.05554017375459865	0.13706585716768374	0.05420686535374132	0.06651876977373444	0.07631076806124697	0.06400960973528734	0.1559093684911807	0.10398789050248873	0.1482810459502404	-0.07050132973640072	0.2635388136617217	0.08147225683315727	0.09232184710656358	0.04014494960822692	0.18018567753468473	0.2312299544878083	-0.010069530518087151	0.027142628168525702	0.10395937021880904	0.029386790161042835	0.1208389518092744	0.10661119295298328	0.05506045462132387	0.17002274420041694	0.14985477128783956	-0.09361387298593067	0.12862593187359977	-0.09159646093048225
249		-0.016556741975758682	0.008838555942409596		-0.07545244396294767	-0.03283883265000863	0.03984080662333722	-0.06922969397270802	0.1144384563769623	-0.13095642485455855	-0.01739270578166984	-0.0072970084998747395	-0.03714469109757822	0.010861277601479218	0.08190823031366991	-0.042291350171123475	0.04147135177142515	-0.019856749612397563	-0.04092054610464127	0.0467835074805181	-0.06281501494940542	0.10504929063631313	0.028187069199110296	0.04749396788260619	-0.13325129828079157	0.07958913057013295	-0.01295562475469038	-0.06058893092153054	-0.14762005086967384	-0.021426963966415063	0.036927922049867605	-0.08686995023754776	-0.016758620769315974	0.01136137277598873	0.1450318297287701	-0.05677777008263013	-0.07972738431083415	0.10690447875341691	-0.11501154132330232	-0.0641761464276662	-0.07152863451392079	0.05705834554743717	-0.06968697508885914	-0.07259270631364984	-0.06194723935220771	0.24270779542777432	0.013904196754360063	0.09577942802136433	0.3019036741023349
250		-0.006711409395973158	0.07146610788959212		-0.12803133917249876	-0.013311486663423626	0.008648154161091177	-0.028062816904984	0.026655486579021965	-0.06612614018053253	0.015733445125433662	0.004092795123458167	-0.05198924354866093	-0.05676913320501888	-0.06350518543565879	-0.044553340831611554	-0.05707998821896132	0.15497329303974294	-0.05042874885421258	0.10905156109526543	-0.06962018115085622	-0.05289027927502943	-0.10287730629411795	0.06110561245191146	-0.054014492502009626	0.04546487851865088	-0.042374916215838505	0.11598898468524833	-0.07930762728927747	0.0603784769327053	-0.02865742199415997	-0.035213437589691136	-0.10813762156498734	-0.05922552049310379	0.12042493719462553	-0.02301532875084296	-0.03231814066822622	0.07156277365749097	-0.046620859358243144	-0.02601432049630353	-0.02899471106457583	0.10510217090091309	-0.05264586916926754	0.12189178618167887	-0.025110814969015273	0.15760327167526436	0.18367997133588973	0.12007045756881261	0.1477048298705206
251		-0.006711409395973153	0.07231277507046602		0.10350143140851667	-0.013311486663423628	0.055010002213320135	-0.028062816904983995	0.07721704433263958	-0.06612614018053253	0.03932533312004658	0.03118857953108277	0.11805869903002711	0.11122547176952502	0.09757687649723756	0.17302328445286738	0.12544935177803027	-0.046526004929520144	-0.05042874885421258	0.12838626017762123	0.06836356250037974	-0.052890279275029435	0.035936457732094224	-0.09429061551227326	0.15554375746550522	0.12072532386646226	-0.042374916215838485	0.059436630029030144	0.08370786544150599	0.10374299491447421	-0.02865742199415995	0.15471616143359132	-0.1081376215649873	0.08919082414505847	-0.05211464274376363	0.28136060284031184	0.27136336780825776	0.16397948458711387	-0.04662085935824315	0.3255615857038061	0.1858835903179121	-0.060137679072723126	0.11112760355753035	0.007084097466285183	0.2615581548311325	0.13415906149498746	0.17044243608397436	0.1271086504996949	-0.03723218333428306
252		-0.029161677090473154	0.16058113282128011		0.11453438107178071	0.18064121108658496	0.16322113671796026	0.1587599175810978	0.2163029465390956	0.07139000348959705	0.2206751080563428	0.15736339824307413	0.3271234258333469	0.24857811070597416	0.22173408629067443	0.24078552556554306	0.4012657380965815	0.29391986548674726	0.002728909034398682	0.02259199825526268	0.09627475952682343	0.13330976145315296	0.1797528439644162	0.17460808785745405	0.20495956564858556	0.11237279924246385	0.16453884069502775	0.27597949693886226	0.2579889483873536	0.22916441263625872	-0.04324628172170707	0.32507639274536015	0.14701851359535714	0.23368284887572605	0.15472992537981253	0.23838898872591316	0.36224343307320117	0.17152989884098838	-0.004724882565010885	0.42565227473645995	0.12223394397738463	0.25799134235506077	0.4298211990318543	0.07364480285926216	0.3297523127279311	0.4292117684075599	0.23942370961652684	0.32832292664281915	-0.08230597178736776
253		-0.03753760041873731	0.13721341716696434		0.06330225964461844	0.029518112779646374	0.08112889751142342	0.025370538796792238	0.24604191772299577	0.025995696590721228	0.06553243093569754	0.12570924662224692	0.2852320554367279	0.23848892840588495	0.23404385209424702	0.10079864292699393	0.18702102854053326	0.37060398529314564	0.18556736541963037	0.08865940722600932	0.30023832269882794	0.10034310798828838	0.06291627671670148	0.13819323724383673	0.1887950299638697	0.1566189584821359	-0.004946513434638928	0.29026865250644207	0.1761459916843995	0.15239869077731746	-0.03903595076580745	0.30572002515880464	0.1232926576247444	0.11189603138335116	0.10514990721331197	0.11579497145262851	0.17677298123168658	-0.0755692024530297	0.133350608119939	0.17572174445096433	0.012225527838266352	0.18497627313809983	0.21235043246476867	0.12392057699081302	0.03613505955730398	0.2820606062674793	0.23533574961070045	0.28911019834274837	-0.10779905071639263
254		-0.006711409395973154	0.09147525461921224		-0.1280313391724988	-0.013311486663423624	0.07090031562604772	-0.028062816904983988	0.07031967683435142	-0.06612614018053252	-0.11259760324525987	0.026048007478553844	0.1303529167053123	0.13348827917106112	0.11920031746085906	-0.04455334083161155	0.13665331325430657	0.15924043769834453	0.15554176167190367	0.11983765042667256	0.07760248129205023	0.1147507471865306	-0.10287730629411795	0.06737203912565498	-0.054014492502009646	0.049808453467923744	-0.0423749162158385	0.0859926384714613	0.13011991079032084	0.08845769331033765	-0.02865742199415995	-0.03521343758969115	0.024767727163369113	-0.059225520493103756	-0.05211464274376363	-0.023015328750842952	-0.03231814066822624	-0.05310451778363722	0.07642592982142835	-0.02601432049630352	-0.02899471106457583	0.12026636044474136	0.11626902813519996	0.03114571799443161	-0.025110814969015266	-0.051227827468822054	0.19279039633718842	0.11962400197414819	-0.03723218333428306
255		0.5600462023421966	0.14413184372482787		-0.028955470189875564	-0.023195411331961374	0.12753305540086352	0.08719694318926698	-0.0006013798447153817	0.09693897907992126	-0.007360798987959749	0.055402334679644755	0.19635171851577277	0.11715742645142932	0.1843867283832547	0.008055532471525377	0.126310631144052	0.13781219441911935	0.13809402970945772	0.09636002935647459	0.14709275205208147	0.10522342273438644	0.0031660494188176197	0.03954303922325993	-0.09412084488758543	0.09562275729148682	0.1648051822106932	0.12121383386920527	0.1770486643148758	0.11637944817922655	-0.049935871753123556	0.15948805741999336	0.08433535070125744	0.08266777982332335	0.02651049559824233	0.12502003792499344	0.07529962543293839	0.08547057285319984	0.06431551860273486	0.27369210225765295	-0.050523601653163094	0.1893645626742389	0.18422915670689066	0.05882985755456925	-0.04375587016043168	0.0023309795374023526	0.16481416123788714	0.11080259032915357	-0.06487748732068194
256		0.10516440933933541	0.03922389739731592		-0.06531524514319285	-0.03693490090772338	0.10775543118615696	-0.050953668442695624	0.3547897348496739	0.06238112251858596	-0.0604153868799893	0.12445621394495324	-0.028220756796268957	0.13776378850192222	-0.02848285332309004	-0.053216647491865554	0.07409146845395811	0.3148555705341887	0.05207001071324346	0.2734298099463277	0.055956260509344345	0.08639836237922636	0.11941811601939596	0.4080596066240214	0.034766709281903306	0.04121139567287737	0.07569827596579375	-0.06337681420002293	0.08833271414636053	0.14975320780490656	0.049014072795523375	-0.05574618491150037	0.05536886115508713	0.08782366866371236	0.2497804587392589	0.008197384686380005	-0.06831448410153344	0.008435683891928865	-0.19972852323977297	-0.1280283350850507	-0.01254492180841324	0.1693457517407003	0.11691007494385493	0.08475469624100286	-0.10830986028216079	0.04100321779503077	0.19647478832470358	-0.08387707412365687	0.36358845250701954
257		-0.014974562137226201	0.06107660040294674		0.040754427164240783	-0.02970071894286395	-0.017399985449455597	0.2935810966600186	-0.017677476407718086	-0.08515335524875092	0.1454501427681261	0.09299092001482218	0.03576721454041227	-0.02801207793890491	0.1648255010766179	-0.016448238392383713	-0.02621258208926817	0.0175980571550485	0.09678657629412894	-0.08333207273467286	0.026571089595345605	0.14321045331299515	0.09267806956669093	0.013490835219324567	0.051895288100177545	0.15251914898065533	0.16548446267776915	0.1461715716982457	0.18687018229177635	0.17142644032007576	-0.06394071960529489	0.022978448802593393	0.06553007227815183	0.039481850227850404	-0.036469887771371744	0.19937221176039233	0.029526560557784087	0.10433292070698866	0.2106510825246006	0.22171988414845015	0.024416637449191675	0.018714194419669445	-0.024586547992811618	0.06066112297642671	-0.05602749540141639	0.01114161850581177	-0.014011872748766337	0.10471615209751296	-0.0830728107837291
258		-0.015202375420908649	0.20934524883836925		0.17195304884540513	-0.030152566432499875	-0.034647721850984824	0.18370617174959736	0.11696418639260879	-0.060557984780474215	0.1645182850151527	0.08780311384229994	0.017126208610402986	0.2105341841340327	-0.018165920953501564	0.1469383405781712	0.18388823013841138	0.07288250656273497	0.14794806715407233	-0.061747286208076894	0.07860470297352717	0.20995230612273	0.07153670085464149	0.030716246456215637	0.11970931095703316	-0.005083807264107567	0.0819412941725175	0.1227410502130305	0.06679767465655416	0.07705024889267187	-0.06491347227484294	0.04918084044869416	-0.028127488822962902	0.037043802366300775	0.037042339659602554	-0.052133262547786094	0.08828021710027599	0.09964491673185766	-0.029347442299990874	0.16611397408763418	0.03141361866857293	0.09800299310773358	0.10516835111874087	0.03134420531850062	0.06900714614491993	0.04457280800050048	-0.08619414089540717	0.09330002491124433	0.008786006105677901
259		-0.03957920712058336	0.20063902814881932		0.2001785391884506	0.1344016795052613	0.2552280895375582	0.011963609716589645	0.21292041717637422	0.0922137274517917	0.2604606882415155	0.14184453996974009	0.27459445682306094	0.22945077173274128	0.22424778954465366	0.29332828813583345	0.3769833024123505	0.1770887372590997	-0.010787011317391954	0.0871604019666246	0.17434122140812278	0.17788827953090705	0.12212716021518664	0.1359950625409733	0.22678452191579226	0.16836895836290133	0.09089958589096202	0.34655894634902495	0.13263443656209595	0.21818737931415477	-0.169001468056674	0.5627761576407437	0.22804515559135285	0.25955022527226645	0.06789226315248734	0.18193330161852456	0.2923780717047958	0.023982105139262994	0.1718633093497539	0.2729699167971633	0.1829985880208208	0.24553004011286442	0.2861455914585818	0.10658558677329208	0.24529878607462294	0.26278221593501966	0.035876580343831045	0.33222580734250584	-0.15037428747978074
260		0.18165609939038221	-0.054469445731573446		-0.047398855798064916	0.04400063253578059	0.0878367695561909	-0.09650880602648276	0.16436495659872827	0.00642956634524092	0.011541361162760624	0.04797118784853851	0.16211181703693567	0.08809859977397344	0.14621210490879147	-0.008847689300489826	0.061615072977724644	0.22900589444333927	-0.09589349310038747	0.23746730201728142	0.1605015841085626	0.038989799396363774	0.019714881052578674	0.22400107604581043	-0.022259143557730364	0.030085930531071413	0.004562113432502118	0.151276476736047	0.017859485140227328	0.06887135320803082	0.11302426541463398	0.027254371750743137	0.022453530560740304	0.1162215560981295	0.058847634169717236	0.09708002489062308	0.034462510571946894	0.01602896841256685	-0.09169252858128475	-0.013458093029344243	-0.1531069799050589	0.2248640397430008	0.10820098130818648	0.051753867007369454	-0.011977766482556695	0.03785761953939172	0.12245397705590946	-0.10560188774258804	0.20443236393573028
261		0.4555584636407169	0.07130034457663656		-0.017701077996910456	-0.02679397696164297	0.060543054985970554	0.1915921361510137	-0.054162135050484596	0.047120499972699466	0.04040885353999671	0.08395402548676895	0.15831164262246084	0.14396834781623993	0.12999328541872723	0.10810391717460353	0.06693278846694437	0.20137122041469072	0.22396711990813473	-0.04992311897536187	0.1378805192178563	0.182858318785441	0.12501717528642317	0.000541392345052211	-0.022071354701057234	0.14563876166840156	0.19973868258103042	0.17595997544560524	0.13019024067166302	0.061323748775587286	0.12545257123975215	0.1277614275822957	0.1741823279433519	0.13298264915926478	0.18993163966205026	0.2743095731406094	0.251436784689415	0.15305685545585193	-0.09384062525556318	0.21610322056920822	0.08128434276828338	0.1310474124068832	0.13671329478516442	0.10273923416430282	0.13273628908631713	0.12060512145605713	-0.00286321196044706	0.04893628874312269	-0.07494266325876126
262		0.17424113264936136	0.22458680373263903		-0.01565707178588715	0.1400392339867043	0.24302684688753198	0.026398870016815595	0.22345690772743113	0.06924593573673632	0.08813833458403016	0.17388485314421614	0.2834021257314654	0.09123681036916464	0.2956208551825641	0.10903364389595908	0.2661277704273019	0.20143253969949865	0.09798105327939328	0.08525495727520149	0.22385975761564592	0.2778988449702063	0.20475778640832878	0.23137256329572958	0.0470980682236734	0.16608984497603504	0.23841916740912728	0.16472366866458402	0.13583037713985924	0.27284552537726364	-0.05450317178740896	0.35242664735137025	0.11748583343042289	0.10131826095821911	0.19514855939979858	0.2880447478964203	0.14219713240002094	0.10432232254188994	0.05918599257650397	0.23428826280777004	0.026624503136814255	0.2696198716034874	0.14090130342107016	0.13134693351406315	0.11645728104198012	0.2393346378249025	0.0012998778425817837	0.25171242012189426	0.21385428272257365
263		-0.02894831544780444	0.0953161381247135		0.04202572785096264	0.39803763855768065	0.16419453412966362	0.10142762723946452	0.10710567933491077	0.020925393232758577	0.09345453652420874	0.133007999715747	0.15360975925520112	0.09897313539627131	0.20051886079860332	0.02625065285479231	0.2002461040049098	-0.04616576437867775	-0.06100693005298588	0.01759826212433686	0.16542652180618253	0.15417409349476438	0.04792197363471047	0.03534437028334534	-0.07497098704256466	0.1913676565543726	0.08138798801886303	0.09745977200980327	-0.01969169717156295	0.12481683043978783	-0.12360802967936091	0.2567181652141788	0.03992172869520283	0.13467999569909947	0.02128116567267972	0.12220347464024961	0.016371659572540595	0.030676703022084535	0.15295254302956227	0.2110478609659088	0.09909791482963312	0.18102052382106934	0.01614125719599637	0.16711122145426668	0.03224709019096798	0.08348469041236213	-0.04755866333061459	0.22136057138260304	0.09259680796068306
264		-0.0067114093959731525	0.08168350203683276		0.007946179112992134	-0.013311486663423622	0.06718691873244623	-0.028062816904983984	0.0914609247992574	-0.0661261401805325	0.0589434980525754	0.05318374000844619	0.14371712871733142	0.11856723916972882	0.073872795183832	-0.04455334083161153	0.116581401902225	-0.04652600492952013	-0.050428748854212585	-0.06341181214290925	0.11921670812647255	0.14601220043357718	-0.10287730629411794	-0.09429061551227319	-0.05401449250200963	0.08098787957892645	0.1633327931097058	0.09006289744715314	-0.07930762728927744	0.08745550845448063	-0.028657421994159948	0.19350278198715204	0.06688897922406682	0.1230520723898704	-0.05211464274376362	0.28841163815816595	0.17031099183764167	-0.05310451778363719	0.08657551927963367	-0.026014320496303516	-0.028994711064575837	0.11084295520947852	-0.052645869169267515	0.0658122558450766	0.28724250089262165	-0.05122782746882205	-0.03805222217362485	0.08883658080436448	-0.03723218333428307
265		-0.039667992189237396	0.204226768901995		0.10865696058616753	0.22061377975193291	0.19091878855644645	0.0019297999281633054	0.30316271646826326	0.16829255014813393	0.09814442067767526	0.12077192294982661	0.2033161293261315	0.3000379279040709	0.2764031919857494	0.11008033615680167	0.3531602930065741	0.2802178486284847	0.019544630585388387	0.21171189613209096	0.09995347617186927	0.0048384442350552	0.18772915182986347	0.3320280172508001	0.06061898833358288	0.11675578141105805	0.15205562378901996	0.27704181591239013	0.00737302961228346	0.17001704442919158	0.07115416903545309	0.2258686231193892	0.09761978706844654	0.22397904015490502	0.11996914373065444	0.2673633623737686	0.1394422151953144	0.011263453045931182	-0.055306487608230266	0.17481848967248428	0.05493113101937817	0.3241707908621884	0.3765669101641897	0.0663875765977548	0.26860910438731855	0.22046781257672027	0.1615992211480367	0.3259595903479483	0.08857619197710932
266		-0.02055023200942225	0.15699905114608878		-0.010248488760257902	-0.04075956675922915	0.050253739841690924	0.07325504782039768	0.06501097735555413	0.1430228711312862	0.06131990813080506	0.138608449448946	0.3188176678913642	0.24895766754029325	0.1614634878818766	0.2784149689168357	0.18527378323059468	0.2542364336883239	0.144169686856789	0.04386755386590512	0.19279873593890504	0.07658874477150977	0.13979240107529706	0.06613747842516565	0.03142485407916342	0.10745485418290335	0.18622308876944713	0.20844913158186174	0.25984245347162804	0.19675004485860983	0.027144148862165946	0.06836843312090578	0.10382467695456832	0.08161514408492271	0.026296151137868744	0.25422799631457826	0.0833474127644574	0.04403838418730958	-0.05862949322238009	0.08689920589368758	0.10909803966463345	0.16914877809778298	0.33974130245552564	0.08049548114816556	0.21783298882945373	0.19628606510865315	0.04668779532641655	0.1979305435114287	0.019901542482376133
267		0.08419249498564012	0.35055405089983793		0.17030569584629285	0.10583862021393067	0.3156458294697961	-0.00294742127343372	0.3916424789592371	0.16933482729824423	0.2967968067452017	0.27411329560191133	0.22966220188268044	0.45865052768675013	0.20952623578699878	0.17401146849128118	0.30320878074442775	0.3531485731103625	0.043297391904305996	0.2549088376309423	0.15825614501499805	0.17557767436604427	0.2503088622583771	0.38054078912800937	0.3051790984204291	0.3014576398123473	0.18131329322719916	0.1891816877845307	0.19358357098880113	0.42876787520576615	-0.048856279057238106	0.3442083617244652	0.14797502455935518	0.2937051772522363	0.24471071774967845	0.25262393748089	0.13102967190533318	0.06626003468650944	-0.01594468003514124	0.29987474213692084	0.15404450552902715	0.25010527535611043	0.3518861539215762	0.19344382319321787	0.18645268797017592	0.1418349687114794	0.3273936416574261	0.38712259972261204	0.005181472874236057
268		0.29313460886706416	0.09604920137025365		0.060800920819906165	-0.05896467003126741	0.06863961084188612	0.1313481626422286	0.07468570439147985	0.1270884307967856	0.21018006311398213	0.06891224173053864	0.08768320248820471	0.011126085532538712	0.048354790732476026	0.14979048329745936	-0.04116182971632721	0.05896424017622228	-0.020524472461852232	0.06623693622957653	0.03487972843774216	0.16292787745372747	-0.046576788743986054	0.002702090273794588	0.00036555813277383716	0.0511878497711067	0.09462691653097888	0.11629542735400278	0.09714552546002876	0.012808034756031554	0.08799211590572369	0.14311539455698039	0.10972563054373939	0.1739443878357959	0.04521236620620573	0.14131866292426604	0.06553628659207053	-0.013898306720083893	0.05825595510704455	0.03635464795448907	0.2463278870649953	-0.03654398448420532	0.017592261678208397	0.09966340544978226	-0.02493004180909412	0.05801386838317864	0.05235840795323145	-0.04061147328245378	-0.011752982791470678
269		-0.01144295815571373	-0.02056214088107376		-0.05047525998785515	-0.022696094947104804	-0.06311433874340643	-0.04784712429670298	-0.1066771845488133	-0.02757341746742517	0.014746128077622518	-0.04778616421228501	-0.08864170003270606	-0.09679141555437433	-0.10827638976205163	0.09413171129853047	-0.09732142359101295	0.04479442452862166	0.015181128571125043	0.007766454624461798	-0.11870246213566628	0.009253775291032962	0.07859141218226907	-0.16076557159973182	-0.09209475104788882	-0.08122125987493874	0.04241035892342479	-0.11990746820822926	0.012881310456403349	-0.05320052789352441	-0.04886092642874059	-0.06003893803579327	-0.04924884110348099	0.1565932451843511	0.024561840037642443	-0.039241153131547794	-0.05510245456921053	0.012779563951997683	-0.07948860088014895	-0.044354436352390565	-0.04943600455189378	-0.0034042523168467988	-0.08976124721829112	-0.07812037905549758	-0.04281395873700044	0.034590272626240565	0.0486559004587383	-0.00462825815923053	0.05817615237501338
270		-0.01654913071990496	0.17830213241637222		0.09977312314783755	0.4308839317164642	0.13967917838726615	-0.06919786857407142	0.10661659113160353	0.17379812335084407	0.16257209759097904	-0.0217796646651552	0.31538015607132375	0.18904867027485436	0.2642617805716525	0.17142508092862294	0.19116936913373703	-0.04252948042019907	0.023222331241293696	0.15796701133119628	0.16218623329454485	0.11564100236315551	0.13185010345931733	0.05297704309234962	0.1891826840466618	0.16518866147103706	0.03042056736334216	0.11054458814233388	-0.047538203144406106	0.13739586236856452	0.04964551742286217	0.3989535287535693	0.04125067565015474	0.17935793815774428	0.10265335748083175	0.30398783053986417	0.31333734170655875	0.08824430283175899	-0.11495866967328662	0.5407687217623867	0.1145284543883734	0.15770114224662476	0.0012068086997141939	0.030521706464043338	0.1842710724828532	0.2749592962416348	-0.0023463504428526422	0.1153042384977959	0.03885675017795757
271		0.10617444728690639	0.2182268762462019		0.22611369578795432	0.15364944502117192	0.3036587500142457	0.11980800922968636	0.2842645667823948	0.07431686176970506	0.23556774630535263	0.2667277842115466	0.2922770541185637	0.4607031534428008	0.24520629713246236	0.23577187459989213	0.3839515219588201	0.32269685886406163	-0.018223202643320027	0.09785051276540767	0.25850086296772323	0.3210959412453592	0.2360062316042066	0.19688404246601726	0.15112636264464038	0.32784842126102015	0.1739431859448546	0.44107893453771396	0.27427768079942005	0.28438349052007705	-0.06236164089856053	0.4100250940249111	0.17513159153901495	0.24029905631001297	0.1609306415564751	0.29753563609923617	0.1883079780567376	0.08571573221067152	0.13742591078864064	0.38652140857121225	0.12906745694591681	0.33704447354710004	0.3457327415046475	0.17144503015652907	0.3264943812321516	0.26326327137300537	0.13278674591415243	0.5285028753692973	0.1361789893691143
272		-0.019293459786151466	0.16418584435742986		0.08355733718552001	0.18457714502524697	0.13907920177689814	-0.08067289558692356	0.169320274298017	0.037515746596706596	0.045370946893058484	0.00731717767823069	0.17708071669159542	0.10075867317656204	0.14950111992469423	0.06328677523013472	0.142356902840815	0.2758640314599819	0.11178346457516318	0.1331279438819078	0.16295361144060316	0.2065822819168492	0.0912352634556716	0.21627175566718432	0.030839864681929646	0.1013019104514143	0.001090328280633984	0.03604805434121491	0.025465395571573606	0.17477914945674197	-0.01666929041098392	0.1757753749751401	-0.035312364484630036	0.07441231863028608	0.1608323714081217	0.05440580772526866	-0.008629786797638416	0.07873861718998965	-0.012500705852922562	0.04819015440841463	0.009245296234958315	0.2797842469751322	0.18218169172551468	0.04207113296623719	-0.07218670032152569	0.09563397101833594	0.0421216718016399	0.12340316698237594	0.15385780069255992
273		-0.01332664108938724	0.09021079675752623		0.07627963026979068	0.5515614875611157	0.11374575085096655	0.17355609001343894	0.13321554176622086	0.10374937147216083	0.04913440404893659	-0.05152257584691241	0.2413231559074361	0.11347199751004144	0.19708014932920082	-0.010195713278216483	0.122393440515788	0.0937762191856904	-0.022095318953080798	0.06240668894410952	0.20262173565967245	0.11544157536680871	0.1049631704424043	0.07476206861592177	0.09511160675469117	0.1048585627125116	0.10243696785899593	0.06648609195520643	-0.02153067632598982	0.09581180490187136	-0.056904169442028994	0.2889018082275599	0.033120555311601116	0.1310549333542586	0.18616131967301153	0.2195575175736362	0.21550837098863457	0.028159197617328626	-0.03130795741979921	0.26284692540627663	0.05660518315814752	0.23264884286334356	0.039404311286227255	0.03560016265291338	0.20632687725347407	0.25947577544974504	-0.07555913782666673	0.11124106177025986	0.08830193041208374
274		0.15788242028784047	0.17233194053977646		0.08952496020035842	0.21737101016013244	0.20282889619697664	0.15191023642850499	0.3514092580182333	0.16354040732948158	0.17435305900347847	0.18969392353099096	0.5185280627910109	0.32725215428136034	0.37861874747235097	0.2317216426797977	0.46171725678411035	0.3914414363286311	0.09297285674081067	0.18197980759998048	0.166700168676887	0.21101373082969618	0.16819983932564553	0.2796061707838826	0.22166955568122196	0.22169936589470174	0.28885973289346234	0.33520959609414835	0.24665653299362694	0.30276139664631574	-0.03834920580209271	0.4908683677249944	0.17862358781974513	0.2851282155358405	0.14554826533587134	0.38504411527332977	0.4174554315502853	0.1461700426283966	0.051943647617716304	0.49272950645391367	0.05795009917534351	0.4110314621534714	0.3481224289778	0.08106876779647196	0.2683279756731669	0.4093738697315433	0.15428574094034228	0.3708416007092335	0.05378707965824496
275		0.20019166545457892	0.18128931930366182		-0.034636914702307446	0.1728768913210523	0.12209930912055794	0.18534233844876713	0.2588252632171612	0.10524650623792615	0.14911058614397563	0.12229708891421848	0.25896524568352725	0.3370784586897927	0.18776536986763145	0.18043544419031235	0.1878550688281577	0.40055471450236096	0.019575496063933228	0.057296525131071266	0.1029435045671339	0.1412099401182988	0.1914385258193787	0.3185316184526069	0.07700481153946508	0.17206810084445362	0.2811141159683606	0.30427072268584643	0.06658468163203154	0.1778256930502597	0.03775729556771176	0.22749690807297646	0.11475191616585502	0.21440281297695882	0.1617925772931339	0.20917703738144575	0.11485099594918707	0.032034077440737226	-0.10707198096681222	0.37836737531320963	-0.0013694526547155844	0.30647325088356075	0.220619626910528	0.07918006175979862	0.04172100269302205	0.1802957570449485	0.3274558456644957	0.08591999248301557	-0.010776876700833389
276		0.2497338687835656	0.20462704094138978		0.08634846849580693	0.07039324160593058	0.19597182213548572	0.23795673083138968	0.15783518051892842	0.15002271387283087	0.13906865154239884	0.1336533079577488	0.39349335430451754	0.3230733581668785	0.2685070191731195	0.1811134760276607	0.31861221531179396	0.20300736136546796	0.1690786523533618	0.08951301231773048	0.253159580501502	0.15181349269944244	0.18151851773776437	0.16677837004677223	0.1215413061078493	0.19099413467059426	0.2601203317208081	0.26132477107557056	0.22062263780023172	0.22885355456609682	-0.03025644908995017	0.4044760155955128	0.10099679970218126	0.25005502808967106	0.06101894854432048	0.5006695654204575	0.2558345646585115	0.12459299072364449	-0.05216512557278446	0.5247545239444851	0.009563265805885957	0.34622440984124697	0.20563454891586988	0.07071270584262958	0.06432838397536356	0.2375126191844306	0.13146251142830062	0.29674794456602077	-0.07658417185888054
277		-0.050701220133695594	0.24381028702310129		0.07248917456273163	0.0439571139720579	0.23315894736233864	0.11285010434521942	0.25397977083307993	0.09609891766670058	0.15551888385702073	0.2648048387596491	0.3190800990756828	0.2789370959834754	0.3433855154935206	0.06913052741120071	0.4122281191973921	0.2793670709142747	0.10534045445187976	0.02068403032615415	0.2640375265518534	0.2620032096189522	0.11545161517572027	0.16381223048976576	0.059759074716383045	0.10060976727450446	0.14764521263575744	0.3330248176776241	0.10083760433361437	0.17825381938400398	-0.08018077499955172	0.2959840324123142	0.16576129299021852	0.14713735529125613	0.10084392810530265	0.16579732720389243	0.14648395416906282	-0.004260224043857555	0.12279011525118662	0.16592589959974152	0.12087761322959784	0.3246052915562402	0.3033217582908726	0.14574114188353446	0.23356520445850815	0.2945160663446826	0.06460907763539579	0.5761147109944273	-0.12308995807828042
278		-0.020284592302233243	0.1542079110281348		0.10109782711022298	-0.04023269390572035	0.17488302696577956	0.08446379006793901	0.13856650555869554	0.004602445402907524	0.09394975342030255	0.05840257568340186	0.06839992100300502	0.00942930256569025	0.07927328340975386	-0.04222529689030744	-0.006749865817677909	-0.02168437336264961	0.055273463924952464	-0.037167826012161315	-0.039702600122377314	0.05685904874190743	-0.045742662826134345	-0.15540398088307358	-0.06111766258267355	0.20250595137673238	0.06824070775153158	0.06826012782469314	0.008559198030100615	0.14393400613658647	-0.08661431411610337	0.058774503936690176	0.1734170268092013	0.13767907415555422	0.006121525378735109	0.14670042440971257	0.029725549056109437	-0.03557960035466352	0.05276000203959772	-0.01489888722474117	-0.08763373803702988	-0.05734959317249451	0.02925802710944801	0.20396147510041748	0.11514711686761013	-0.06435431834489046	0.00754048729925899	0.0921186890518062	-0.06104949687594361
279		0.08520231219548244	0.2081037775422505		0.0550208623864009	0.08969173589444152	0.3469642085013193	0.03933935558335562	0.22894611463366066	0.056125247555162246	0.36588115315632636	0.29154831386601826	0.36716510217241743	0.2732717783828118	0.4238367030242501	0.1965740694730456	0.3330480935117938	0.23056952599997038	0.0865214162204031	0.06224853018083639	0.3655886003178393	0.24295629435713476	0.28592314625449905	0.17011531073428293	0.02568339012971493	0.17374739083084853	0.22969830676598155	0.3762335236663345	0.22366854956686835	0.2349409957532852	-0.09750193840718109	0.4077687358094792	0.18328162813384924	0.28089093889304706	0.06939566081525922	0.25203420851180647	0.16836526290833376	0.15120997291025903	0.15062476728412377	0.31702187725847714	0.190330773405527	0.3118614635115525	0.30654150701002847	0.24484724706787844	0.24461585761817203	0.26986801896755735	0.16286448637887785	0.4205022809214663	-0.029973152208970226
280		-0.011700844630248881	-0.043128048692902855		0.06326089138826888	0.1975330762744469	0.10802327021021876	0.10367896996042252	0.14817599781082555	0.07138159757317697	0.007825410447251317	0.07907950877274052	0.23067105449297798	0.20687082204045185	0.144980927671591	-0.07767544610555227	0.22243838513502412	0.04298945581481837	0.007901387804649903	-0.11055379247939982	0.08793638008912424	0.13033276597861476	0.009592852902077557	-0.05818459994898871	-0.09417026249761594	0.11875150338896644	0.29938559764134376	0.14856875088806687	-0.045925104407073994	0.12722768843750368	-0.04996209029631423	0.33978385562112823	0.029850211715991726	0.08782564662280005	-0.09085801531815013	0.14578153805899088	0.2972322840668871	0.08933660185617709	0.07345641872120706	0.11211475080369757	0.08964373780230503	0.19979636383526028	0.09683711219360742	0.06123483646843981	0.46933767164338264	0.10616251597713765	0.0715431823214308	0.17685127963638198	-0.06491155087346878
281		0.28287554399225995	0.16736252220239528		0.08289980963778562	0.28126393155093643	0.1777413584051403	0.26586594395012453	0.15993908276723517	0.2118025174309424	0.1323405176139775	0.11872690878039582	0.3255134645431722	0.27971310484192763	0.24185941563955504	0.20226581588035059	0.2199274300351028	0.26605759979089505	0.1422037723128337	0.009720728067836597	0.13051233650810462	0.17559172748044646	0.2426797824254778	0.11377830439062313	0.054411110010504464	0.11326954556292385	0.22979619020147268	0.256917520351606	0.2442646764919695	0.19355096639852967	-0.013436000707097228	0.3578963228531096	0.16642728297029025	0.2385779995876336	0.25507339677375984	0.36378381531119147	0.3514615380686996	0.10852121226194006	0.011207648543664961	0.3878770164550482	0.19123534910370804	0.264846696307296	0.36934877852811243	0.088472594827554	0.3105931468242208	0.30978046232310374	0.11449008446837221	0.2941723754484136	-0.027976170059980817
282		-0.01631862805053558	0.14605891505863988		0.09322602422119793	0.2641188867889894	0.13424951501481594	-0.06823405399728467	0.11046440178800718	-0.00035192092296437906	0.1389182751768309	0.08809723413141739	0.15905413748971683	0.15847243183602336	0.11439266538381616	0.08911693479839505	0.1491538902374512	-0.049398676574985936	-0.07006004848117295	-0.04685232899433796	0.10960122153330287	-0.06233096957180354	0.06723052972170455	-0.03509014523991009	0.12643296839124574	0.1980159633591943	-0.04083403023154577	0.07788075047805453	0.11313715677890573	0.1935461880777324	-0.06967982175108013	0.34261129106220195	0.055927685789052356	0.14071411844612475	0.02014602030848482	0.23620503929942696	0.3349442031324486	0.13185015307062548	0.000945984851986653	0.3970867868720186	0.049747917654225544	0.04108032921292097	0.010295375536214938	0.06899572858650108	0.2911216499471698	0.0997564794983759	0.09783277748115739	0.18692897050779847	-0.09052914454988571
283		-0.016569863022598583	0.09069327046589354		0.14089741023794053	0.10295377062940772	0.10551846157240694	0.026550764754365793	0.1693240957263994	0.14566934019010086	0.1409811540173333	0.08739917099789916	0.23907472750319272	0.12506927111972777	0.24530030650979848	0.11317140548288994	0.22999542188536382	0.10142106755597852	0.01755124466478625	0.07950238759168518	-0.09365321960543675	0.10448664748118966	0.08356769570578716	0.17333295727163894	0.13813639509521944	0.14274478542797178	0.12977880765706665	0.17337879346913826	-0.054575681034143265	0.11141112858771991	0.038489830885500856	0.37169672870918624	0.0828642806083931	0.05171202531255736	-0.050739746872014324	0.19198996341123517	0.0802444567898832	-0.07684990431519233	-0.030154497383302156	0.27628903922950554	-0.07158532021725696	0.1924582209832478	0.1974345607082393	0.02017318548548306	0.03793356804466733	0.1538110717586615	0.24311082709471363	0.1817434217929932	-0.09192289450432084
284		0.15083779364036684	0.18575952643399601		0.17079262458808853	0.09467330309292477	0.08343209699956475	0.2037247060583915	0.19414756477769776	0.09551649116461344	0.08785851856652249	0.1741818337593815	0.2629126217675469	0.2844495141929585	0.27816579020012977	0.05155738370410322	0.18852508362599615	0.1322678209368037	0.05520920201278482	-0.012434613017917682	0.13536727966255324	0.14921391343878496	0.10175297907957363	-0.07310562729503708	0.15160403759626725	0.18637274930403266	0.22178011541693954	0.28489319023499915	0.11545460857180972	0.18773181774214015	-0.07138741892263797	0.22919124405032074	0.10281434144032449	0.1490787584050404	0.03582416473427423	0.35226138048032785	0.4608344058939312	0.20527667825472304	0.030468754643146478	0.3062410924203717	0.08016112461069261	0.09082787074064608	0.31637634813877547	0.1728487156122171	0.24404494231082188	0.10404575785939246	0.16297851089053622	0.15418186895488592	-0.18620981566034478
285		0.08453797240521375	0.2384027965370331		0.19594245131268184	0.10308028567606872	0.31281732707937326	0.13586511804898696	0.25531114312892356	0.2360922227038258	0.268494499394419	0.2998792042693736	0.22506845640086895	0.3771312415564043	0.32147416216826236	0.15037818531054833	0.30488368982308567	0.055452252302477446	0.08369833675085638	-0.02312514623793358	0.2601957666074489	0.1525652798796588	0.2444657535622981	0.15541507625585835	0.040387599534513464	0.1686799844574853	0.15103359532031788	0.4146221721931036	0.2008192296120337	0.2762752899554472	-0.003508907864940985	0.29998872575334773	0.14837667580469907	0.28187139816456624	0.10363313628115563	0.2562695746644838	0.1850333442488779	-0.027787210462882073	0.07805210816569726	0.306227449454531	0.1589848948060947	0.19047379757247823	0.1754100814855005	0.18533292196717566	0.32778436799090266	0.16219742663731193	0.02118279782118536	0.4462442828002605	-0.09849851984118581
286		-0.041573656688680946	0.12171321635467014		0.14908923514921457	-0.004857740043807664	0.15726365088103675	-0.06520841063868027	0.29256920568020855	0.25082874781209863	0.11359049595399907	0.0789221173983758	0.059674663630678186	0.19723912480655753	0.08813716247951256	0.07651634684991152	0.2165930272105807	0.2557663240189235	0.055692329254979835	0.23089856236693748	0.0038951562064475846	-0.03526209901531811	0.13173208398370093	0.39814171732747655	0.035831949845158265	0.2651813571575065	0.059703981417739	0.17635314464473603	0.017865069764260288	0.22077697375511945	0.04802513203659549	0.03476094557896473	0.14070276427781192	0.010716683152763005	0.17697632039748026	0.05128913504362337	0.09434738451237855	0.09415094446762605	-0.12338240701610749	0.05937373385418461	-0.09050639178431803	0.2983386453318675	0.24652463646542047	0.09115226928777785	0.06603171043870767	0.18674227124876813	0.16720225086895454	0.1406036077140074	0.2734045862241155
287		-0.022947223695096376	-0.01116581497312279		-0.03813726030892548	-0.04551378766480124	-0.018456797900732614	-0.09595059681794679	0.06677332163600627	0.041526075107580294	-0.036617984157671396	0.02578459748923164	-0.11466032294697345	-0.08772329838781798	-0.00322351391177302	0.07744473521105984	-0.06372092346241898	-0.04767057764221132	-0.11542777462497252	0.043818539200555194	-0.04966627851931474	0.24565694339234423	-0.060806663292124495	0.060508798455171625	-0.02083050484859584	0.03407366263553809	-0.02569246726977748	0.01729613631969404	-0.10385650956294022	-0.10470555056985621	0.08562206343887856	-0.039274770395698516	-0.06563728004349063	0.07362804739460194	0.08488070663215776	-0.07869254669200472	-0.11050012889518361	0.0544955128643903	-0.11686772990077958	-0.08894650832398654	-0.0006107631529986918	-0.153173254894083	-0.06475675385353008	0.06307258927762724	-0.08585729975076496	0.1703327256242001	-0.07399089726171675	0.03151660742492017	0.29565689601287803
288		0.4720588845300218	0.06317330581858666		0.08900031398188786	-0.026826507670517384	0.14560369320978497	0.059033352452925514	0.042027749482299794	-0.04314139747244592	0.0023200493769735607	0.08633648368382862	0.15995581562592331	0.14321206412064244	0.11403817972732057	0.030034659963677147	0.06517909129372484	-0.014797733060131121	-0.01675379689242645	0.05828437137609026	0.09810707317694346	0.06520354442112312	0.04083649610695951	-0.1009096017650227	0.006551860113266838	0.18100894552005367	0.10697442598254027	0.17520084250968831	0.016895799852704167	0.07144864540078168	-0.05775301965752491	0.24694797835793453	0.05879640213257459	0.11696929180336763	0.10192240889088533	0.40439185977462383	0.3068756031960022	0.08750430505662224	-0.03283297076780695	0.277273945614288	0.05990380727748093	0.024029341223064903	0.055896375500764976	0.1058796273091538	0.2506008396183658	-0.0011437165141169956	0.11446097993239727	0.047536776682100476	-0.07503365154184566
289		0.19443079065404165	0.23095319897171807		0.1656383817186508	0.1337952379871073	0.2289054221351804	0.20248658332808042	0.270787930950845	0.09697194855231882	0.2544046703746815	0.16978425548641954	0.38828997425499795	0.3733304296683183	0.3187526871737721	0.25296573670465883	0.3776066083545025	0.2754249416376337	0.05478760263659776	-0.053094956763189864	0.20954929985124163	0.23409043200787466	0.19845320988721082	0.10920641817352053	0.23923463350732718	0.2711941693496666	0.22153291518814192	0.2847974346778636	0.21172924353864633	0.2910085336437766	-0.06620205769204672	0.5646704988405824	0.12397376142504088	0.33403217384846107	0.05610326198665383	0.5311619405734582	0.4277867442716467	0.1773959221560557	0.015698713794593432	0.5953824587761847	0.015179974489742764	0.3104477296450678	0.2908603000751127	0.09551673024809537	0.4342176653693925	0.3572688967786857	0.16867039153391536	0.38940483032364137	-0.11359813970463906
290		0.20784617528082927	0.21301992080794227		0.10280806718459144	0.07185282630345044	0.2266047832550775	0.18325482709892965	0.19606956706782924	0.12199272092652697	0.12351498144037543	0.1935930971599853	0.2327815916809454	0.3745363835713048	0.24075076028283304	0.19686299449238787	0.21161103282984553	0.2856724450945514	0.04714880037557153	0.015403477218830425	0.11298224707131496	0.26140634084531505	0.26116891857400293	0.14390442987510232	0.08723322403738154	0.1767372457526688	0.276336077047051	0.22904537935445873	0.27695165005236794	0.257473724980454	-0.07369310823884392	0.27374273807319055	0.1451274588204708	0.19917170400341133	0.24200828302606625	0.4001915626055585	0.17949508211257695	0.15606708209169315	-0.012870898355408028	0.31032392136517595	0.13365754448617262	0.27594898169787213	0.35152227293708743	0.13269495392824746	0.2642333241839904	0.2229801199127281	0.1364683639340053	0.24798076096503707	0.033494678286744815
291		0.14048442034341835	0.2887877514637173		0.11599158762068282	0.20195361579522111	0.27687577654198675	0.18698760410384563	0.40545777912758046	0.15859339137528478	0.2701209925427394	0.19451401847451313	0.3667576977193376	0.4689418066868609	0.2682645017436351	0.26294334310290673	0.33943655318551136	0.37608600588022667	0.07879373039722856	0.16798201963903814	0.24592428184687581	0.2113241884681878	0.2255461524302754	0.32768591010584447	0.13108556236383614	0.3451644114407749	0.39413624092988264	0.3712058984408969	0.14350073730448712	0.3931764606226997	0.014678427172450962	0.4059903057035905	0.12776111180531494	0.3421895915172509	0.2626863656213092	0.38928039228155137	0.2953583019546924	0.2718671998522548	-0.13774815412244246	0.4209615023710314	0.07061022250069217	0.42595114759931135	0.41195325101041647	0.17557772289318888	0.30533460864511763	0.3092207892667362	0.17742289633899536	0.33603233069115374	0.11162688195837461
292		-0.013553835009290626	0.14749347736160184		0.01003039158285421	-0.026882832400698053	0.11675392400941716	0.0794391593063502	0.029394934606867047	-0.05239352836072281	0.10947177635888276	0.052531211848159266	0.06868460275613145	0.2311172209250479	0.03085625080156813	0.11898657710359975	0.15485366207875376	0.3026707143337585	0.09933328531137772	0.06552898323834905	0.11376259673427389	0.1869337851125969	0.09160361212937475	0.07084365084486588	0.0419608104857565	0.10667772929140328	0.10012429549776566	0.07137159672762855	0.17014494679144637	0.12313514148771713	0.10164126006911572	0.010730870712989005	0.10410199143468166	0.033944614017583356	0.18804722771599644	0.28680600002540996	0.13182499727494368	0.2091492595441148	-0.008750618570965056	-0.052536477374970164	0.0630798413759271	0.22424368735899472	0.2106681380936902	0.02010299305006555	0.2676376326704339	0.17367058181244138	0.031075719206565034	0.22113971966856918	-0.07519119162233141
293		0.1704717925499174	0.2207099879217268		0.1760008918274945	0.2963421094650182	0.16628433014924207	0.1730693281169479	0.2243167683669226	0.32100961839613673	0.11385311083483214	0.16842168582099	0.2677839542178714	0.3295566115268251	0.11212593806660076	0.08765489682109041	0.19791004395771486	0.2367215039232418	0.07375032242721485	-0.06733729706536827	0.13337562201207928	0.1732389307289774	0.2359553740514722	0.15991572380599497	0.13771212329620847	0.12924054047882413	0.29323953466741853	0.2965069402455887	0.12697478528582062	0.24791559909297406	-0.03773467532341773	0.44597844359539246	0.07314026938565726	0.21860784112298792	0.14824981480619667	0.3626454875147045	0.3106381184887069	0.15913664348787096	-0.034402375795706694	0.42233717865410847	0.1929645840964153	0.25629457600710737	0.32438488403332305	0.11803326330509777	0.20515883049091183	0.14006688459267058	0.24814797613218076	0.24530366215757202	-0.10020757157281415
294		0.13749972315295741	0.2541446401491625		0.17756468911071058	0.07895866628780378	0.18973927293357062	0.3483913184872854	0.2829274409782599	0.06684360191582885	0.21058647615709056	0.2500284090125838	0.2064849419588581	0.41039380852124363	0.06687132692447723	0.1611711561374746	0.22553052339916246	0.2512026553500871	0.1106339823424693	0.0917079553459374	0.2528503429026385	0.13339468329629436	0.19866042385873509	0.2274921991639107	0.15710725602440384	0.2573118039222972	0.38241690937163614	0.17165249463069826	0.2879571021013888	0.3713341649933202	-0.017719387929216478	0.26003287433682154	0.099286731696976	0.21742215978131965	0.2783102497743573	0.2927574051008119	0.180459235830653	0.18575149214317233	0.012541561991047225	0.3297550454602705	0.14558733138970736	0.368490355088289	0.25728302507112044	0.13660064442336384	0.2815675824314062	0.1208104029936776	0.19922598999537772	0.18009958928395775	-0.10914089764608662
295		0.39491755265974005	0.1380466064178568		0.02632285796773529	-0.037971960430319314	0.1657846326624696	0.10135588653129049	0.15728685882095464	-0.008742428297344007	0.1365014474505356	0.09990206909965546	0.27339190525819107	0.278871838610667	0.2626946139369057	0.11165034272147518	0.2635006627435335	0.1272084547883292	0.0898727677123665	0.0920622892660641	0.09546938604694222	0.14209231027501487	0.12742591872732661	-0.0011268150451980298	0.0631264194912771	0.09451792916700939	0.13995291928680598	0.1930824927628403	0.1635686541914327	0.17019815085682155	0.09811143693194416	0.349698373562428	0.039144449160728075	0.1777540164069328	0.096798792087444	0.5207230081637045	0.378683819980694	0.06408811132836649	-0.05182184067779781	0.2715014380696425	0.0908469540241414	0.18613917663748863	0.24038890583954536	0.07143864796620433	0.4032777777389338	0.1777545997848612	0.22233605592223227	0.16553106544036714	-0.10620744534781937
296		-0.006711409395973154	0.07498761429541777		0.09411256782446022	-0.013311486663423624	0.046364974203474546	0.26235051451044017	0.09821361181183914	-0.0661261401805325	0.06014030814602665	0.030675077672229597	0.09941495545212062	0.13992883966513286	0.07891963086294455	-0.04455334083161153	0.07987217680015539	-0.04652600492952014	-0.05042874885421258	-0.06341181214290928	-0.06962018115085623	0.11265730519063702	0.07325557948723156	-0.09429061551227323	0.10744512415957619	-0.09991025152674377	-0.04237491621583849	0.064455122753749	0.05289273662136072	0.015751799850384496	-0.02865742199415995	-0.03521343758969115	0.04900024794286212	0.13513508737993868	0.10892459741856167	-0.023015328750842952	0.15387477337683209	-0.053104517783637215	-0.04662085935824314	0.2162935525697908	-0.028994711064575854	-0.060137679072723105	0.12950301905321818	0.010347288429020727	0.24155814360494493	0.09659962689493698	-0.03805222217362488	0.10460396790667731	-0.03723218333428307
297		-0.013521168727551656	0.10604884259674421		0.08675468742001233	0.2624713255546722	0.031563438326753526	-0.05653687026905896	0.008961928996292811	0.045441621023348325	-0.00039360004657081456	0.1246023178171242	0.10264634091803135	0.13516809493131365	-0.06566368341040493	0.06777034127611158	-0.036270843502493794	-0.09373380846777032	-0.10159648767459319	-0.050102577881181325	0.032110512494456615	0.08197143346004314	0.021308028169263016	-0.0952328226323315	-0.039828121249859336	0.12287581602380049	0.18405088346211743	0.2353747477206498	-0.021284086739639295	0.040747927011610376	-0.05773479387387329	0.1640881782320624	0.053885343862507075	0.06627322736314635	0.10417930299558843	0.09481067334259821	0.02674760731832827	-0.10698723662702615	0.08058430660076005	0.11408323106861704	0.2077498385467906	0.02152756540857736	0.09159044206182936	0.13081161988417606	0.09100893338400377	-0.10320635471402546	0.032829357211909056	0.022099952723111445	-0.07500997231073875
298		-0.009520831589612658	-0.11370030481251192		0.09953684892305867	0.26283363876875393	0.06851603604396721	-0.03981002169869063	0.09904346328630691	0.15050579438639183	-0.02990095071948114	0.05501950046719901	0.06757876581110477	0.17707879913323263	0.01999429938973871	-0.06320354336704559	0.06639613262127035	-0.06600197236324593	-0.0715384201422587	0.026792935107465672	-0.09876346097636846	-0.07503035681406521	0.08748467650202169	0.11525141624551194	0.020797915672721382	-0.013468417267989138	0.08844001595030317	-0.0025247697237496475	-0.02235705981141543	0.058438800604439234	-0.04065353080122991	0.12504530085441617	0.10630983597004948	0.0209783387701157	0.042272427528723976	-0.03264963528343557	0.11382248930273794	0.03721348544653802	-0.06613653322641469	0.16406345052195268	-0.04113201039426047	0.045030243797938796	0.14251608404111588	0.02813639926802335	0.3601981321919305	0.033412873998786535	0.12199212994611332	0.13769488578984262	0.11454728741560301
299		0.20180699227304955	0.21528541857571337		0.06791726097384686	0.07294408511656482	0.21750839151113915	0.12438783382530197	0.2178411236726933	0.08193051317284564	0.15891036866682295	0.17338563529596215	0.12209766987679113	0.2618278981801049	0.04153202966548491	0.15614281161518695	0.12199369598126983	0.1937244057919344	-0.020133331650497913	0.05074578901701802	0.1938566343092503	0.22389499507608032	0.20709113449482583	0.21727169610973537	0.1402343186673196	0.2567187140207968	0.22062518854623	0.19216887365271043	0.2555509925377616	0.22861354722938562	0.06860898355644945	0.20325249462753647	0.004604910752880718	0.20752252012641637	0.22670426805327604	0.17527124844480482	0.015758801002511116	0.13419923536596357	-0.03147613017513818	0.20006981359434353	0.19178451281115647	0.2168816044993847	0.20846163001052237	0.09897000144992708	0.13076967614277918	0.0757758770996281	0.27929253172194374	0.10471991796458091	0.12375072273630773
300		0.2734252844803007	0.14857953493655196		0.2086118427695126	0.28476764196255067	0.16582673796658917	0.1506357978198902	0.23034533356258052	0.15671483957750024	0.08803991764497116	0.03968352940814895	0.3170536559640635	0.29942037355805395	0.2009359353880136	0.17685671311496073	0.22806569542062696	0.1267693529639259	-0.017313281461701857	0.13242556105384964	0.14570480175747855	0.16185530686118538	0.17006251673448794	0.09975173586401813	0.21901333328779007	0.12932282901954395	0.07012363268188596	0.19032687756679778	0.033969941679177745	0.12613537175300205	-0.03757324962465141	0.29931522473326466	-0.05723612818534314	0.1978575028496052	0.184422249158566	0.22972952820114415	0.3315889559381575	0.112156813399508	-0.04827325235240176	0.5427131022968664	0.05309967961328033	0.08220259783424531	0.18150557323918023	0.03284260927192314	0.18877923891444162	0.1991449368047698	0.05338348553236737	0.1711362290772805	0.009920321452964908
301
302		-0.006711409395973154	0.08168350203683276		0.007946179112992138	-0.013311486663423622	0.06718691873244623	-0.028062816904983988	0.0914609247992574	-0.0661261401805325	0.0589434980525754	0.05318374000844619	0.14371712871733142	0.11856723916972885	0.07387279518383201	-0.04455334083161155	0.116581401902225	-0.04652600492952013	-0.050428748854212585	-0.06341181214290925	0.11921670812647255	0.1460122004335772	-0.10287730629411793	-0.09429061551227319	-0.054014492502009605	0.08098787957892645	0.16333279310970583	0.09006289744715314	-0.07930762728927743	0.08745550845448063	-0.02865742199415995	0.19350278198715207	0.06688897922406682	0.12305207238987043	-0.05211464274376362	0.288411638158166	0.17031099183764173	-0.05310451778363719	0.0865755192796337	-0.026014320496303516	-0.028994711064575844	0.11084295520947852	-0.052645869169267515	0.0658122558450766	0.28724250089262165	-0.051227827468822054	-0.03805222217362487	0.08883658080436449	-0.03723218333428306
303		-0.016597874541623085	0.03067498328956706		-0.004626101450838257	-0.03292041545469713	0.06475728044529831	-0.06940168402674612	-0.06692457549408935	0.17345233333332832	0.05600281767763994	0.1230773566881068	0.10325247352725725	0.0631189223975638	0.14996655598301425	0.24563193419845877	0.05965102080368755	0.11016614779916338	0.04662364985667971	-0.07971116123225018	-0.09459053630613676	0.11836441956809601	0.08597150394261047	-0.028829258843691193	0.21953778107406527	0.1598436367776001	0.047877942866338646	0.18416387903735196	0.1152879050070482	0.1696118880525229	0.0773291375413794	0.17723786436187783	0.16708779810862154	0.14603225458959232	-0.04375723325024793	0.19680630519495737	0.14381133353506076	0.18223090495947408	0.06202099625926846	-0.06433558175459972	0.14839320083429383	-0.0037748229414371385	0.20690962830420884	0.12745227792347122	0.08621748636034117	0.10771303474703287	-0.017444205302085805	0.046285579888554924	-0.004995758508115989
304		-0.009343343584774231	-0.1115806958202985		0.08667547290945825	-0.01853169523455552	0.08506657884680478	-0.039067880504681525	-0.039101975430661386	-0.09205804789860737	-0.15675367599744042	-0.11854726180142129	-0.07237725141295935	-0.07903161396510185	-0.0884092642740839	0.07006561849242834	0.021467405616411896	-0.06477155900282756	0.06075210619821413	-0.08827927387946963	-0.006781746464432201	-0.07363163568262829	-0.1432214849475181	-0.13126745301510076	0.045446447880415554	-0.015443526881196136	-0.058992586835509425	-0.09790621084203377	-0.051096266498718255	-0.14073126029809496	-0.03989566485185006	-0.0490226756840218	-0.027431077800804525	-0.08245129365616924	0.05784448969120634	-0.03204097851111313	0.12487049741515586	-0.07392988957788513	-0.06490361137302399	-0.03621604944368836	-0.040365224595020496	-0.08372116269713356	-0.07329137815116334	-0.09139433839576085	-0.034958226820431045	0.1610800362126831	-0.05297471290391894	-0.08752707445635778	-0.05183308911422321
305		0.7161834629973064	0.08936532917680871		0.041904077026717786	0.27444295137634384	0.08936741371953127	0.13293093265333264	0.08915961535260074	0.13534462594538826	0.06877954887749102	0.04050236562765186	0.15805971885346742	0.17518447992514466	0.14396024850356193	-0.06321207161274157	0.03047542471899658	0.05200327792716996	0.05529722696799153	0.030266534149723003	0.14482253402174777	0.04529630813282433	0.07684337589507052	0.11753025216325005	-0.07663550935646916	0.07098030647106876	0.08630429060524389	0.11331632203477296	0.01742352023906401	0.07159159511986987	-0.04065901630537435	0.23888630948098538	0.08545565568360719	0.16454756809411147	0.22888166112700856	0.37711467748458427	0.30082438093553115	0.03670423518462116	-0.0661454572293232	0.32160728559902435	-0.041137560461106816	0.14957140769238744	0.032612368924704455	0.031190314160765946	-0.035627106844240676	0.05244051271058475	0.06008123479663936	0.03786067028796762	-0.05282484759382065
306		0.08571498487635473	0.26025019645394964		0.1013707925645428	0.12204838111699919	0.3788790563359008	0.161705468320868	0.6120175628855596	0.14208558825012657	0.2518001647754646	0.21219562118506874	0.25741695939284975	0.42135068508764706	0.3002546513013342	0.21153663857035634	0.35139440449961057	0.3609647936356372	0.2738553201497432	0.3290782370220949	0.15031975669341674	0.2576966686328492	0.21630829293071271	0.4804215735363215	0.10986590925069001	0.20825343631767723	0.22919743349631472	0.2845443871669465	0.13093139472030482	0.4161762028969425	0.006440548919025591	0.3158085241386047	0.17030165988608037	0.3845544990224325	0.3000883486868798	0.25967832268378815	0.20418678333413803	0.021557017935337736	-0.06699800732102848	0.25913186687791795	0.09240028928781165	0.4532821906025745	0.32064302610141776	0.25867429788847984	0.2682143697521471	0.29135441404278445	0.15066881985913158	0.32616718779334686	0.21960356269816833
307		-0.013392814052102362	0.03327294589190982		0.0721072637881877	-0.026563461580400703	0.11198610808821172	-0.0560001731994102	-0.016993009032893518	0.04947158789457798	0.12067762671480495	0.09737974406549095	0.1986321117114403	0.12284921314928766	0.19552315364481945	0.01717264665761454	-0.019958721125470452	-0.09284400575863087	0.15391586851010575	-0.12654012870178777	0.12985478919309595	0.1988457545375707	0.010057559437577057	-0.0955683399270963	-0.00236769360025933	0.13119706505319093	0.026721863975804637	0.13602828431184932	0.055947784821719505	0.14142960117141504	-0.05718672507308143	0.1888354762055823	0.17681996182633933	0.2147950590331141	0.006705040674614214	0.12254571787444031	0.1954735166175648	0.0007250373617750739	0.08846488332654195	-0.05191233860771944	0.34868017555412434	-0.027510648463390745	-0.018464139785819938	0.06516921415115877	0.11886524321599434	0.17602454545396057	-0.07593432404025606	0.11272807599554012	-0.07429791251432577
308		-0.02175118039391705	-0.031074701129957805		-0.02223152421123385	-0.043141541611374914	-0.1492907009490049	-0.090949509536404	-0.0341609857755137	0.004573900078681262	-0.1149803966440753	0.09032835774098262	0.0363376330152562	-0.05827261193807798	0.11965488871283413	0.026536467266300216	0.08779765005481038	0.09097501424599981	0.057395504146738045	0.0027588865112824846	-0.18372092138086069	-0.11750421549703338	0.1691898062513949	-0.08459593701453155	0.11857527644261814	0.024838972130117733	-0.07599797087608044	0.08276736506861344	-0.028333087931522557	-0.0040480266876506115	0.04795511962610445	-0.04460646623386336	0.0981605652570324	0.044293555274675996	-0.11999831257695304	0.03804816823753071	0.05567158053383365	0.05739224293297481	0.10037452194547651	-0.08431048451310048	-0.004428913494843305	0.012215392693654278	0.06218468807545564	0.17711574361128063	0.025330224425804106	0.03449963073014324	0.03821253280055091	-0.02248352599321351	0.0813833120028433
309		-0.049830987571215186	0.19658150918995576		0.06097148040750225	0.1425903120870396	0.2407969320040382	-0.02215260012042048	0.20174600595974282	0.2157119719944882	0.060516558815677426	0.16252036903341946	0.13098628041491134	0.2915828821392022	0.1652342016697377	0.18807492351545754	0.23025655723505714	0.2937795290430689	0.11246767672971343	0.13714011798311604	0.2189587940401325	0.22121502197603396	0.19307403441242044	0.3262981027633878	0.15682328961393646	0.17064641273477701	0.1671641624623229	0.07285342904090253	0.13489069737350193	0.1803575637080256	-0.06097353549546006	0.1583878210090238	0.10332089933061946	0.2419663084213568	0.19314162935692394	0.18054170585401833	0.09911783112382248	0.07518379710698567	-0.16286076546847525	0.17286391912441573	0.19834578057292163	0.23323757548712407	0.25413193608966445	0.0659347562640323	0.19969619913369738	0.1593824181619902	0.22744956775910524	0.2825007870455455	0.19125523529518665
310		0.44330000387557866	0.06265812608847353		0.002644124745894602	0.19141936444235913	0.12127665610354835	0.15565106178147933	0.06613792731970995	0.04482596262857075	0.07116039227850005	0.0011952812174046835	0.019339535552035107	0.14912515604030832	-0.0054227188403150745	0.07877512392313082	-0.06336442052173287	0.14197612007666882	0.16064729781046574	0.040760983199243594	0.061552047146758174	0.17689757850140175	0.12643581590220707	0.031757522931699436	-0.008057933613633808	0.07889739316113349	0.26118947995794156	0.09889925948576858	0.08355254301621985	0.09333893003361492	0.016823571473202584	0.296757751655745	0.044811444994658646	0.1364985649205106	0.18483226910710207	0.07586712254846173	0.10734486215184624	0.07938790993861976	0.07824359417294556	0.1936323536572167	0.23887700807975495	0.11677373387608031	0.090819616447492	0.047455734926978646	0.19783844136339082	-0.041654419387475994	0.06303511119095463	0.12693130728900898	-0.0921439437093737
311		-0.05772694087035091	0.237446515616291		-0.048352613025864584	0.05937926674171553	0.3317575598592482	0.1014749747409797	0.3148769524497795	0.06769540902543597	0.22522413933583701	0.20568303288093082	0.1289960169242532	0.3339744341272893	0.1632256873321441	0.1493604916237975	0.30840128744741463	0.32831454739008137	0.11002725069484058	0.12821617697424575	0.19526303832300887	0.19586842663856016	0.22976639676851277	0.2569647912864237	0.09293512455506206	0.11451538231745431	0.07744161183486913	0.2986151654533073	0.21069402323137934	0.19094430464129486	0.04216460223496027	0.19877704256829842	0.1103502139256096	0.21057796328396303	0.030533053879051645	0.18706791964308533	0.13490644665284063	0.06201957665980216	-0.029535520070751872	0.2908340075714256	0.013285963719123793	0.372711078804733	0.13082376274163027	0.11914515313251163	0.18003808472556962	0.281419457680848	0.182849857205411	0.18881509297275245	0.16593811988256027
312		-0.0191152205258668	0.14509181153286915		0.03948366903563521	0.2188577973951118	-0.026557652762900168	-0.07992761312365301	0.09075091234226025	-0.08141968118057881	0.024117114391625782	0.02189055739198065	-0.14807409245544212	0.04824950614824438	-0.12155369549713001	0.09806186702970128	-0.09688324193840112	0.08830437559618916	0.08360497922592372	0.05311262098404595	-0.07059415640271278	0.3029524238766933	0.04440314864896429	0.041345832575586876	0.07957665951125031	0.10488361504099458	0.1710232149997923	-0.021343165337980398	0.05422728697447854	-0.005270101183469763	-0.08162114822705778	0.01628938143656222	0.05476504093899134	0.10767338136564833	0.3218587684894128	-0.06555151959760512	-0.09204748949301028	0.002379932431229223	0.09662261466645738	0.17106860651146752	0.03640715038264749	-0.11343435840509576	-0.00479631298538731	0.0458328761717027	-0.0715198160918276	0.043105242198761155	0.23555932826246595	0.05320368017260582	0.03460249885624376
313		-0.0067114093959731525	-0.08014943724834332		-0.12803133917249873	-0.013311486663423624	-0.1342855539949144	-0.028062816904983995	-0.11905936581013142	-0.06612614018053246	-0.11259760324525982	0.09564086461834928	-0.0519892435486609	-0.05676913320501889	-0.06350518543565878	-0.04455334083161158	-0.057079988218961326	-0.04652600492952012	-0.05042874885421259	-0.06341181214290925	-0.0696201811508562	-0.05289027927502941	-0.10287730629411791	-0.09429061551227325	-0.05401449250200963	-0.09991025152674372	-0.04237491621583849	-0.07032692926332448	-0.07930762728927743	-0.1010885550875951	-0.028657421994159958	-0.035213437589691136	-0.10813762156498725	-0.059225520493103784	-0.052114642743763644	-0.023015328750842945	-0.032318140668226226	-0.053104517783637235	0.08540813694814513	-0.02601432049630351	-0.028994711064575848	-0.060137679072723105	-0.05264586916926748	0.05877599108286688	-0.02511081496901527	-0.05122782746882205	-0.03805222217362485	-0.06287150039796328	-0.03723218333428308
314		0.09701761750694433	0.2639625773371858		0.06591393430523707	0.13511800356959636	0.29984277670751086	0.13943905095327613	0.4616614024588403	0.1660941702814961	0.2824237717161161	0.23258799423059695	0.3238226655151955	0.46596085004362064	0.29643131581720855	0.2779308832333375	0.37731442076300425	0.30010013439481503	0.030904796669075734	0.22602058566764613	0.2699118667302801	0.3384870438410331	0.22080225033726952	0.40500281206819105	0.17857566561658278	0.2578749938137038	0.23106726742420114	0.3011020768581209	0.19778378410405384	0.38573535901450606	-0.07808808613284016	0.43830353558542134	0.17093876499443092	0.3068656539536138	0.2542160202703605	0.2546299441010056	0.22021746996690214	0.160237597547012	-0.09488000378341388	0.352066206960071	0.17288353952126626	0.40434766446703324	0.3514453579522585	0.13458112038443729	0.33927432832625093	0.3556547724568691	0.17365350028564572	0.4312166928175755	0.21619667574045665
315		-0.025067139698723206	-0.0934192596569242		-0.03730278654947038	0.18720239790902438	-0.026151958403061615	-0.04256734363793199	-0.011828233701674877	0.04657458015506356	0.08486370426698796	-0.10852825733385568	-0.0018022564485020202	-0.016387357099355418	0.09868006962656321	-0.09642404284850345	0.031177728070979266	-0.11145404826603533	-0.07626814545490866	-0.08466841648504689	0.16466516518700788	0.016405291009294495	-0.02350936832264879	-0.12336199887150409	-0.09218440433179761	-0.06023658406279136	-0.10268852369681788	-0.10358997115669263	0.002315075895988396	-0.08399491395881924	-0.003181390753512019	0.09116716309604257	0.09594694102596453	-0.039480361221272894	0.10329075085598605	0.08581557528115609	0.06218489145070167	-0.01633076829591387	-0.028071125592212618	0.03133396144593417	0.04934243330381727	0.07807378393754617	-0.09095429859761475	-0.03533120179526847	0.08136543038471794	0.17645378737444053	-0.09230510635489277	0.010181682000979233	-0.0802624125635546
316		-0.045448753223753136	0.09930023870762436		0.05628544218323809	0.20233497716564347	0.17243303317834682	0.002270597601672949	0.2950069560016278	-0.003973423232732894	0.24121431389277498	0.1420424909907269	0.09734454406665603	0.23448208901104484	0.20295823685386083	0.1334148321805484	0.2696415225657503	0.18543321184564815	0.013501153763670757	0.15238354661149983	0.05197473079780245	0.09730438219617157	0.16156927497224852	0.25878249274794207	-0.04870270118717517	0.21069722468266355	0.024857564301337384	0.228042435208209	0.03600022009899843	0.12517052344580235	-0.06727468025324737	0.20319919295493793	0.15298828394642022	0.21711958314284174	0.31121093967715996	0.1150078172408831	-0.0029071581876975445	-0.08678864412815794	0.011298189468996417	0.03374010846361323	0.09305906791315836	0.22579924543691818	0.3021142124510009	0.11101395313706812	0.059311574745851664	0.29963145377453715	0.018976734587095756	0.3245734115577417	0.1381358053187608
317		0.31479361628028396	0.08463694128570573		0.12053024047077593	0.1750559619425572	0.03724682853858993	0.010154565217116973	0.08785258901976975	0.16093882286391747	0.037878511032150286	0.11816465601086631	0.22077960494461138	0.1306460108617886	0.26421207007263464	0.05500439324514847	0.12625619987472905	0.07616414711638506	0.007822615153261497	-0.021896781460205805	0.039067750981921195	0.06358846241635578	0.048790308844437406	0.055103932534961104	0.09664246785135819	0.1680150707093323	0.03447674275039842	0.11931990168814151	-0.07665535796997787	0.061561912126771264	-0.07014441317645055	0.34578191845876743	0.1254735791670483	0.21051853610034957	0.049352062616596394	0.39045648058701043	0.34100625305449783	0.02855024363175563	0.03618089768809976	0.13896742915886304	-0.07096999141304054	0.11249998135385046	0.19604091067171478	0.09886610174859842	0.04690228644718074	0.10764982556718004	0.03374389577482966	0.12090880764115693	-0.0911327491982191
318		-0.006711409395973156	0.07231277507046605		0.10350143140851668	-0.013311486663423631	0.05501000221332012	-0.028062816904983988	0.07721704433263958	-0.06612614018053253	0.03932533312004658	0.031188579531082783	0.11805869903002711	0.111225471769525	0.09757687649723756	0.17302328445286738	0.1254493517780303	-0.04652600492952014	-0.05042874885421257	0.12838626017762125	0.06836356250037974	-0.05289027927502944	0.03593645773209423	-0.09429061551227326	0.15554375746550522	0.12072532386646226	-0.04237491621583848	0.05943663002903016	0.083707865441506	0.1037429949144742	-0.028657421994159955	0.15471616143359132	-0.1081376215649873	0.08919082414505847	-0.05211464274376362	0.28136060284031184	0.2713633678082577	0.16397948458711387	-0.046620859358243144	0.32556158570380617	0.1858835903179121	-0.060137679072723126	0.11112760355753032	0.007084097466285183	0.26155815483113254	0.13415906149498746	0.17044243608397436	0.12710865049969491	-0.03723218333428306
319		-0.011697462652933725	-0.05296210596413495		-0.013964542608930115	-0.02320088209696306	0.1076719804055592	0.11344939860455444	0.03809662670918791	-0.1152527002165215	0.08173255500265267	0.11084884314663734	-0.005968003749570554	0.011023305285779514	0.1466828695712288	-0.07765299502573926	0.0882124088169518	-0.0810911945529375	-0.08789337254709252	-0.008397273873562948	-0.12134254086649057	0.0003686705461757861	0.12581472917926004	-0.05142289583759638	-0.0038761958869324895	-0.17413576894601565	-0.07385617097853896	0.10316895192984106	0.13321720625215555	-0.025761255143453066	-0.04994764940240106	0.06437280611253535	0.06821258778535066	0.005435268851487792	-0.0007999249696898162	-0.0401139213276886	0.15667844790678087	-0.008027568416224852	0.06886312979195679	0.0901255625385603	-0.05053551792176152	0.10656558923557659	0.01007591010358886	0.051703339049934724	0.24283008928506067	0.10713186966481175	-0.06632205271282991	0.09665836476229904	-0.06489278903195367
320		-0.06900895797487948	0.24692507262648025		0.12310107007740202	0.11309941000001501	0.3518160163167951	0.06389594547341203	0.23755670448929872	0.021055573097866882	0.2522490989551903	0.2576954633044794	0.28516168487315524	0.3262949104609027	0.2441863059066919	0.09043085072376977	0.3072879662943309	0.24458223130480156	0.08705917734194982	0.05387793965397665	0.19082228043382954	0.3049022335037482	0.23110451472210874	0.2131238742605773	0.16239972020221205	0.25881435152201576	0.11306090410863427	0.17829892246818793	0.10973106143135743	0.3039746830312735	-0.08326226869253613	0.318786093182248	0.08704985785263321	0.22281342392436443	0.14287631542934084	0.1748622200973013	0.10229389805745896	0.16592833017013947	0.11274642302953711	0.24047977639509113	0.23377690783156765	0.24341628988696967	0.20892860838298113	0.21181928927993074	0.2800312194131753	0.2565186921338456	0.07383941054998547	0.4139709277715182	-0.04024828901220821
321		-0.030111569480330277	-0.005008507858405272		0.11088104807719348	0.21933579439707315	0.07488163472872787	0.004224161052559858	0.0572730281176929	0.07773442873198694	-0.0384794248136003	-0.07420318785780732	0.04350799671834964	-0.0012553633896793036	0.0049319209504542685	-0.13378418474220205	0.14275611735782617	0.06477883417243126	-0.03224310192672115	0.0514479792292032	0.006489365416053762	-0.021432083988625786	-0.02220408954807107	0.06418214265597028	0.06538465207128868	-0.016333660907334006	0.008711037796350173	0.004466208833768122	-0.1162721593761893	-0.008862048379151465	3.919547338643171e-05	0.07283149574832075	0.021465261184409192	-0.09454912745525518	0.05543983910286846	0.047315188719970855	0.09433840875980858	-0.07151219925097367	0.057865154831705394	0.03466591388661205	0.14108549863280012	0.12241337774099799	-0.05765778090462938	-0.053401522468368136	-0.04548626043791869	-0.013927454074675041	0.022802973423516774	-0.06799352124592972	0.005814885356280331
322		0.33253841662457423	0.19833369691261024		0.16267351566097915	0.09543327300421657	0.16358016965542896	0.22904075876371544	0.12721889135323833	0.10319497990652085	0.1879755352308649	0.11955908338662764	0.3364134782928449	0.14772665718876182	0.2789875512456489	0.1353774289567521	0.23133034079055936	0.13682840148851716	0.12986708904342825	0.07794844085667446	0.022874147413768257	-0.09460163479127265	0.11160589024450272	0.05373269484934846	0.03045918213703585	0.2037365558255062	0.2663127291738789	0.2103009629111289	0.2061916249157372	0.20372434135174128	-0.08287896577999665	0.32469562885710895	0.12453830609749493	0.15673132849449609	0.06749429408574936	0.5057051786061183	0.3084728452811718	0.2760444739227454	0.025414562965073873	0.34263464332056465	0.0687351083435571	0.20075212044856108	0.24350908519635378	0.08425044771813188	0.23952408850187196	0.20115863738558395	0.2616412398677977	0.1930323733520331	-0.1076776846537504
323
324		-0.01655767801466851	-0.0651334759810781		-0.0031003376427162542	-0.03284068920035884	0.09433616581378104	-0.0692336078881008	0.038071970914863466	0.06446304473366014	-0.04239226208372799	-0.10841264170010767	-0.044581069615143805	0.08219042987209811	0.10678492059030575	-0.04161005187075504	0.07286283598440593	0.1063406128378944	-0.03732830857449121	0.05285071413126353	0.027180674299565104	0.020863062945900433	-0.03554662915139977	0.14960347320325154	-0.13325883167112643	0.0424623818441486	-0.10454290257146087	0.12843797639471524	-0.08236835290820367	0.003717650420749544	-0.07070055455035718	-0.0868748614485598	0.05545336785473487	-0.10156437331904648	0.0071915074386175145	-0.05678098002587187	-0.07973189171537082	-0.0015645678446308564	-0.0388674065082852	-0.06417977463967951	-0.07153267840040335	0.21331560953346218	0.06215185205924714	-0.09079757928298202	-0.06195074155248799	-0.06817787049211424	-0.0021707975362255925	0.0448048586597248	0.09028559841244474
325		0.21374239841696824	0.1810410528659291		-0.012040883879644986	-0.05755539511813181	0.19578851932844563	0.2082854743773735	0.18241880702373856	-0.021947197469159515	0.2142516028114076	0.1490216469839118	0.35325243479735763	0.2527325735072502	0.2473684643366659	0.17925023370850832	0.26505134599848096	0.24652995958456264	0.07364818266298555	0.06858729029405809	0.27996663257312426	0.19181489540416924	0.12798320758018844	0.1424373328900748	0.13882934007880487	0.1854965945271422	0.29725190068168644	0.29087971110095695	0.1782407441956035	0.21350877595292708	0.07331676610871263	0.3346046044070312	0.14862510378733823	0.2632492106823208	0.28303003527543524	0.24256123148878023	0.326787453300341	0.12402915126530864	0.004169029423291217	0.1635237331144048	0.06750189602499154	0.2478989628089269	0.06541629022832796	0.09291726781826917	0.2999620918188142	0.11311286164003215	-0.017690425890946836	0.2574918087756056	-0.030021924160195675
326		0.2192123344614608	0.04565844560327776		0.011180361526733575	-0.0007482065964977145	0.23920439300741658	0.06491038045010815	0.23381654247110709	0.1543291608716992	0.1497705286736522	0.11349081372372287	0.2658186226896961	0.30231260392890696	0.11069429087311819	0.1601750793203178	0.18490605926576092	0.33797447853759965	0.07026518602884249	0.05379148979630515	0.12767578386607736	0.13589584222904064	0.15193061104423797	0.21027815148172754	0.022487577259936112	0.11831868451790466	0.2091245595903179	0.19599540516033004	0.1316317423558968	0.31572002378965813	-0.08477608904535293	0.27890098940411473	0.19871443655326002	0.09507485660350336	0.1716319219089766	0.3819088133354616	0.2379298912803172	0.14731242942456477	0.02971767475339403	0.19361051423234307	0.03496623010636648	0.3667109782837845	0.2736625811131918	0.1276864929294358	0.37536783225045695	0.15927763923906624	0.04748169076068702	0.29503737958740517	-0.012089914434878073
327		0.4057742889480411	0.0871371767568707		0.002435891619416124	0.3562236280015149	0.15480833474555578	0.03676740491101071	0.0877808879801	0.1499137480625167	0.1351837532802619	0.09159387430562013	0.2915616119765232	0.2729957841662777	0.21409095426406582	-0.0019598831596742334	0.192399444854128	0.05122342265535371	0.05468089681047837	-0.07359563839639162	0.16547087330670196	0.12528349210590628	0.059230982623829136	0.03299525558259243	-0.12209584603794485	0.14054482463301052	0.2487548099463595	0.17917969488691254	-0.010723072679263326	0.14297684658486068	0.08176603330615634	0.3906040518018972	0.16330208955366174	0.24563715463891295	0.16640650737737697	0.5043566357569311	0.43692781331385466	0.09053769236994373	-0.046012009568635805	0.29478834536011056	0.04620370486927225	0.2598021746761705	0.08242137959596178	0.0686380217330951	0.3539853739588698	0.12953166665790977	0.08615332166248418	0.16024394211597437	-0.08416065232622576
328
329		0.10865522609409896	0.25862241032254324		0.18703843226614925	0.13614166297473812	0.326296252588896	0.07623937954065374	0.3488296080605576	0.11351433495938726	0.2725184348560657	0.20195337605190242	0.3364815838810155	0.4692985483113828	0.3558542665557672	0.3092255904567804	0.33407402107588324	0.3730528261841487	0.2071326420896941	0.051504456474448394	0.1947819221658567	0.2504017194759172	0.2615413183101136	0.2706133502428108	0.08592477045318406	0.3014372502656108	0.22316673156497144	0.3971779024344158	0.25474773958446223	0.41074672866968803	0.015926473930178445	0.5056834274349309	0.1177226771108156	0.2950545359054821	0.13001149962703018	0.3052017733621268	0.30911937535544626	0.1394726031418413	0.0912180218607398	0.3833954165021072	0.22106147530604642	0.35673193268721537	0.3451552393860647	0.1752476950320768	0.36203119625668345	0.29530320923118997	0.17660968291401075	0.4426608643004302	0.01702427076081586
330		-0.03288499326387785	0.1517388123026806		0.10562701273363173	0.027754940202233562	0.17149077324090767	0.09794509799701705	0.22939272184317339	0.030650068287060024	0.10189744209609672	0.15184528449786489	0.36290078476988324	0.340377147663356	0.23612726231380166	0.22514324144915715	0.38837420856121047	0.49608929887154385	0.09528814066835134	0.09562172721981575	0.21841834369373947	0.14760699812363914	0.11395660649711252	0.1869196391171593	0.06501332282262733	0.1750541526617811	0.20539942688055737	0.3376951833891932	0.13595950380829058	0.26670702828285947	0.15218744374976823	0.3072244553809928	0.05124843931726035	0.2740293760897251	0.20131079891624964	0.3956071415421702	0.27473645483304115	0.1498748081946317	-0.014349713687439028	0.14592432327759908	0.0743938395905688	0.4033511955403267	0.3362452050650204	0.09443994253169272	0.230044229380019	0.30711299211105236	0.18590513061760264	0.3619505821116865	0.08254270593992674
331
332		-0.015187000109685244	-0.04199719128748516		0.06477989555532576	-0.030122070863205737	-0.03219433470790224	0.18200389231481828	0.05409827718248258	-0.07893051249204552	0.03587711726164427	0.023674466418515318	0.03710894550018045	0.13563477087957887	-0.0811789147941233	-0.10081810722238271	0.018224791204369956	0.09044896491127073	-0.11411335074265225	-0.14349224449748577	-0.0005020857943295519	0.08853960716721573	0.00020567757730390992	-0.05323302584518117	0.1170004914912445	-0.15916505240065537	-0.00762427915566573	0.0813076371996463	0.02008682151591659	-0.03432016520079956	0.05716612264630511	0.024678679228315646	0.057129519085607636	0.1471435041642831	0.03577357303847976	-0.05208053623926063	0.008607329128549841	-0.1201682492933272	0.11524613284084442	0.04750652743688109	-0.06561105933758284	0.03707510871151201	0.03858005889417235	0.04489331924641546	0.060245574823884984	-0.05102517261026218	0.03502568248305799	0.002516712394341374	-0.08425133068485513
333		0.07981233571319918	0.3059235005853739		0.021846028666135067	0.13786676594149877	0.29277711372504145	0.14092434457089412	0.4949726587392962	0.05858870662313168	0.09597859413484772	0.19306650234043543	0.20464875410500324	0.37917219753924825	0.0754724641908147	0.11013098118010686	0.30726950322972413	0.47451662914113213	0.02976850636408173	0.29848572858741407	0.25792303935056976	0.3409718909740566	0.06973831235819442	0.4637610876056163	0.19367951110834994	0.36158788891870974	0.1532226756287305	0.23429544566008811	0.14405982029041653	0.3059163705951474	-0.02575724927181365	0.30333180853339897	0.10607432588855563	0.13782570175029027	0.3200080459763002	0.23499929985015505	0.1621727603838406	0.06508862521709198	0.024929024443171188	0.2487302449828641	-0.008509853264195502	0.36526278485000774	0.241152464072527	0.17518562020628262	0.18715069618430807	0.24458911777682119	0.3546657622146837	0.396153988181422	0.23235948807261214
334		-0.022911630186334724	0.15887125529729504		0.11931339234658649	0.27489524335274146	0.07607463688102799	0.0603341813708109	0.061939318318941075	0.1374874899936044	0.08133631494706257	0.14815594941410415	0.26219692600109534	0.26077636214789207	0.2643677498873737	0.19186795120013983	0.28112871500781045	0.12962208715428772	0.09013388227784357	-0.0629373292648153	0.17251927363002023	0.1599944361563656	0.1643841126728549	-0.052308487952209944	0.10875309387078623	0.2426077098337944	0.2688691198802281	0.21033687285467417	0.09574893205138818	0.15215954626007497	0.06544869632761087	0.3835477849515521	0.06520794753273625	0.2348259120406595	0.05428592508139405	0.3953400149277253	0.40296623549317856	0.17410173148790717	0.11820098088119432	0.3619191030559165	0.20965575022757782	0.2672257435205543	0.34035546187118254	0.12966753035613082	0.28095650230474845	0.22891007671761462	0.13386959136701343	0.29780728471486395	-0.1271044523221514
335		-0.03384861388188014	-0.02273364897406854		0.05807623802213076	0.23633569452218453	0.12970890418917355	0.044107003097467394	0.20045789556939267	0.19020379507443788	0.1985269773029397	0.029436948941482834	0.21854020644105726	0.19599522193560598	0.11954752835308777	0.049744468558485654	0.17180514359091753	0.15938887886796824	0.018154294626651073	0.07670479443765302	0.12006972079413462	0.24178220024370775	0.1106127613899744	0.11014815690617975	0.052213852257576084	0.16857580774070433	0.050213343040046064	0.2028985767942232	-0.02875471795923918	0.09628184743468908	0.0034366372230204643	0.22726956100924023	0.09801884781333538	0.14872742894529717	0.09874662306111893	0.030550554996321318	0.17569802782184757	0.0019329170575089739	0.03932341149198966	0.10684129105682	0.10872683216239515	0.1866353106066901	0.08219177235383775	0.103025986386207	0.13063521457780175	0.341447651017936	0.04927621163686468	0.18370258554636948	0.00985516731540776
336		0.73418449489667	0.10335149346088207		0.04772774626988228	-0.018871782750509693	-0.03525407128835964	0.3098913082752413	0.08982957524089036	0.0442793106845798	0.06915394041015542	0.04178599630870586	0.15014460038404903	0.16108184801757694	0.1398084340365526	0.03096160080836898	0.03383527971054298	0.19272764790120156	0.21623967641240627	0.033316771659926185	0.15522173440306788	0.17943589463580947	0.08092576004947456	0.13473975430198154	0.033083813820826626	0.093886197825239	0.2068865785563094	0.10358104176693782	0.13386657752242814	0.09800575704342189	-0.04062781684253821	0.11604050815997224	0.11437111278096966	0.14918690366915455	0.0787232996294792	0.18215882406694947	0.24069560403065163	0.15383591975059702	-0.06609470089230046	0.34493105202266283	-0.0411059937901589	0.12258144250287685	0.1407081451275936	0.05304657044893912	-0.035599768588253436	0.06969884241598868	0.0629509941626878	0.02418156110222438	-0.052784312750160094
337		0.1122119303696342	0.2231613599324097		0.18652256907465253	0.2032399288360308	0.2590312342788946	0.17165903079457873	0.44861927034767424	0.08843777368562913	0.19522664064225045	0.1340816200947562	0.4080751005728256	0.4491878210233486	0.269005994373785	0.156809567030084	0.48450055285855903	0.34058278442094114	0.05087375884884934	0.2607795460123786	0.23345891892489623	0.33222773050544757	0.14223353123156549	0.3406618233753232	0.17368733384737522	0.28736050131697577	0.23979712046773538	0.3072191777040526	0.20087422696335855	0.359654640105613	-0.026412681935650013	0.41098374363158013	0.1012491691534143	0.3238584347793589	0.21756485274240253	0.20939255171688262	0.2364899131125726	0.06192221172148732	0.061376316888443264	0.43632437047528516	0.07276094427993343	0.33855612681602004	0.271810514617223	0.1324942238228681	0.27874568582475345	0.1982565284735752	0.09285147924575785	0.40105321190439386	0.09212438043636073
338		-0.0166356382512992	0.14129019551896638		-0.07592786979472317	0.1756598012804817	0.1266289123690992	-0.06955958768121985	0.05691603845297772	-0.05812033925665537	0.05211352567325817	-0.002671636813235595	-0.04873947655500171	0.06979648468042089	-0.05281392436260255	0.012424047775491066	0.06299937148923666	0.10823907701471731	-0.12499824908724058	-0.02440846322605777	-0.02547418304219056	0.008734206047555891	0.055189175034675436	0.1265020426726661	0.042296685533273246	0.0821359831156098	0.04086804435272815	0.0047643914367312586	-0.03852227192530527	0.06862986813028833	0.12683948194960096	0.007452884212911778	0.04421576461347076	0.16234012610075552	0.09161823352674679	-0.05704832781672864	-0.08010730166957071	-0.006357234771293885	0.05630031203679962	0.1562876125992241	0.14509089845506984	-0.04141099566042257	0.08086288678765605	-0.04821125921104223	0.06836270693726833	-0.06599182074518192	0.06963623939745756	-0.09814547281716203	0.01195497557293747
339		-0.006711409395973151	-0.0801494372483433		-0.12803133917249873	-0.013311486663423619	-0.1342855539949144	-0.028062816904983995	-0.11905936581013132	-0.06612614018053249	-0.11259760324525983	0.09564086461834927	-0.051989243548660906	-0.056769133205018904	-0.06350518543565876	-0.04455334083161157	-0.05707998821896133	-0.04652600492952013	-0.050428748854212606	-0.06341181214290925	-0.0696201811508562	-0.05289027927502942	-0.1028773062941179	-0.09429061551227322	-0.054014492502009646	-0.09991025152674374	-0.04237491621583849	-0.07032692926332446	-0.07930762728927743	-0.1010885550875951	-0.028657421994159958	-0.03521343758969113	-0.10813762156498723	-0.059225520493103784	-0.05211464274376363	-0.023015328750842952	-0.03231814066822625	-0.05310451778363722	0.08540813694814514	-0.02601432049630351	-0.02899471106457583	-0.06013767907272311	-0.052645869169267466	0.05877599108286687	-0.025110814969015266	-0.051227827468822054	-0.03805222217362487	-0.06287150039796328	-0.03723218333428308
340
341		-0.011694019383541894	0.02716266738557256		0.07398692755609731	-0.023194052676809466	-0.15050633665437282	-0.0488969016017068	0.04203241326908775	-0.11521877438946342	-0.004429792972796595	-0.059245703362275075	-0.09058652004726449	-0.09891504226886806	-0.11065199954656237	-0.07763013706167567	-0.09945667880808667	-0.08106732451920154	0.1734642922016138	-0.00953275800782409	-0.021126451581493254	0.11770714141206429	0.09331277217742753	-0.0767266454866852	0.024695978788298188	0.015240681234084171	-0.07383443064899281	-0.1225382666245541	0.043632187364764485	-0.06844941093034529	0.13537759382774078	-0.06135620663851364	-0.11766436405372227	-0.10319507331236023	0.08451792492879294	-0.04010211337911102	-0.05631141554872643	0.11060060659945337	0.13396948859310928	-0.04532758325188322	-0.05052064226819259	-0.10478442652888924	-0.09173063036479484	-0.09268423595144147	-0.04375330719064555	0.029099041929348878	-0.06630253012909654	0.09008892743718491	-0.06487368716680102
342		-0.023864131074796305	0.18944559959047547		0.25851893646066165	-0.0473323923179153	0.13444151297027138	0.041229918169893215	0.12878358893373906	0.08583976621162104	0.11444640110818248	0.07208773101633663	0.20312510651588445	0.14942113420348468	0.12755954383432985	0.16305774875724546	0.28654702948290095	0.16876285328119217	0.13325866144841794	0.0008508036079782915	-0.01186025416568017	0.06514360632503355	0.11114757250822331	0.0320043345777995	0.18059231834605266	0.2074643667558564	-0.035430925071066176	0.1441289650396526	0.05448870394925	0.16460783788006714	-0.10189878673542314	0.2801979642253616	0.0547403846830766	0.1079623137477472	0.01257375282339267	0.10477144602612089	0.19151771930426592	0.23876902389680404	-0.020771448273475518	0.3114173479033524	0.09149233186283802	0.0705896276728739	0.33304226531541087	0.09567892496750352	0.15088890909863262	0.2595912485281039	0.12318845878512394	0.24304123405678946	-0.13238854179023646
343		-0.019346205358897722	-0.014763713749748266		-0.03861716008017497	-0.038371486438800444	0.015740646998550534	-0.08089344380015205	0.17842820177805446	0.02136429123007709	-0.08108855328822973	0.02583763841501167	0.0961964329015501	0.16789664722766018	0.05025413737067437	0.18339315341679507	0.02471278824850436	0.31284626188114767	0.016445947874008236	0.10091362023657834	-0.023860430415136046	0.029226433094857986	0.09375745651681244	0.175745485252414	0.0772862336391125	0.00514748565579487	-0.036338706583203	0.06308316826191993	0.11974686439061351	0.13376244069386628	-0.08260744327238588	-0.019826417785011898	0.07319300605008087	-0.031452346904665314	0.03703391198142721	0.06600092321135918	-0.09315977454160211	-0.045180616117729305	0.004966969911231317	-0.0749884796024568	-0.08357970755200105	0.18854164842466165	0.18848525088136706	0.01903170212279419	0.024672777797860826	0.11140388628867702	0.06039331042257205	0.1628801424552946	0.16893562761357406
344
345		0.23198813884896785	0.26708799743002537		0.12194068962745523	-0.059837693777692776	0.21421570168049328	0.2590933939664319	0.12232676862442285	0.043922815214178304	0.1866188700741395	0.11805312740597354	0.3137464889422785	0.30006007903524046	0.3100837388977152	0.13890209355573868	0.3485569563495396	0.1689769078026039	0.24119428465926812	-0.010045945460560009	0.20163837672458032	0.344239341244601	0.09778167028276982	-0.019924522666222785	0.1077914813340474	0.23701944149051316	0.2048699546450275	0.32555237785578706	0.2909607969446975	0.2559950278508079	-0.05226875007668597	0.3464427486729618	0.1750222290665675	0.1501894382972973	-0.01142588363539726	0.4429209670847944	0.31623570333572504	0.15620809656545992	0.08374792470734675	0.5150715906739621	0.10348418016224932	0.18683825606255525	0.16101062868826016	0.09415350011972096	0.31072333884284853	0.2179097433848541	0.1360935850283787	0.31837973956609383	-0.16736582782698364
346		-0.05885118674824105	0.12036606676783534		0.09974048136443059	0.057918939154975875	0.237187370647577	0.18209383474240698	0.19298223820798888	0.06317904423981355	0.22287826326712998	0.3233302314353342	0.28070462759792214	0.2034600644517887	0.32801188122167135	0.1913177345516694	0.32822660307199125	0.016673382545611612	0.1446133827126452	0.06248630659892353	0.2220784393364311	0.10710921668650097	0.03068281987023161	0.08438508063427735	0.01923934190621829	0.07918133014573447	0.16720942768000718	0.3262649858535393	0.1572993409695	0.2927431679268293	-0.16016908198282723	0.39459116936208655	0.06943600953036445	0.14041477671412958	0.14033483803193952	0.29235809723399614	0.21839141892181743	0.0964520473434847	0.18024335278231998	0.24353297240359004	0.2063783151608957	0.20645939118452947	0.12893563808257066	0.15668544272095816	0.26073483272959747	0.24732646956768728	0.043098688505524015	0.4170691388919716	-0.1027475498920465
347		-0.02891692039504034	0.04254070148305245		0.048139484922575956	-0.05735415282769346	0.1132895686458524	0.011878695148229682	0.16781594710065376	0.12651985976467667	0.0515874797499517	0.05929913469725313	0.03240600874617817	0.14847174309949074	0.03531443612108396	0.13630533143711784	0.03841808505166913	0.184205102396818	0.03848849691108068	-0.06537199418397302	0.07670188212839828	0.09237591629757025	0.1586452800043818	0.04172330062408697	0.15576368166009164	0.1636305963173207	0.032514316837445524	0.10367411800719584	0.06810640230635122	0.2889685668983599	-0.07805413273525698	0.12555999077816316	0.04660660144507208	0.047610753922596206	0.10398853888334676	-0.0991643319737175	0.13551501453286224	0.11090759360983497	0.15410366910471787	0.1159173255274862	0.12351139858695315	0.032940565617955817	0.20890423448369985	0.1436795219635386	0.16829409687562175	-0.013461784238179687	-0.11171210510661708	0.08614995077221942	-0.032913019478586596
348		-0.011694097974616154	0.04973861420153668		-0.01307454816611975	-0.023194208555250968	0.13964393040298342	0.09627691521866254	-0.10091057618334794	0.179487205443086	0.030675509292627415	0.07160891827168132	0.19722923248184906	0.0844445006577475	0.15997189299775216	0.1463303768108548	0.2097226609720792	0.15661824431215265	0.1326468932524804	-0.11049004764812308	0.16814499555196846	0.12409856225438233	0.10444601834410365	-0.16429391068722032	-0.09411596433778291	0.09761469613013048	0.2893435196332862	0.13348822497205068	0.1650158853005756	0.10787123211439434	0.14941469587881	0.25978464739875823	0.020422618740916543	0.09668225985737751	0.023699550546369852	0.1614541546944915	0.17374349547130663	0.1963084484644672	0.0638192751307723	0.12076620897915641	0.2348555726804686	0.21415126981929916	0.19479285274127844	0.052624027523821906	0.3119994831953287	0.23453263452084241	-0.06630297572328432	0.19479607323086143	-0.06487412315827655
349		-0.006711409395973151	0.07496315469170424		-0.12803133917249876	-0.01331148666342362	0.06641932548110345	-0.028062816904983988	0.07414062910729553	-0.06612614018053245	-0.11259760324525987	0.029362137730030997	-0.05198924354866088	0.12776381721760607	0.06934307041039173	0.12502327013390238	-0.0570799882189613	0.14820263835623387	0.11656165528242454	-0.06341181214290925	0.08050735824388087	0.08957023726735781	0.054096323287517255	0.09667781744843633	-0.05401449250200962	-0.0999102515267437	0.17458155293848313	-0.07032692926332446	0.05803141703268629	0.08476943542724093	-0.028657421994159958	-0.035213437589691136	0.057094781724918255	0.13792781728420667	0.12050479124385383	-0.023015328750842952	-0.03231814066822624	0.08714112900928804	-0.04662085935824313	-0.026014320496303502	-0.028994711064575837	0.1321848472020046	-0.052645869169267445	0.015170916890426047	-0.025110814969015252	-0.05122782746882204	-0.03805222217362487	-0.06287150039796323	-0.03723218333428307
350		-0.027243742954475247	0.17810734564528297		0.059150513473422886	0.06281972902411445	0.2090879392103818	0.08807981298607208	0.24047545731995718	0.11342067296463633	0.06345509724633774	0.1313518562701074	0.3096167380063071	0.18385816054701198	0.29622534547839857	0.16184657080856174	0.4303706098673409	0.2759758711424678	0.18017670282720694	0.12743945943647547	0.08233395456079239	-0.1220798516964419	0.16159315960604617	0.027595561380069546	0.1011592964783238	0.10631773698927884	0.12240323923413146	0.29168293473121704	0.1855036322477653	0.10892738089666829	-0.062208640038064714	0.32213936213441696	0.06841418535328458	0.040039010751507814	0.06857329830263405	0.2449715684038388	0.36338168984274233	0.05896037858158708	0.00461043659787018	0.2065609925176632	0.12995953026038454	0.27886925428136045	0.2602876969386712	0.0851843155564956	0.32608249118933025	0.29849444593975905	0.12833360190049212	0.3038857911630897	-0.09112500405670329
351		-0.03292857174015937	0.052204531165927735		0.020368511260209134	0.02050327932078512	-0.007102816033573537	0.03004853488220132	0.17364369274444097	0.07368639721772019	0.010990824150668595	0.08207408410618912	-0.09450729260589256	0.12162442845781991	-0.03367508917236834	-0.02427211420060681	0.15144789873461567	0.05312540935969367	0.06063229221076197	0.047071970421071974	0.12616518965644075	0.222371463944498	0.06124441754254806	0.25211009639435594	0.06414461877372414	0.08332319860716145	0.11535388828459027	-0.06816436449300113	0.07531560679442109	0.22426924830385664	-0.02232382914241343	0.051468412074076736	0.004366822196093193	0.10521318879713071	0.06086385425916754	0.04387988944819297	0.035836926137277875	0.12307824011193229	-0.11245027152997712	0.12077770572334001	0.09009856816409506	0.05682165841684559	0.0025865556002364976	0.06831651580329898	0.05858257462593267	0.02781114279310174	0.00557067819488815	0.048700425854379795	0.11279130175874814
352		-0.03197988264502396	0.2403897339577634		0.10365370204708206	0.25632799419739083	0.1344071450488203	0.21678232568369005	0.291748170557644	-0.010194948038487977	0.14646587991480906	0.1510102013876952	0.13131852388325888	0.3388698353759615	0.10119455509029003	0.11417035866893505	0.28033035683179236	0.15677062169059067	0.07113141645410949	0.15291780619940024	0.0704242387025034	0.1685965275821234	0.16412436055056281	0.24987167160908502	0.14292004017500118	0.21127133529074865	0.31134248676823134	0.12391928690905388	0.0966307497120114	0.15332620605993486	-0.012921650793766842	0.2447438085755049	0.20198164720454162	0.22689174259208011	0.1786020890066799	0.24549845420485358	0.249678976261237	-0.017728571538072457	0.005757501791955926	0.41349714592639636	0.04372980930910204	0.2245388031295135	0.0032812270455248606	0.06758054275102635	0.27892536112746863	0.11116882332527218	0.18062955603005537	0.20951519000723676	0.047580754752011505
353		-0.0067114093959731525	0.07664139471961372		0.05360018095016707	-0.013311486663423624	0.047180208617926586	-0.028062816904983995	0.03432498105353764	-0.06612614018053244	0.0246652943496306	0.008371453543994233	-0.051989243548660885	0.1467362003751058	-0.06350518543565878	-0.044553340831611596	0.11676258717713327	0.15029849284430916	0.13951077173131624	0.11495247695002236	0.09249491691461129	0.14166462742244562	0.04155807816534723	0.0645872962055722	-0.05401449250200962	0.04785631496109575	-0.042374916215838485	0.07199961211915927	0.0473344970773353	0.09948409497134547	-0.028657421994159958	-0.03521343758969113	0.019718584378503497	-0.05922552049310377	0.12010230612320584	-0.023015328750842952	-0.03231814066822624	0.10121192939663369	0.11947152862628894	-0.026014320496303513	-0.02899471106457584	0.11463858657587489	0.10239857549731386	-0.000728092306766354	-0.025110814969015263	-0.05122782746882206	-0.03805222217362486	0.12082804258947727	-0.03723218333428307
354		-0.011474954147071744	0.06386193678024671		0.05070653537959388	0.6232441034939146	0.0013503979374355757	-0.04798091104613179	0.10516103261613623	0.070776520220833	0.11509919766408093	-0.1597786532424023	0.1406537201855228	-0.001885664888289282	0.10964913572671223	-0.07617588392809865	-0.015504540075174912	-0.07954868220868892	-0.08622146953864657	0.014543127334250082	0.09840528058417058	0.1355833058522474	0.014192256486630613	0.04432141255826536	0.07146061336627932	0.020832354333702764	-0.07245128286385025	-0.038681714793511277	-0.13559765661196974	0.0030209998667391886	-0.04899754790008431	0.22477343903017805	0.0968270601006053	0.18119017267412393	0.13680838504766166	0.108077354930393	0.07703147355247242	-0.09079641407886939	-0.023125541945738935	0.307055762113313	-0.04957423401606662	0.12144346931206862	-0.09001223127776231	0.0456744250496027	-0.04293367210439286	0.13817822767241675	-0.06506047819084332	-0.013915856071916111	0.1181298402470775
355		0.7430173089553587	0.08281633587290807		-0.07312088698423942	-0.01885966696984809	0.12360940834968025	0.13937133886701555	-0.04893433299444177	0.1583378904670872	0.0678111480376963	0.04142719481998293	0.18004462713928776	0.1569070672761166	0.16841041921490935	0.0857090837866167	0.029054376182033236	0.18899497711129687	0.20340965296119345	0.0348368962637113	0.1344101053992642	0.18003516836233402	0.09000335625678793	0.0045112756687847675	-0.07652754090437978	0.07182208734876115	0.21000633575455718	0.10737210977422205	0.16280960329864744	0.08604486973820669	0.18026431969809614	0.2313655554338635	0.11537755755294647	0.1288993751779091	0.20744709413630996	0.4080420225313723	0.2690183300340651	0.15818930003904497	-0.066052267757631	0.17403446424973934	0.12733724753936154	0.14389540937846002	0.14529256111306593	0.04803850325087184	0.18546394472638764	0.061598876490275054	0.06437304818323308	0.014579094764603348	-0.052750424952483034
356		0.17059101148341071	0.055647606749876885		0.021426485970379366	0.2953917154491776	0.1335381078576627	0.09705360290760295	0.23032864138075756	0.10063494031537779	0.1898533846670434	0.04854075115799173	0.2502120480956262	0.2199439069795622	0.16846745131716326	-0.005191505120603188	0.21576664531743234	0.30219299447586584	0.06046717995978311	0.15456071790118664	0.07488246257681867	0.13407862975838822	0.16237349006453872	0.26142107955997207	-0.03224110566805667	0.08865166957270114	0.10510118214805424	0.31406501217286853	0.05187564714996774	0.1307670946590338	0.16438494865595238	0.25567172806053623	0.014953920856660308	0.18517664632736927	0.24947184888922092	0.1663423403248905	0.19561939490738411	0.03413733417508428	-0.0024699140342185092	0.28058042325914145	0.024106780092181257	0.4665643297383075	0.2172264910524638	0.10224623274657162	0.0657584642591839	0.18484490105708162	0.24099319860391877	0.19169807908734435	0.19036651108499125
357		-0.03067435297250137	0.3064348877427536		0.08080844232194828	0.19895684846011255	0.15699347357423368	0.05711717883846483	0.24839547137315682	0.06653979429338083	0.1302854523709804	0.12195596489251988	0.19449651476626081	0.1696344256078415	0.20862845180426068	0.17666886796571757	0.23128025937011817	0.3113638804094064	0.10114313940830451	0.06693626032385364	0.1361920763609594	0.1057415488397767	0.09851634051599728	0.21488955153883188	0.07409443154368132	0.05422592180769047	0.17101717650415016	0.16975943202479626	-0.009139664824511052	0.1791680235484699	-0.0423515290170558	0.2369594161197084	0.04836816783256643	0.30341327980781774	0.1905827060715439	0.3065809995246271	0.12127517070625163	-0.0627798780074724	-0.09569547378889057	0.0945759947353669	0.0699170980472405	0.2295817969082805	0.26651484338644027	0.11560979392852837	0.04486390774036228	0.24736983449981417	0.10695696629965157	0.2634728150918472	0.046993155982211536
358		-0.0067114093959731525	0.06852703626298404		-0.1280313391724988	-0.013311486663423622	0.02251158596325881	-0.028062816904983988	0.08198415308708926	-0.0661261401805325	0.06358535203198797	0.007284386326232687	0.14178191554739195	0.1416931924065298	-0.06350518543565876	-0.04455334083161154	0.11334195282684845	0.14653585757865698	0.10878816503596678	-0.06341181214290925	0.1129997945221508	0.14787332995418362	0.07462582368887764	0.10421820979140153	0.1477823998835613	0.0368759603941141	-0.0423749162158385	0.13611530710225295	0.11408306641928728	0.0689661644187464	-0.02865742199415995	0.19655527383580057	0.03806859917509444	-0.0592255204931038	0.10901743008444335	-0.023015328750842955	0.17188382565011037	-0.0531045177836372	0.11169618318734331	0.23156674291744206	-0.028994711064575837	0.09283018121794867	-0.05264586916926753	-0.00846846969068936	0.29288662213058475	-0.05122782746882206	-0.03805222217362487	0.09988150970783949	-0.037232183334283075
359		0.09490193029204612	0.24604257799417895		0.11101718561050634	0.13537788589157765	0.2119412360446905	0.04897825916911073	0.3198173676632871	0.17090702182317863	0.4436443515985581	0.3817576602967941	0.4182086180463317	0.3206320182034599	0.47730129775664437	0.22032008006015383	0.3778168321323053	0.179507576730302	0.048837070791886227	0.1732449676448095	0.18759402957319213	0.3057962965417868	0.20707671667574565	0.22168188072423065	0.19694515084683856	0.15083964132687838	0.11560400119067436	0.3984445551755504	0.2079602979526437	0.2609965136885176	-0.14799271981889678	0.3285709024167373	0.20032952212151897	0.28849969205153186	0.1238812988087667	0.16118200860704163	0.09495306113480945	0.13357773856794233	0.14554047635725592	0.2525616690631497	0.1151911870955963	0.25485284916725137	0.19813731673246862	0.33678897574161176	0.18060178976044108	0.32195858378081915	0.06228589309632777	0.38029670153855816	0.07681794401872853
360		0.07447549511709504	0.14260559587610408		0.07722652197311507	0.19743595172193418	0.28035384826292237	0.11147611319591523	0.2868722789234042	0.18240940982464723	0.22032234054830957	0.28459949577185134	0.45031635878472526	0.27121598843515754	0.5438837478267877	0.2168727224015162	0.31950677577277253	0.28452683725941846	0.09226443287288645	0.16772903038061113	0.194115071320875	0.2292292956645649	0.3292739655269367	0.22233643451153934	0.13154391418886996	0.09492311535697039	0.024238759636061126	0.48722721649787276	0.26196332047244275	0.27937012342790324	-0.02595707697042292	0.44360910288460026	0.17912233287157653	0.24801594503571187	0.16751046759452917	0.27045037904487973	0.3166921275746065	0.2053372236922626	0.16411038890466673	0.32784932113353604	0.16877278746987695	0.35785552618144745	0.3676372430415544	0.2170442161023825	0.24230978901748662	0.4075801136068694	0.18018164572579123	0.4584386629343511	0.09383999841478385
361		-0.0067114093959731525	-0.08014943724834325		0.03630764420396325	-0.013311486663423624	0.029430294874140835	-0.028062816904984002	-0.11905936581013137	0.09824558452100719	0.009436178836888229	0.06545138317953797	-0.05198924354866094	-0.056769133205018876	0.13016007637699603	0.16282415672117598	-0.05707998821896129	-0.04652600492952014	-0.0504287488542126	-0.06341181214290927	0.12011219473910709	-0.0528902792750294	0.021982261738023316	0.10140456950760046	-0.054014492502009646	-0.09991025152674372	-0.042374916215838485	0.13923838768960392	0.08836098941110866	0.0495098405727215	-0.02865742199415994	-0.035213437589691136	0.033753385503365645	-0.059225520493103735	-0.052114642743763616	-0.023015328750842955	-0.03231814066822625	-0.05310451778363725	-0.0466208593582431	-0.02601432049630351	-0.028994711064575813	-0.060137679072723105	0.16740275395816478	0.0019261696912292188	-0.025110814969015256	-0.05122782746882207	-0.038052222173624854	-0.06287150039796326	-0.03723218333428304
362		-0.01665105161406507	0.22149116736737384		0.06300755037660494	-0.03302588747239828	0.09903790686608757	0.1362115540965946	0.09298194587453448	-0.07936473699771805	0.17305603858264476	0.08629261124824493	0.12410117178141986	0.12256299081793448	0.08038813326314308	0.2150044250896697	0.2888941864563604	0.22610084875721445	0.021504479718298348	-0.07830260192132107	0.2498197277991884	0.07419749554865505	0.13707993918344188	0.06264479074188102	0.1272213459034104	0.15370617410533122	0.21552939256647402	0.1157412299912752	0.1456867182048889	0.07792910247839539	-0.07109925569986937	0.18722276001699062	0.01600933066856427	0.14769332257871515	0.03629549279612636	0.07631275691693044	0.06034855277121475	0.19254336184117235	0.0496678947471471	0.26684980116470863	-5.39436792846775e-05	0.2172760053407055	0.19828035422372606	0.047151861364748075	0.06080122772551199	0.24855036958767948	-0.006724085417863644	0.1430082135150429	-0.023429253984356562
363		-0.015172146646895503	0.15514818664958993		0.07481372674026532	0.14695336884637272	0.06291508809319205	0.04112618108433833	0.09277406121071463	0.07204238115661268	0.15431167192931203	0.07564174859521237	0.27570440690896747	0.245205652235569	0.219867010202269	0.2318675045322009	0.2696696637948251	0.06940406988909316	0.15803883396185542	0.03987045544442917	0.15345464790663513	0.04937220956149478	0.11551931646899019	0.01898048305199205	0.11531901489305971	0.17050211013700448	0.05630833732421112	0.1721106643782683	0.06747836786151201	0.1510819092998743	0.0871186576865454	0.25106193365069446	0.09944199035658505	0.17264492831256067	0.06233447432631454	0.37485863265372954	0.4533219383678004	0.13855641307688166	-0.10539343873314579	0.43990494705054706	0.15792907712223303	0.1818998562326283	0.10155111697985122	0.034814608219059774	0.2388661960918494	0.3261923028665116	0.018424726893051486	0.16965476409560162	-0.0841689296842444
364		-0.011686090874806425	0.0310846165077688		0.05045774806803537	-0.023178327181303787	0.12364166784640294	0.07797166757636385	-0.00349246391187431	-0.02455849346897179	0.0016460066522986205	0.10107022928038067	0.014438806670908893	-0.004809184853309654	0.04967818471058347	-0.07757750407043093	-0.006248803479344525	-0.08101236112556152	-0.08780792633015463	-0.11041439368649045	-0.019945002201802106	0.1264324367123647	0.027342303768413866	-0.08699881515734526	0.015947038740649663	0.13788269673402836	0.14018971755801282	0.17853915125484987	-0.03136459161890347	0.01715405108169938	-0.04989909241155298	0.20879152901172632	0.12591128744393384	-0.005363504047055384	0.03317672532104889	0.3164636787836642	0.052403581894565794	-0.09246704888167133	0.10268676871585396	0.13900694845949127	-0.05048638943001889	0.07386177184368277	-0.09166843728298922	0.10610118410680808	0.12380194561375901	-0.08919930402081439	0.03666978357505659	0.0767083730245168	-0.06482970300887089
365		-0.00951024919727722	0.13377758198456335		-0.04963949008407469	-0.01886273774795326	0.09619090100651591	-0.03976577290965029	-0.041538256121025505	-0.09370253466407164	-0.05248959724588072	0.051963074198305766	0.04877650907143421	0.0473185375828186	0.03270209937527696	-0.06313329270809796	0.04921218179194417	0.07224797522698699	0.06685471718016064	0.033199692470112986	0.0002094949407838303	0.03762758985166533	-0.14577993412065007	-0.02505241491037465	-0.07654000130982748	0.09800216246382373	-0.060046405926028765	0.00531678101346628	0.1616586828248136	0.1203677471336876	-0.04060834445288314	-0.049898396419039044	0.08023272145952678	-0.08392416935045197	-0.07384786265871984	-0.032613345254888564	-0.04579568213077616	0.07226271818358074	0.016565539661370438	-0.03686299792203476	-0.04108629221644795	0.035928465154466994	0.03882935723866462	0.07165637516495856	-0.03558270607740606	-0.07259122135447958	0.10109474607873159	0.033459028402465014	-0.052759013908493836
366		-0.04169622022060156	0.2749625923744009		0.04316016157882808	0.1075176269489508	0.21762784703461116	0.12797666081130973	0.2741923782220442	0.02391682253922513	0.2010173900081308	0.10733008063884794	0.29477764465186845	0.2883119766119188	0.19598564736629792	0.10224237538612796	0.30485803518173604	0.41236077575609525	0.10517562939281722	0.10234888724336466	0.11466193437086875	0.2775302999115757	0.2575180243248891	0.2527787476611485	0.22442183044409006	0.14043915031190768	0.2196517993581045	0.18629909976947215	0.13190676999335355	0.23306419436689746	-0.005746527431955268	0.3517311083151507	0.13141084168670797	0.08791520701993623	0.169799938621802	0.13003414505906072	0.14980663141942466	0.07186831849199227	0.07169649929535103	0.2870978667723645	0.1941045382010597	0.4321832489639684	0.336139290143236	0.12123400757344875	0.25642770993608255	0.24012840050702303	0.10616700628554461	0.34648464117059613	0.06982059283942134
367		-0.021805449447333695	0.1846188488278127		0.03740433869563754	-0.04324917947671296	0.19552585361294383	0.07102591953950319	0.10344066865884105	0.1098859213919611	0.14956620488881575	0.12007552090756358	0.2594215168487135	0.26266676134730294	0.18521628157917008	0.19130207316262163	0.25203156902761986	0.17102446200849714	0.092934993134022	-0.09920122983588991	0.19998753826631036	0.19950606343440289	0.1640402517700448	-0.07806073525299773	0.1177980498940876	0.20206021349451225	0.331825861682554	0.2654672220807976	0.20238900288973666	0.2209972501590273	0.02250945045469508	0.5353613509604347	0.03183301550709984	0.1770611635346815	0.011077621986304048	0.4531307625100407	0.23598689634327835	0.15245717998662425	0.0888972861277952	0.36821321980524996	0.2015271206589477	0.25942902042132776	0.1026115381779025	0.06608946041830326	0.49145358371227577	0.13384826604557237	0.080188771856634	0.3505347022914527	-0.12096780923492588
368		0.17110095011980325	0.30733718414599176		0.2448366659715028	0.24025524887036742	0.2033799645485115	0.1947800695581612	0.2069752551341774	0.1757009222751667	0.2512870344169944	0.20384875463381952	0.4204949627391808	0.3432034400153828	0.23084535633763414	0.2291325647479686	0.331808428944366	0.21472671661557657	0.014803060644212272	-0.06387478797320323	0.09981130287369971	0.18536510242334456	0.1817467109746366	0.10988931769961646	0.18195394819514077	0.23219761057907748	0.2664170235059574	0.3578172714895712	0.15962868981319012	0.23821177084591624	-0.07482504886632473	0.5282744390569295	0.17136620306737643	0.30032666021008675	0.1829085189796479	0.4515910191933023	0.3882599780572835	0.12154722578744012	-0.033212858456999166	0.5631524747473028	0.15704521533576754	0.2860781387999663	0.3741472689544975	0.11693542707725349	0.27502145204332856	0.31576982392991026	0.2520828651175072	0.3261673533921925	-0.1817448321970531
369		-0.01518391718031992	0.024834676918908914		0.024579546123211983	-0.030115956145609257	0.1477933921426054	-0.06348941967203206	-0.09543094628881758	0.013289858198140382	0.157123754257158	0.08540162478078331	0.10822040262411961	0.11052237720639684	0.15183416132804994	0.19975872239217882	0.11167924470969935	0.16466171571249222	-0.011614676084137883	-0.05447621539255443	0.15881436497893942	-0.026577196639240644	0.1346027112664595	-0.11938987103988782	-0.12220258552244137	0.13656032164565365	0.17302737562443804	0.15743816843106373	0.18474229703023237	0.13607730412885014	0.09308311809727732	0.14474766634364636	-0.021787896769548034	0.16180047045008833	0.13800515496677665	0.2697423824401493	0.02810895566133483	0.16603530774584482	0.022878808148833467	0.06476000385067239	0.1407107337358557	0.19194882709777092	0.10419854622789888	0.04568530324554407	0.21713711592663884	0.1170693146047656	-0.08608948671170655	0.23977913118961566	0.0379661968811835
370
371		0.5356903940389741	0.021205262859268187		0.058234678631865586	0.2019190839691205	0.11153554433119123	0.08142928448608293	0.1220390080768625	0.1647116552446886	0.07715958677636872	0.06309778659610636	0.20656254214643002	0.2218960843773863	0.1666504936473133	0.027553945220502644	0.12801925785087737	0.11950100219495234	0.14832166270724984	-0.01973443582909572	-0.03582493762349748	-0.001335627925093077	0.13661653648634	0.15959689001015595	0.015021452009499303	0.10256569369783404	0.1553514617001669	0.1222014145205219	0.07125645137025728	0.1096256455880355	-0.04990341194182552	0.32046501743069855	0.12346131055560468	0.15063654847412586	0.021570170414849498	0.31212770904241527	0.1973075319834831	0.08196838751096878	-0.08118455142651843	0.2686770681723433	-0.05049075979983835	0.1880202570865112	0.18792524034938823	0.04240319089662706	0.12189169743727417	0.1036787372264756	0.30363692530746506	0.0891984911943424	-0.06483531501203911
372		-0.006711409395973153	-0.08014943724834332		-0.12803133917249876	-0.013311486663423628	0.024043235163825463	-0.028062816904984	0.0433096120106966	-0.06612614018053249	0.03770883271047957	0.03669575370892959	0.14222747480857223	0.11769993507567915	0.15141642256747448	-0.044553340831611575	0.08892487348422003	0.15581316087054797	-0.05042874885421259	0.1038891808608685	-0.06962018115085622	-0.052890279275029435	0.03586046194336179	0.09325913035920172	-0.05401449250200962	0.04591543891105884	-0.04237491621583849	0.06593566037938281	-0.07930762728927741	0.04357546284658637	0.2007617328599386	-0.03521343758969113	0.025883133664752832	0.15851250295708422	0.09116458144915322	-0.023015328750842955	-0.03231814066822623	-0.05310451778363721	-0.046620859358243144	-0.026014320496303527	-0.028994711064575837	0.10636538169470598	-0.05264586916926747	-0.006068247217195529	-0.02511081496901527	0.10887088008876346	0.19169269303021183	-0.06287150039796328	0.20923295786221482
373		0.1346752404317708	-0.1195112200730572		0.02211638196894978	-0.025759187314039787	0.029292926672174976	-0.12011477399290771	-0.2884568873266194	0.01652849147223856	-0.019133799136788525	-0.11297245440531327	-0.07159054070241744	-0.17623731809338244	-0.04312166912846579	-0.034132734866419656	-0.30539828103296146	-0.1165351734424463	0.044533648527316096	-0.10169993580784874	0.004857953181039346	-0.1585535509753902	0.048378098439059304	-0.1324637071961663	0.028378408712161754	-0.08134743248963512	-0.14726869220362435	-0.10015273619031612	-0.06889219570495536	-0.013590515914584388	-0.04282048108467182	-0.1099642795418472	-0.00766620197404461	-0.20539290169720617	-0.14008880398868165	0.005088791468198371	0.007367358142520948	0.11646032526360868	0.0514809691837162	-0.08006364309699404	0.1360569921057719	-0.1718927611959341	-0.0423417417247483	-0.05061544314658082	-0.1521150685620025	-0.199297042862519	-0.03143496443040287	-0.24754321837076754	-0.07564509974622328
374		0.22788850920879755	0.15011770928699317		0.1458972259286779	0.3635654875169721	0.19429133372608948	0.06865153317759902	0.15315623638777126	0.1355551830398565	0.10058075993312424	0.09433592626431557	0.10305504196819501	0.21238482955451052	0.0630065614192766	0.11270921915847619	0.10079268603190758	0.0504813039828956	0.0052971542779266636	-0.014096930388324092	0.142787772394338	0.130953165919489	0.08594135616965722	0.09538494247951465	0.07326922463713627	0.18480853795910213	0.21547242881446543	0.2815804964458942	0.07358092169922167	0.19678360528554398	-0.04249165750696162	0.3700073311032325	0.21602728786337105	0.17254999444209598	0.16091963162158718	0.48883905515817	0.37890554195094317	0.20165227393609952	0.003913116821452565	0.4637821101429406	0.14086135321854068	0.19370288422387205	0.20989997144803918	0.12184643475135694	0.3215268500237962	0.0358080384297698	0.18498166143671882	0.28799709640775584	-0.09765536107013541
375		-0.009504316037236737	-0.00034689774277119517		-0.07786780616663411	-0.018850969850021375	0.06352961968824637	-0.039740964233251554	0.10674009373434282	-0.09364407645516155	0.09715641285153682	0.0619518748356881	-0.07362420798227834	0.0501183771500027	0.0022075863253933512	0.04132201130682625	0.0413264631898952	0.07378788344085185	-0.0714143242044586	0.022457573264470565	0.04204465694239121	-0.0749002034996112	0.07950587504253952	-0.009406512667642551	-0.07649225029217802	-0.016618755994716506	0.10353063109380521	0.08683144075652835	0.13590119456376618	0.08078554492079976	-0.04058301012129829	0.21930683290097633	0.06138700755969399	0.04862601805508678	0.07551043674314938	-0.032592998764187954	0.07395158421425183	0.03360151058305596	0.01680318789015676	-0.03684000020013425	0.11782175803974648	0.14859150383188097	-0.07455408381732069	0.020044073693646382	0.32999581466191796	0.0525154488922357	-0.053887391473134455	0.03273870540708034	-0.052726099137639336
376		-0.030846199158794257	0.15926320975030064		0.17935400750431443	0.2961532196398546	0.19210715764344985	0.19349198781716337	0.1908608092985523	0.08166814299284253	0.18359974323883801	0.1496023303041833	0.31323807964485145	0.47271833877430025	0.29914471776008744	0.1974112676227597	0.31458016124527033	0.2302532893963824	0.15503741841338214	0.06129982156702876	0.2472271488966011	0.2814728956235729	0.1990776748022212	0.09715846000917094	-0.01780117832681725	0.2141573326835659	0.29265478706179815	0.2467882436138346	0.1616018092271647	0.2813439021920852	0.011248629998147578	0.20099047599512623	0.14064735252146454	0.30668176818122367	0.19428292385975146	0.3342310332939752	0.28577918621546333	0.23104718328425794	0.01799373535770658	0.36334603427184037	0.2698072073254599	0.31990596277968	0.3658457939073644	0.07226739434947475	0.3250059600132633	0.3317676145658337	0.04236393946120498	0.41812332262946367	-0.07186441466718803
377		-0.02493098628057787	-0.05308663431268712		0.13280221835875694	-0.04944840521560654	0.003897167002905694	-0.10424542178462615	-0.11811245225120282	-0.13651810578909543	-0.04529504786567161	0.03237512485126406	0.08438738638879878	-0.042143866089290806	0.14306369579677983	0.06708292534779868	0.012702228585476488	0.006180428054544409	-0.07908044063516473	-0.12160135366294966	0.031751563815711724	-0.14074005288807828	-0.0465660516537097	-0.15922511347234689	0.11088398725574015	-0.04495277475391731	-0.09977163387700419	0.13635349911993644	0.040279390425940566	0.0741413294794213	-0.013197386915070781	0.1360650810668782	0.03361845047842989	0.03291693192995667	-0.12826091387705282	0.09574342589635718	0.1192145562823096	0.0360370258184965	0.28451296825790917	0.011914524010416185	0.05402856706648315	0.03654027298988295	0.0084877611080725	-0.19830808605244696	0.08275176022536886	-0.011551293529585912	0.015603501930038333	0.00041616660806215264	-0.07659475141277888
378		0.23004729970847493	0.06295854486160282		0.20541381635688655	0.16264138498936856	0.11481030956230913	-0.009195837036824374	0.089616530460435	0.26384838927970766	0.0807058174711857	0.11173429790215449	0.18169600015494422	0.154052009047954	0.2516609749469385	0.09551520683683143	0.1638345876681878	0.019497157337795175	-0.09174829753335564	0.0602609566275087	0.11308627938212328	-0.0033871453591463865	0.15189593591490178	0.19954723708859293	0.08547395922355674	-0.0027682908170185774	0.11486166813462341	0.18082724898672528	0.05313233459614266	0.04514095448091178	-0.04057894779826964	0.06177242711347199	0.15017754802742697	0.09439173100902468	0.09480810620878863	0.12209266661433157	0.07155779599655378	0.09863347095693922	0.004073073831806222	0.23084216885308767	-0.002283631790817748	-0.02861118260062078	0.219264774571549	0.07657740300939914	0.02494096647127861	0.19588625685868025	0.15986030722773723	0.05231923583759661	-0.10607654618789862
379		-0.01520214530870662	0.11945094193703269		0.15154419826007065	-0.030152110025309178	-0.034923112385197005	0.17692623662062434	0.1456059288520442	0.012828631082418331	0.041726470193559705	0.11471377531616672	0.20671643663571682	0.25367042462022715	0.06032795857912513	0.17700316691942805	0.18202547067999525	0.1709161024468975	0.07058839892828643	-0.05860984516273427	0.22438169070192027	0.12358988790389475	0.09763402889749122	-0.04682484424328166	0.11607543975258702	0.1484859709626115	0.17012265238564378	0.1953162419691563	0.16244914037455002	0.17513716091133372	-0.06491248970589353	0.10653109718418137	-0.1548059513128212	0.09537627683209003	-0.040892184294168465	0.08279961651401752	0.22651645183907193	0.20097111752058047	-0.04537557533715739	0.3187060744176408	0.2597630216303657	0.016556726347334173	0.2563453687672433	0.04950866985457371	0.201700720287121	0.2159910433820434	0.09313114247785971	0.10118441716089314	-0.08433535012001822
380		-0.006711409395973153	-0.08014943724834334		0.034644036311213176	-0.013311486663423626	-0.1342855539949144	-0.028062816904984	0.012210090728138499	0.14022779535458832	0.024911864996935876	-0.14998874647091595	0.09556271233796947	-0.05676913320501889	-0.06350518543565879	-0.04455334083161155	-0.05707998821896131	-0.04652600492952013	-0.05042874885421258	-0.06341181214290925	0.07323002603978113	-0.05289027927502942	-0.10287730629411793	-0.09429061551227323	-0.054014492502009605	-0.09991025152674375	-0.0423749162158385	-0.07032692926332444	-0.07930762728927745	-0.10108855508759516	-0.028657421994159958	-0.035213437589691136	0.12086410924037182	-0.059225520493103784	-0.052114642743763616	-0.023015328750842952	-0.03231814066822622	-0.05310451778363721	-0.04662085935824314	-0.026014320496303523	-0.02899471106457583	-0.060137679072723105	-0.05264586916926752	-0.002873551810498779	-0.02511081496901527	-0.05122782746882206	-0.038052222173624875	-0.06287150039796327	-0.037232183334283075
381		-0.032844962037140164	0.2557241631251819		0.15662759235087184	0.011093788684196087	0.22125971265912875	0.22788227460534968	0.27824034581721896	0.07910815063525774	0.1813613424435624	0.11484457219297942	0.23341830204943653	0.22905718933892974	0.24554698343971826	0.1702199991781206	0.15362771913651296	0.31263310359548874	0.025038717278750778	0.11272684461192957	0.016373489296887596	0.22721282597503523	0.13006072893660062	0.1517323332110009	0.2110671353655757	0.08488715735357132	0.2379639828061803	0.16673513704405257	0.1069938959804411	0.2545837209943836	-0.07128125590030746	0.246682861913051	0.19503977604273337	0.25671178562954444	0.07229333570538936	0.4795541691332612	0.25207423676633783	0.1649471760516802	-0.10769059685465021	0.19065360759314237	0.03176695394992785	0.1722757875106957	0.39316959856178535	0.09112427908178328	0.347521720359334	0.23375789375345457	0.1395242248673939	0.27197955156992126	0.007971149778538652
382
383		0.27945795071982515	0.2001767550059548		0.11237883272363722	0.03732119578359327	0.11010596626020777	0.2621589677553604	0.0756914628136855	0.05121836867388721	0.15133234458636896	0.14562395291240104	0.06565695487712633	0.1007256055519991	0.07162561291924324	0.0005394877151346342	0.15280850554193967	0.0535204576622822	0.09736868106372895	0.023932841042964052	0.09874167318137761	0.13531159801143186	0.15231727050756003	0.08111114305819836	0.06481268522621442	0.17395806289914797	0.08998316750842035	0.05136047731979841	0.16503487963054417	0.06571012953301199	-0.09357995239790036	0.24481687029150337	0.22395721289564868	0.13342065169567177	0.17627006291324254	0.04977948017326963	0.27354175977845024	0.14203697587096148	0.14496808291754762	0.07583908898267175	0.04234688621203813	-0.0032257861254250384	0.09099289759024798	0.10987856520883049	0.10024381977927621	0.020215025679576826	-0.019541927386572108	0.21457217526372976	-0.08400707943391814
384		-0.009521508690936613	0.013022978857854526		-0.051208405623756864	-0.01888506995730617	-0.03403088189665549	-0.03981285290289226	-0.014668170069120856	0.009444755160370322	-0.013900686868831068	0.09781854326431862	-0.07375738910828548	-0.08053864148309028	0.06071591451343688	0.09484692463318264	-0.08097965298190464	-0.06600666628335694	-0.0715435078027783	-0.08996264194358583	0.03077957188349218	-0.07503569281370535	-0.0035277554828371444	-0.13377054834600705	0.07765767748471514	-0.0019824931668493756	-0.06011749682099576	-0.09977315175995664	0.028184688233840103	0.004764106392900875	-0.040656421994007576	0.14828153840928635	-0.038769178982040436	0.06412172754189882	-0.07393529354766053	-0.03265195725616128	-0.04584990112986683	-0.07533963401313006	0.15523163867596113	-0.0369066412254603	-0.041134935615490704	-0.08531761365760986	-0.07468894702472678	0.10026338167639237	-0.035624833601633044	-0.07267716446486644	-0.053984870056207356	0.01999482647788922	-0.05282147702278834
385		-0.015102601642660425	0.11807810765981211		-0.05192452857992802	0.2917481347706912	0.06489308512467605	-0.06314941015834662	0.04282710935557189	0.13845526934774263	0.03463301894050393	-0.012529747078218951	0.03502927717093572	0.19636792001503656	-0.0005995588051613367	0.1766067765602038	0.09992185708701787	0.1491224421470105	0.16662911428394986	0.019860484612284256	-0.014768621390285099	0.1552630724716132	0.07135331800798869	0.09697511103959766	0.03976488928954755	0.09409113355238471	0.07683073998059163	0.13333379322407773	0.12398415516391853	0.13607790088125266	0.07425573841912897	0.23091708460266094	0.05537485066446702	0.11555421622300244	0.14280769291030737	0.23902409559204235	0.01620956683126522	0.020076226586657503	0.09296624367527316	0.1266081120230836	0.1896279014317413	0.178630092412186	0.21047955916465313	0.09948563850549524	0.08234643291090211	0.05285648775159064	0.14722175789021283	0.17094848932238177	-0.01603267289754563
386		-0.03699705004579358	0.08071509158455503		0.04862751310460279	0.11992714447804827	0.12765428954041066	0.10112141884785161	0.18280046162939945	0.006209993991898568	0.09126742529532754	0.23834118718417382	0.14274591798862118	0.10685670108337422	0.286086212600499	0.10560544092894479	0.18822026420486593	0.06569147506086485	-0.03808323163885613	-0.008357291426424213	0.04122511803257989	0.08866330405421355	0.11265640429182192	0.025593489554678734	0.010865785876490721	0.027439876953916604	0.17468692214550435	0.30435218133294556	0.03614924409373181	0.18514476156314252	-0.1579757712795028	0.24208797006755461	0.022765294171353524	0.0763800788237317	-0.0520112930059712	0.25284926661038093	0.09493645853437788	0.15063703806243278	0.07960039673845641	0.21681501971981965	0.13424460220751824	0.13152478685086574	0.14640090391154315	0.17988506205620824	0.308492919704186	0.1856146172948283	0.14647405778747544	0.33982962197764155	-0.0942999955791992
387		-0.04531948237394009	0.07709757792231531		0.13087021496800288	-0.08988718309688093	0.1438564492423138	-0.05991070700602003	0.048955620426432596	0.14048523464987162	0.10905353872951344	0.03264487788275866	0.08638576128332093	0.055253743483524416	0.13071073731704497	0.26032876884609146	0.1092071555331857	0.029495125194543163	0.07710991833662197	0.15251142574819493	0.057357844714655236	0.07459692572031149	0.0893665798585015	0.10328251945324729	0.24613376626965291	0.0985491214910682	-0.04009161154808859	0.09682185271223367	0.05595127235956366	0.06976188098472091	-0.06346698227960508	-0.0009310082484391099	0.06963941145177895	0.07818253079100425	0.023466460213017425	0.06419635118161797	0.14362371501724105	0.06995600001998924	-0.10526424846905114	0.024984453564031332	0.06473899838366394	0.011247939543374805	0.019911008434202994	0.06578900340978944	0.10608367422720871	0.057006238686591285	-0.05139533470535912	0.11803409960398398	0.11885618520962536
388
389		-0.02823495470525348	0.1538597535503049		0.006706067938796153	0.04091642436338904	0.10614669235951164	0.10975952598214839	0.21063127450741706	0.004214469607444488	0.13593930236841315	0.04089852734396581	0.09979304065958318	0.2723268748787736	0.21147400973045555	0.04855070708838991	0.19247460035462763	0.14096632960494712	0.010302465777904299	0.1122505012137445	-0.07816223445305137	0.2502299768268783	0.15785945883367813	0.23303163935932086	0.09592672310703378	0.18946428586502784	0.08678769141666179	0.05108645010539498	-0.05433303486835046	0.16738235866404294	-0.025018984632034596	0.03200390781922369	0.15329328276907783	0.12726286579915305	0.03689516614328175	-0.0968256779561788	0.017829576914835676	0.03286086300964801	-0.12656917963390188	0.16849986400898406	-0.12198098868643144	0.09723911948036716	0.08294400067718824	0.04395005449623523	0.04094981725566746	0.14480645406732742	0.07095946558252599	0.15295161322130457	0.05009274934191537
390		-0.0067114093959731525	0.08948240896519333		0.05200017196527207	-0.013311486663423622	-0.13428555399491432	0.22621617243882006	0.08754449745327789	-0.06612614018053244	0.07356007343216794	0.04051990077106255	0.0943700964854389	0.1080836692476298	0.07138879883549212	0.0940769627085661	0.1119388926405943	0.15635266564342692	0.18189894333055545	-0.06341181214290925	0.1334527698873954	0.14019510523826947	0.05060453550713574	0.100025875842717	0.1074967301844046	0.08617453100770225	0.12980701759935329	0.07459020197602123	0.08732056032321701	0.08324223418330005	-0.028657421994159948	-0.035213437589691136	0.08558772816164122	0.12413057463316962	-0.05211464274376362	-0.023015328750842962	0.1375200042724257	0.11523345645454039	-0.04662085935824312	0.2293653000533915	-0.028994711064575806	0.09537271721519415	0.10255768242779649	0.03913826335486616	-0.02511081496901527	0.15839241442369653	-0.03805222217362485	0.10402200905076443	-0.037232183334283075
391		0.2521733746950463	0.19122479053267608		0.11775800908422736	0.34876948206275366	0.16354920462937533	0.09991229362314179	0.21914549901852415	0.2077040916802455	0.22397619849960207	0.1356547699844914	0.34872563528479894	0.27003835153089367	0.29352421424547065	0.13558976635832476	0.30056797855501916	0.09766174603823881	0.14829908116423443	0.008287860223369949	0.03568365144611878	0.13451345212730953	0.12118605958112771	0.15402651280257249	0.15255842408820414	0.19232826660862343	0.22045387137579164	0.2913625891720598	0.13547387090820423	0.22688130509651716	-0.017518700559314582	0.5381287000604185	0.20741423748002186	0.21054251545398253	0.1446049909923652	0.5336311703829231	0.5303196230316923	0.08984727510500587	0.031117671137802887	0.5578496200217475	0.17018973568445964	0.311012531261672	0.22450384582907082	0.09261201682099388	0.24760908094540127	0.2579254719950228	0.2819621542192587	0.29859685689970056	-0.13981400343069447
392		-0.016686319366164017	0.19885306859892107		0.09045711284750389	0.17769403501837025	-0.03991265183883883	0.12806618774418208	0.12084762645698023	0.03546789785948336	0.11591861858959732	0.04966781885978076	0.09949020657735513	0.2164085553060056	0.1177765428052817	0.06032510808174331	0.152233625305251	0.12817701447227522	0.07004959003657998	0.04255560405357883	0.11527325468708216	0.09749861958694066	0.10804600644078698	0.12510559327297288	0.1640922784600533	0.13524377298360404	0.12269315452254742	0.08012316797608143	0.1136348251371333	0.1459409493524885	-0.07124984744521744	0.006341627199597596	-0.0061499886064501205	0.06241115692618024	0.07882547052714647	-0.05722212775221953	-0.00887039749516565	0.01314234380659881	-0.1159116517081226	0.2659144316536944	0.033071969995213335	0.043288089423972075	0.14245121995735383	0.05045868530674463	-0.06243205463952845	0.09104665375970693	0.08270503704857075	-0.08607337119692979	-0.0034486070018906537
393		-0.021717960225653064	0.07425140166763547		0.028212541250083614	-0.04307565234718128	0.10511457714240371	0.020940997079438153	0.11741868702970465	0.002444889029213176	0.008618613813718557	0.1295178820610204	-0.000340127326939221	0.09638412050478888	0.14432844084208352	-0.07771658930855156	0.04935485447504169	0.0675068810892946	0.11218813805751088	0.03522626416724211	0.1592099814508969	0.24359188490811837	-0.020617724347493642	0.038973313134347945	0.004167953339699811	0.0752319929224719	-0.07782300544901678	-0.028792389869768755	0.07726416461403479	0.13516377682613392	-0.09273473190479929	0.03533727498666592	0.01161177575843069	0.1564424552773252	-0.11071864508209295	0.015300796600646857	-0.04616700939842031	-0.11994247469251941	0.12603289174305415	-0.08418171869758055	0.19414513768257036	0.023997783984686487	0.08183520968696428	0.0963841108357781	0.008786900271387676	0.017629348610837862	-0.04610200100276591	0.17545470682799952	-0.0541956023146381
394
395		0.5152441156121356	0.16122697046299117		0.005500618000137106	-0.026809634125441906	0.14681632184644983	0.19561999014359616	0.12869457131539902	-0.03504419792846194	0.030730409409693113	0.04724819291256266	0.1453410654238105	0.2481599495057193	0.22301648104050925	-0.08973143248106671	0.1269402658521462	0.10029401511408868	0.09897543764207488	0.1514737535397147	0.019569145543580607	0.23604569916792784	0.04073457878393502	0.08714606952630466	-0.03858287477532971	0.04215374195788196	0.021344086350575695	0.07359527713152601	0.10236719718029781	0.11464522884581667	-0.05771669371482653	0.04707687232830142	0.1141941201107327	0.11051771247507629	0.16031077973221183	0.10635809517885109	0.13758864750938518	0.06432659261480539	-0.029305467330424145	0.20114587493757619	-0.05839600150373094	0.1340756224858968	0.21403894181647465	0.032959589359423065	0.06537538433189342	0.049991052124524364	0.12764934123691088	0.12326065426335968	0.04792187594060415
396		0.1851801339287395	0.09325038864166206		0.05728773493892637	0.004913847141039082	0.16806648299664353	0.15315671095791458	0.20498918626680934	0.20541832088393244	0.07371897714872738	0.06983367792132901	0.38005968082072217	0.21704541086741572	0.13755106842566797	0.12063285787749832	0.2282936165342683	0.2501584146842606	0.07320096876453261	0.05742532445371689	0.2964384219154481	0.0899674190333877	0.1542950638671593	0.11169556885988648	-0.007316075531845403	0.12634394362085036	0.18081999731590595	0.2156147547314631	0.09174733246929583	0.19092920908755356	-0.0982562066270687	0.34369890666342606	0.15811515719852742	0.11037780458464129	0.14291345601296482	0.34478825977318606	0.33675964622595217	0.22704923138583086	-0.023517375085063776	0.259935994411797	0.03561841062001833	0.35655074767375317	0.2725061156120717	0.1380540377593863	0.21583662256364775	0.19834913011886218	0.03302136584523507	0.23533463489326006	-0.03794057588143714
397		-0.013525111606842782	-0.008556782763744353		0.018723969952341	-0.026825862073594758	0.08106442199413105	-0.05655335686570314	0.14711496818550981	0.09143113307803578	0.008921889171939536	0.06137109859577161	0.15341991729983673	-0.03634695428267691	0.12777507331022991	0.04178538443374083	0.1307758487257367	0.10105014963593179	-0.10162611401055383	0.12587940684321888	-0.057099646887497295	-0.023265656077417197	-0.05245141259191783	0.06860035758218433	0.22158973290826695	-0.04372255230489726	-0.08539569520132424	0.08301018450686842	0.017020114779179654	-0.0028158411978728413	-0.05775162979447521	0.19516152473180728	0.07971127628669343	-0.00363506942176976	0.06333521887659757	-0.04638144861347592	0.06878536996939699	-0.1070184349478378	0.024892550403201423	-0.05242514162521371	-0.05843134877032559	-0.026257536471298432	0.24543383574310032	0.015509374240261962	0.0737985326564991	0.169634437982868	-0.07668442221621147	0.20024376920134163	0.03539691871568287
398		0.1280190154973034	0.18896604318685176		0.09466785100667877	0.3145790708728422	0.15383856321451997	0.06757307570536032	0.29441137009869917	0.1228921830580095	0.20797989299203917	0.13060115215299717	0.3044183570788709	0.2815155926398811	0.17523620011563795	0.16619203998209683	0.15884376703797984	0.2678527729287224	0.07207326189182077	0.1597924328875943	0.10563003138265006	0.2447433168082927	0.07235213860237731	0.32500317311278315	0.12106522962994054	0.1756479947575309	0.16685708322543227	0.26434062389490287	0.10439140194579039	0.25884115208991365	-0.09850955108336122	0.34135672002765277	0.19195348662045716	0.20597042949080524	0.2763808280879833	0.1574035902184767	0.15242990233724285	0.16699522456147678	0.08509707805379979	0.49733721858498436	-0.004264083314804967	0.24979460239152795	0.27486101121875123	0.12615690782214176	0.05821644023895981	0.197184473834638	0.24950830817120032	0.35904120373867005	0.04481481010965764
399		-0.006711409395973153	-0.08014943724834331		0.0411038629977156	-0.013311486663423628	0.06565981086741456	0.23599093951346736	0.07472533869018493	0.08368783203173111	-0.11259760324525987	0.03174861217257433	0.1102152257385685	0.10245356007052947	0.08778228210013843	-0.04455334083161154	0.12081930324624975	0.16821321868735814	0.11537036750870056	-0.06341181214290927	0.09750644735816229	0.1267298572589609	0.061896862470849426	-0.09429061551227323	-0.05401449250200964	0.046211105951589344	0.1896015329532595	0.1013890327661634	0.08047291750314836	0.06610817662303736	-0.02865742199415995	0.18543969032739682	-0.1081376215649873	-0.05922552049310377	-0.05211464274376361	-0.023015328750842952	0.15370339871798686	0.10908344904034198	0.08354131812176446	-0.02601432049630352	0.21358489071340206	0.11366363067955906	0.12266053157544336	0.02388291022793013	0.259083693577723	0.14317526502050948	-0.03805222217362488	0.11374817463853766	-0.03723218333428307
400
401		-0.031860311470962764	0.017815560213021955		0.04133626865609219	-0.06319210857449828	0.1269614437939596	0.17866887832482148	0.14555202559955624	0.017028275182851733	0.08151196148656831	0.05223771952062647	0.06890072940249074	0.14010401648294266	0.058881362598038424	0.017257094567238496	0.13807210037716933	0.11530470913280191	-0.027070998697120017	0.13273066024748034	0.0338745898108805	0.03733008935487958	0.18132993165176486	0.17596445488221985	-0.013395851420230448	0.05765821360599341	0.08502764343209901	0.08512044953339372	0.02778832769072048	0.13423368188727625	-0.07408738088116242	-0.06045985070021904	0.159868168493749	0.0466830000384505	0.1316524025620723	0.05237872865396375	0.11504741560212663	0.023606938211177854	-0.09791936453512687	0.0812781028028033	-0.09238674061773403	0.12427814140157556	0.21324288211461	0.13641592330721272	0.09376626392874685	0.1349265662421142	-0.03604698639405422	0.024283334007991042	0.05422967529946716
402		0.09055444111354581	0.3410890240559312		0.0614148200939451	0.07655925748680212	0.36295551002334714	0.12034741288308311	0.3619410063568995	0.13455187616298525	0.26469568422557244	0.27300686064596635	0.22365623095784032	0.4602974301419949	0.33821177479106385	0.11592111894551212	0.3847013015472086	0.3162186903182382	0.15354473897646015	0.09920265772244317	0.24713989899921618	0.2682277933246883	0.2873568829626295	0.24831942337799898	0.08804084438355715	0.3080479495571491	0.07437583862813761	0.2940394569110259	0.16025582632207447	0.30507281569706945	-0.05086710624999945	0.394354602755372	0.07629743134418565	0.2638878508968579	0.11468406020477441	0.23890775606821957	0.2021768267269099	0.10874828289347452	0.06294121787094632	0.29097046740622806	0.08167555857965225	0.36138487935533553	0.19468523334053733	0.24335100590508085	0.2850262466453974	0.2848461104517332	0.21161275746802846	0.49880270556280254	-0.10543391718166013
403		-0.05773479581590891	-0.03597190737455051		0.01535794006984204	-0.11451185871332473	0.03513802659773794	-0.09775320293706471	-0.13332486317706993	-0.052180197643622604	-0.03779179596858947	-0.05930430785721984	-0.07737268220628414	-0.09845737589141108	0.04454835125377023	-0.09414389415885557	-0.010367774725412617	-0.009649618663477374	0.09164307749395094	-0.06383780269579396	-0.005411196522078657	0.024764623294723665	0.05445036638835378	0.0007950407726402178	-0.11703953083848788	0.053323569225593385	-0.09440970685997019	0.021484930571673274	-0.07037159591668175	0.015945781608975054	0.21432259659179034	-0.2726817616510743	-0.000819084059047564	-0.12937600446223155	0.00446117250307373	0.022308450573819603	-0.034116806930439496	0.06268623835980172	-0.07536477902366275	-0.17906658246074747	0.04776993447361631	-0.12384020266876775	0.07630011830574948	0.008201702073946103	-0.04687501638980869	-0.07928372486055739	-0.07321658247517729	-0.009593658990244365	0.0034641427487310562
404		-0.030054165374469963	0.08026040378575854		-0.04734587459235621	0.04724013739895444	0.15575391507634448	0.06396693143553417	0.17207675647581638	0.031640792654428186	0.06505041082225937	0.11835612867387503	0.12522689940412016	0.2954805834618017	0.07885092587692416	0.02557134900170174	0.11565513205813223	0.15843728247748878	0.16287029735310457	0.00589319194330305	0.12564627204704715	0.13211106953565932	0.025977461909000868	0.21380232979420064	0.03734218968975852	0.11792115141309677	0.03130249021002959	0.05364703998236841	0.09937795829055274	0.19285759010754178	0.11451219509790218	0.020696932683755345	0.15697416577119067	0.19045154124907454	0.2373658015648986	0.1289486758875158	0.06255366221516455	0.06505928287775099	-0.17462077632935322	0.06679760832542608	-0.016421240184408856	0.22457128812569863	0.1889362700194032	0.10890122820788349	0.1630314745406218	0.1515823750766954	0.14336607279370478	0.21175038199752394	0.05693381491928103
405		-0.022940725801798695	0.06020068085506415		0.1580208760764343	0.19501275851034186	0.21054440713598013	0.13139619680806688	0.0578779858364518	0.07054644198834815	0.09527179298063819	0.007290132497316916	0.21614634573815117	0.17814482811973653	0.23742314503005837	0.07681394913631787	0.30829406379103613	0.031218480356928376	-0.05506303411017508	-0.03254340476540879	0.11309630042961553	0.10109772161581997	0.1340038522815827	-0.1146999036098606	-0.014441577880355766	0.11946985880026409	0.1585058259322095	0.18893216239117824	0.07503465928615674	0.09395514824795828	0.0049006064725837266	0.31588553428766	-0.013612807226529038	0.14821856182499266	-0.0038545258954526887	0.42635648862535014	0.29941541988257525	0.12626823856916491	-0.01870108991835642	0.4200362746701856	0.12135432014101068	0.18017708671456842	0.1591048030262669	-0.014899245582420067	0.3378865217004477	0.27739108546365554	0.0567512718086041	0.32551495641958683	-0.04996239083543326
406		-0.009509095385566773	0.13490332326949894		0.08161763200685897	-0.018860449264523085	0.09597604601195532	0.15469549585395861	-0.0236515574083734	0.032558290772660634	0.10364054516311849	0.058616349417299984	0.1374982098924498	0.04117751489835807	0.10668858266783715	0.18385172385118237	0.19156956316259038	0.09166741234605466	-0.07145023567139533	0.055703923740921014	0.132440389732384	-0.07493786787873254	0.07318903541522818	0.010809009763786176	0.02751148106597159	0.0870275796070372	0.2300590798570914	0.07691250710711942	0.10098472877676612	0.07246907108397573	-0.04060341772778899	0.06112737631495625	0.08958859428964537	0.15114709712049684	0.08776650140453303	0.2131218428261275	0.08970583364800512	0.13764080291936384	0.01758677710802128	0.1521781353604716	-0.041081307505309986	0.1685736265026737	0.1440154686418695	0.02842192887970374	0.1911583408258362	0.16162616171857602	-0.05391448933198494	0.16772265243230053	-0.05275261302805249
407		-0.03477757410395705	0.1846916572407088		0.10175755081987413	0.23353253109985123	0.25775449316704546	0.26934181970956905	0.3039223518381478	0.06485110793967329	0.12454634707965996	0.1370872638825925	0.4428313451121413	0.4457360783257432	0.268539187754183	0.11184007013941175	0.4246724912571837	0.3248600473634085	0.07559470734378039	0.013935419265540157	0.15648734545155793	0.1793822077557672	0.177842842474323	0.1524629464324508	0.11873560244213065	0.1745778609799233	0.3074731725909643	0.298670532608271	0.176302522706888	0.2751047115042456	0.024301892988226055	0.4324263553550069	0.15213888208030585	0.2721329106405201	0.2492732504605988	0.3853526126008233	0.367526277422149	0.06463229501837978	-0.030038489707145236	0.4340252598551033	0.1684328018087354	0.4162116905242285	0.29447937733373575	0.04035600456168718	0.47512301279525093	0.2780750205030979	0.28676602590198286	0.35306201606630067	-0.09223131739505463
408
409		-0.009522904769474667	0.11192589909175449		0.06710150480496326	0.2822383229404958	-0.058602423215519735	0.13879539686485418	0.1225808798521079	0.0031608962610775028	0.10303614791502767	0.05574222206702416	0.14232921355747977	0.16791299670059026	0.1064356160104892	0.03416126697290409	0.15215595340292673	0.07649243565883411	0.09164076241881057	-0.08997583259621456	0.17768919743254824	0.06058295279371056	0.06778406536215235	0.12397371339397371	0.03680904239642995	0.09796056607257443	0.060820051551020424	0.1156938813715617	0.00451461714474122	0.09040722316099653	-0.040662383187766035	0.08030789059352246	0.09148876251291323	0.19109518695353575	0.08405225148749738	0.17284182320515656	0.2578381539760457	0.04289555635074753	-0.06615093458700358	0.30174004054039366	-0.04114096697067201	0.1626126770504507	0.03432027992706761	0.03299222197378939	-0.03563005704544087	0.2030046353793379	-0.053992785515921966	0.15846230632070074	-0.05282922190154787
410		-0.009431738375115276	0.08294740121617496		-0.059806616014365696	-0.018707018479393916	0.11216376588671664	-0.03943749092036913	-0.009515415039949491	0.10735787618541981	0.0755493477649813	0.05423056758279804	0.1623005751966736	0.16388139073616984	0.13123473138441055	0.20811487351301566	0.16119537097295386	0.19885631474358892	0.2406239694609669	-0.08911445968155775	0.0067045320303967095	0.043378589099875575	0.12478224304937159	0.016472549932444597	0.06535940787918204	0.07397051620379172	0.04732449237811342	0.10862912097028954	0.15971420613167384	0.09364927226677751	0.1594218740546438	0.20812875226643354	0.08988766088750426	0.12619831237348075	0.04146627554317569	0.4209594251526283	0.08258729417676502	0.03137071946607064	-0.06551764649520914	-0.03655867947420253	0.11152617779403215	0.17585422007352985	0.16619646992978374	0.03813807566488164	0.16456407274805318	0.18934911138736377	0.13204787095914503	0.13875882755613664	-0.052323467639149475
411		0.1361581467840772	0.11809277013775159		-0.10565976546075452	-0.08775027379357905	0.09464041952601959	0.12471247971514543	0.10641693984905318	-0.10909035040879064	-0.06388219681594029	0.024711815818613793	-0.03178673055415044	0.04041988425233663	0.1468620698042874	-0.07602948926719345	0.05635095219982969	0.06014513270818617	0.037535593597242976	0.29896455948413564	0.0559132273415527	0.018852465693693223	0.004269486543800945	0.25104934757898206	0.0017453210986933972	-0.0017868416701963656	0.07597851376462383	-0.00976229917754172	-0.08704725524715906	-0.007871884578019517	0.0987721190642144	-0.05866045583707307	-0.09397968144099057	0.07419038876220954	-0.03184484113829617	-0.033509895939367575	-0.10048031775724872	-0.028056573937041966	-0.1382952067392991	-0.0687074363294324	-0.07810365831983526	0.03687998658661307	-0.027972907477785806	0.0024725923081335387	0.058121420598796734	-0.09053842319052827	0.07142192415718245	-0.010747749112524768	-0.027081347842351906
412		0.3277624142941592	0.20934270386049805		0.133818367535871	0.2103062864914181	0.19271793175691854	0.18408830561857592	0.10987681782912875	0.1651803546496421	0.2116086663878858	0.12680596023583166	0.38188977910607397	0.2523476176451456	0.32689480130799214	0.19967495627690804	0.2831000349913121	0.08482145075111071	0.15838269620355191	0.09020102934432908	0.08801944917344978	-0.059738960917082494	0.1371434654228362	0.04943323494793408	0.03787300325093593	0.2201780176082956	0.2587432889790168	0.2515995509614224	0.14558696562855403	0.20919832585406742	-0.0012524719139994879	0.38163957952714517	0.18205313916721438	0.21520284953459173	0.09575688665347797	0.6288898845522951	0.40482546405061054	0.2108195642843599	-0.044010767783011134	0.46569297093504075	0.04070447120829241	0.26488129140511973	0.17934326751305935	0.07642677273563572	0.2707619307827178	0.28504408156559674	0.14049658876683002	0.18021616726504217	-0.12097438764059648
413		0.23356143293397458	0.1187697719274988		0.16776604678107307	0.24292355871674218	0.22098324247303103	0.16750599051644932	0.25754356089739255	0.14920738580759765	0.062358172341520836	0.12987095135295942	0.20644804705253544	0.40511166456330766	0.13769679587140313	0.09019555341916842	0.2750304106080533	0.24065214667373813	0.012177851491466624	0.03177287564297153	0.06545063724149341	0.18241665803254425	0.18694779365414876	0.13637961147396177	0.15632250446546486	0.06299091865402534	0.2786980999385101	0.21880112966054488	0.18099005693160936	0.15427358246603862	0.00812971596729806	0.36268559106664117	0.07443839554733257	0.2043357205563948	0.24792117027294888	0.16324988055660486	0.20033176377775969	0.014536588459477766	-0.035883052321313384	0.2938433057497303	0.10026893250575519	0.17778006805933988	0.31762450496260747	0.08029570289933328	0.3587117103563295	0.06720271473780579	0.21556065718006281	0.19284792176252621	-0.01918576665687215
414		0.18721027367605467	0.24282063130521928		0.0889852375057021	0.16489965454607441	0.202849627912443	0.23964661110094918	0.2801322898272515	0.2068042854107739	0.23265057029140387	0.14277739216050744	0.36957196242732177	0.37616162578598067	0.256740863806513	0.2176296202160509	0.3359969411525192	0.30998084465007497	0.10131472658017936	-0.007839182728861622	0.16456849234847723	0.29679194740233594	0.23154112927360823	0.22627462429425815	0.20851706402733683	0.12079250460061182	0.3010679106036922	0.26839774218210416	0.2307995553304526	0.27497200417556755	-0.08308841513760279	0.459475674487704	0.16357228158861087	0.26047268104825083	0.22960010101850742	0.2875130535192999	0.3858993178088531	0.2172856820896115	-0.035272878597067986	0.5909684601853664	0.11838346134226282	0.35160684627026206	0.35741202329520005	0.06880649639136875	0.32730893543988915	0.32436738350936944	0.21307863800136018	0.3281331811098964	-0.11439762382142572
415		-0.01798933863887631	-0.03197349702612263		0.16253096567237693	0.3151144624837052	0.1487827678083725	0.022410654575150245	-0.009947256317650845	0.09782148313800115	0.10831965705186396	0.1200028785719832	0.166369017056694	0.07774968430216746	0.24093606472157533	0.01971677298448656	0.17430239831542207	-0.06012581116669635	-0.07801194260046174	-0.11956334522675247	-0.04724117452297694	-0.08611426746144765	0.16486355783615114	-0.037884047815708324	-0.03789430523501286	0.00914049052399328	0.05923600232231562	0.1870138306948296	0.06967382709712253	0.023801756241031945	-0.007266101617397265	0.15206863208134225	0.06306502711295253	0.1261161094152286	0.08814565582657315	0.06078065256803409	0.2417705407073013	0.03452648617495064	0.034190019731500605	0.33509748210036383	-0.0777177557354772	0.1327424781464699	0.10032579523912397	0.050087354272932615	0.14840029223634585	0.15689217482649517	0.005026103527880665	0.24820329546340394	-0.022679412030335844
416		0.541949999030127	0.1502753141928845		0.04682687181819618	0.481072140143294	0.12413960283844803	0.07600156134030887	0.12559629736637676	0.11516245552276831	0.10928069456224705	-0.034295620779580205	0.2621814991169595	0.141413494628837	0.2128012689261217	-0.08923002627864653	0.0328648186688589	-0.0028631317442091193	-0.003920841294334797	0.06149984795062116	0.20787188223765377	0.20010483447207256	0.0349435401353791	0.07469688739639871	0.020356106469603927	0.11801552049900721	0.12485822544913414	0.07794857163526829	-0.059386454678869785	0.11209114753790742	-0.057394181219353926	0.3859791352917416	0.11971984797071708	0.21371968519796455	0.18729873433794442	0.3784230937274222	0.2636465363655013	-0.02060382462177437	-0.030133017368738777	0.3798231383725632	-0.05806969313506998	0.2134561125724129	-0.023314823697351897	0.069906540186384	0.09800512874427465	0.07491063697418274	0.01108903737410078	0.019904360541047317	0.06807143401649772
417		0.19949856123869372	0.3786540249051037		0.18228099424196123	0.36702403988102306	0.163518582632023	0.16580886663663308	0.20061974543394956	0.11471389353921181	0.29510168466809994	0.1341016583119197	0.3237730398078244	0.301951403220181	0.2662428407218818	0.254396174079909	0.16141388445282912	0.1361610322960693	0.0001916731884592212	0.04665943137029515	0.2699284729464628	0.21924262709986017	0.16449193898551237	0.016512792737830056	0.1816648478099618	0.2943603321445674	0.36362301024042176	0.26140424661589445	0.19664076973056396	0.28497710187759107	-0.0004102110760048564	0.4738919664709697	0.12164336072164289	0.2834059676943355	0.1774139430858157	0.47914632657881595	0.27236972174725504	0.15771046476692208	0.03249155669633966	0.6007632241419136	0.1784124327132746	0.28363291593999834	0.20740823463108082	0.12633782055256704	0.25194813772380137	0.21237758754436376	0.15285856630088832	0.22907598624208764	-0.09458209766973766
418		-0.011574798858323552	0.15223669055402675		0.12412141598876121	-0.022957589314523356	-0.024111366099564664	-0.04839839769989957	0.09615761436363339	0.016863694353784816	0.07451707127152697	0.114767820163975	0.2521237795699927	0.2052392329571527	0.05143114668497941	0.13818952911311624	0.0921841400531356	-0.08024084316234426	-0.08697169107499927	0.0073579258579271134	0.15909328351331337	-0.00010847022974970998	-0.006740996223055206	-0.16261784140853056	0.034373114774639335	0.11937376173527137	0.1315136056857962	0.16571117787045994	0.05280521186702865	0.15391927846082698	-0.0494238804116943	0.15961788413690803	-0.10632701565635484	0.07167072991823471	-0.08987925959253579	0.2881890055218829	0.22188685064309377	0.04052237621700585	-0.019393024392409745	0.16908985384402916	0.24625359219110593	-0.025397432896811734	0.13316695304721318	0.06179595645987805	0.27422359216729497	0.02446937945822416	0.06125510471723119	0.07667426267911544	-0.06421229993943234
419		-0.022988153352143152	-0.14248925711150331		0.043840813884213604	0.05957806192990906	0.12064944901041867	-0.09612173843722818	0.1594759233931533	0.08192562477942397	0.02602412577258992	0.09287601970747254	0.18666676254344328	0.08848186951639446	0.054366165092395405	0.17565446076583416	0.16602557854419517	0.1799735038600941	-0.015439961960148404	0.21864967289718884	-0.08833431921777782	-0.13138864252664834	0.1480533115809604	0.13763047132382134	0.021128320689761275	0.09114038771477531	-0.08968493070473693	0.12771475502034935	0.11779335287738793	0.05574210105177977	-0.039264114375124594	0.003989784378113286	0.06138642458072763	-0.004541776417223583	-0.00444186084132343	0.12600406332170064	-0.0012931213940370816	-0.09043585517950618	-0.09830782551041906	-0.014078339434457491	-0.09931369478867905	0.16731840644012502	0.1161672061470797	0.05722630208134987	-0.008628340534936498	0.0541962957673873	0.07405481827508217	0.0983250739166894	0.20509017722530287
420		-0.015195921597371678	-0.03992021069514265		0.006021387810895389	-0.03013976584459479	0.022011341476008216	-0.0635396144579404	0.020014778502654207	-0.07615400376035172	-0.04856801768106367	0.07881010709549767	-0.05126936034537631	-0.05458336994650049	-0.06617907014176144	-0.004992548617539366	-0.04373467806947928	0.06654165799005508	-0.04028856962959223	0.08691503276201903	-0.027094489472270056	-0.02233834362503907	-0.11463741196096554	0.0678117589004037	0.09014751556341767	0.04089023029505366	-0.008104228095880859	0.0783159856100954	-0.1055989683690291	0.1324232133038818	0.035219037217102206	-0.0797299948812462	0.031428543867445695	-0.05002997949462617	0.05934789167983074	-0.052111130554096004	-0.07317448583331208	0.09626434128662179	0.0886992104990924	-0.058901424625938364	0.0625839002133465	0.014484928284712319	-0.06117311936468693	0.12439981559566463	-0.05685571435177417	0.05175134113670147	0.015298432295942943	0.006036737950606561	0.16824565856661813
421		-0.04655784682536694	0.2872376040328377		0.09970987782801076	0.250979241408419	0.26953275222705425	0.15199680583136746	0.20849916561592172	0.08372424838490343	0.28987318285487235	0.2721346397591387	0.3050361043106506	0.317862769838943	0.35283618304645115	0.0953285294900385	0.37727989107911725	0.17758495407656286	0.09370632299723512	-0.0952638426383052	0.28850448416380187	0.2362228842758325	0.21393335350408477	0.064537516295829	0.10405768750465987	0.16971307561683877	0.24626903309349676	0.3475201426875628	0.2576410384259597	0.36523125635617026	-0.12731766786106027	0.4444361035774843	0.18815204357500162	0.19488682896958096	0.1629598676764989	0.31453689155609904	0.2537325837846223	0.17655988776281	0.17383462512537193	0.43479614362313146	0.21897390601059186	0.2532847413530408	0.22595376897541863	0.16923721156472402	0.3158198877631331	0.24871028118602528	0.07475781217496115	0.4994392003352942	-0.18086968208855478
422		-0.044806173743981	0.17271235354202608		0.07980530782399446	0.05630122302671977	0.19820692423895347	0.2529345795290967	0.2153342391500465	0.0136330122452747	0.18198465299796568	0.2543344807927175	0.3116803198205531	0.3638666494187893	0.32863979105710556	0.060988333508201806	0.4246684455945425	0.21923639327351632	0.12962012128579048	-0.0007397066138200977	0.17877029390252502	0.09026736980676034	0.1999817825088911	0.08665427263855427	0.01994748151945377	0.14079712353976576	0.2613183731923516	0.38063784059807865	0.17815277132875526	0.24177359924833886	-0.028588932672745013	0.2717891592820877	0.19290933613260966	0.1670978336725621	0.011615959112056484	0.3924433616583876	0.20197352932255577	0.05628094311833173	0.08846586958084325	0.2186691864689116	0.15000900788280605	0.3234472312731527	0.19321123151487912	0.1422310842978522	0.41383857572103755	0.22529622333263913	0.0986166932992562	0.41163459484606973	-0.11415005713571084
423		-0.017993819346554592	0.054839268356425434		-0.0067687241653397855	0.1945672849559349	0.12008086316666391	0.0234690718408768	0.04481296041680884	-0.015889659373285257	-0.10909916577662662	0.12174687686702297	-0.004517283996676582	0.0435040779276734	0.02839377343404582	0.10586879697107311	0.08896493948585141	0.03930496714588732	0.01062985301071343	-0.03360262434922388	0.08540924560790857	0.14908812059324011	-0.029290293901209737	-0.03207019325013832	-0.020622791642297484	0.10995563607811056	0.043200442805867593	0.16068269833681267	0.13428698226869343	0.06134981118447504	-0.07683281467083328	0.18163436819887677	0.05139392396804376	-0.010315809191952104	0.019543359930567824	-0.06170591649389059	-0.01710953337729653	-0.003918693465410143	0.22013192516742208	0.06277174518219789	0.11964510459531942	0.029056519257370576	0.07150000977873167	0.13041249720717138	0.03891257193348226	-0.06467473461481835	0.07910816691745559	0.1694838128793085	-0.09982242793843867
424
425		-0.009521187580222742	0.11678422836030151		-0.04441960902878804	-0.01888443306261937	-0.08459097905849725	-0.039811510223487945	0.055708806055709915	0.008897330284673238	0.044146877972807384	0.04029775536110707	-0.07375490165712224	-0.08053592533573378	-0.09009207264461076	-0.06320590659212218	-0.08097692196153561	-0.06600444022355705	-0.07154109501425819	0.021579297245321084	0.019044485077875192	-0.07503316225204046	-0.04017014133851511	0.09858628286802323	0.04408100132756132	-0.01833557181161616	-0.06011546937209587	-0.09976978693311808	-0.012021663025568216	-0.044068568436241365	-0.04065505086542766	-0.049955787950751465	-0.04080130117157834	0.10434103939034901	0.03448628591753376	-0.03265085607633314	-0.0458483548523849	-0.07533709320111742	-0.06613900611805136	-0.036905396557383514	-0.04113354834914778	0.15473459792585173	-0.07468642815698473	-0.02121624652685949	-0.03562363216222667	-0.07267471344403337	-0.053983049428749645	0.03918815757383022	-0.05281969563049587
426		-0.01801678098244192	0.14718634766169592		0.05289060013607588	0.23617948159290492	0.17578337047081471	0.04176691819625578	0.13568157155122176	0.04297150806045306	0.15820750919030688	0.10758211746306943	0.3247045306157114	0.3148888707917637	0.23356696921583064	0.21073423493408783	0.3271446979269611	0.12113308739349093	0.04011127225301053	-0.007211445253732506	0.15326291312628096	0.014555955148436243	0.1006929734322551	0.022582916274320648	0.06613944725624293	0.1877745980967407	0.18791101213388076	0.1969675427148643	0.07491052709784403	0.18454789125501325	0.0622542328246503	0.3502796315927097	0.1165536437532307	0.27356002630157467	0.11654240763909257	0.6838569353522096	0.4402750497716473	0.1288423196552321	-0.07526453924545783	0.2344551817288948	0.11273377851640427	0.25343182256946933	0.17431927753944548	0.06010148557369258	0.5271016753134488	0.27075622303869834	0.14222714698423594	0.28400614069147084	-0.09994980980215351
427		-0.025099970618089284	0.08087280259388024		-0.07175957626440385	0.2112078652954931	0.08775550966302943	0.020615466506901083	0.09121404680545994	0.13612162999628324	0.08594765582323274	0.054646125856674437	0.08714648405298787	0.16077384814988196	0.07699336498255004	0.16445868077024248	0.1628617469573641	0.11131995088209705	0.018869857509236483	-0.010143938721742445	0.03742590700054445	0.12246857569760794	0.1862433335755607	0.18701518857349794	0.008928831401290553	0.16511553924760478	0.22914434048036192	-0.011959847398846948	0.15920044578560205	0.1420445331828797	0.06935862387676554	0.19997502094381608	0.091694535517219	0.11446915669259923	0.048738744150475	0.014132207415264136	0.04060854693297513	0.08685433510598325	-0.07061806782137021	0.2197328532138228	0.11081855831388546	0.15941312517332734	0.16615021100764774	0.11141718097575311	0.15279450239108489	0.15922533093272004	0.04498047445838819	0.09609913583433538	0.09847551779049117
428		0.23075575256779982	0.19108963153514577		-0.018735867133645393	0.19233937611632554	0.22432918012009698	0.17283246115015832	0.17215571570661034	0.11507715105660826	0.12379491394133148	0.11960683527191511	0.4366207880166419	0.3665636626110593	0.24357595979658153	0.13120081414821957	0.37943776268331836	0.32983731356584184	0.1424144722390885	-0.020708182337116497	0.17601691388070256	0.10596166250682802	0.18087968150139178	0.0836759893193634	0.08077717302215369	0.1830030933180015	0.1881348434625319	0.29497488545341405	0.18263521840717373	0.17168883987292993	-0.006979584698802303	0.3922278792387475	0.15608536180301913	0.15349401174117908	0.19117878942797317	0.3627379154248633	0.3551618793526729	0.070417608043722	0.10408857841894732	0.3431797023371309	0.031270921204455245	0.39163712182966615	0.31460261728151656	0.058974729123159986	0.4148975717902676	0.2500120196071347	0.10703488022280716	0.36244302447927373	-0.13936945118580227
429		-0.020606225476790762	0.1053105565083552		0.00039993180157048747	-0.040870624847052256	0.19390550160085165	0.020675898048011114	0.08374598169987123	-0.047344708618345714	0.010419219861233484	0.07251711087537506	0.03551760955351188	0.07766779920238742	0.03182929517530965	-0.06406217687220413	0.043474283990718045	-0.01854826522488183	-0.010981779739720483	-0.19469503673739416	0.1404603098568851	0.1406636025180925	0.03572717189435506	-0.06478620160403994	0.1269249403462059	0.031462489583152224	-0.06088862562622727	0.012274513681378895	0.11889303326074133	0.014462316748906436	-0.08798767358008516	0.14808638310950584	0.02916379074995577	0.01916369000151123	-0.03956974306348621	0.03412392138139815	0.11500333469277015	-0.06557777211587668	0.06822852018798779	0.10709411836394721	-0.08902326152082642	0.09130153464877952	-0.049471941731275795	0.0424622949674967	0.24687573074987	-0.0003252330676482828	0.006444566216192199	0.15326841238145336	-0.04833713857736772
430		-0.009429137281899183	0.09376452481009874		0.005666895099405383	-0.018701859441163142	0.10452691149921249	-0.039426614813970404	-0.00998139939068403	0.008424439186254374	0.0751383678377972	0.049327540745069336	0.17843440685802656	0.15060879122958556	0.14672249064594234	0.2459831524614818	0.1652112976273751	0.05415731096965426	0.05840162301564686	0.06461134976131142	0.11703779143947932	0.04309535738788379	0.0674713820315485	-0.1324727945509396	0.09204650837789193	0.12923392385181315	0.04706513520590776	0.09615448641795621	0.14585021526734032	0.12287515796094413	0.15891768885234986	0.20492735274891868	-0.03394750164565608	0.12848964992622275	0.04119049043880157	0.4129689540122455	0.3256307860624365	0.2050823996730791	-0.06549957798025935	0.2451938089566183	0.2833415279782088	0.028806357516785935	0.15522386288103743	0.02484162492711426	0.3937860356908854	0.19759500710428016	0.11362023312218444	0.1573911581449111	-0.05230903782660528
431		-0.011648720318228833	0.14412988110175173		-0.03055730734432214	-0.02310420598914618	0.10411228198342173	-0.04870748991470556	0.15561022994696536	0.04382968431976065	0.029369794499740257	0.07573238327655812	0.015088738516025263	-0.004170154267719378	0.16229642429114638	0.0662463370270832	0.09293046724989884	-0.08075329442332886	-0.004929410341441671	-0.005702657440917401	0.0984725993445856	0.015244913835479365	0.07486171258501549	-0.1636563863016818	0.0464033942131096	0.050902135170907276	0.03715840894082588	0.05084844915704519	-0.009841452998783508	0.060618932800477004	-0.04973952178386286	0.24204951000569067	0.010648537676810404	0.12987585635801543	-0.09045326577317088	0.12765556060490507	0.05295673093081762	-0.09217135161910388	0.1084572638366262	-0.04515199801580092	-0.05032494070496573	-0.012360953387035151	-0.09137529387356666	0.16152906554002688	0.30199006775559656	-0.08891405656952349	-0.06604569434456163	0.14185241088542444	-0.0646223862842145
432		-0.040686327225109106	-0.024819676328356483		0.05713920747534791	-0.009583023489536525	0.04262475036997292	-0.020881992355438094	0.17024194530886685	0.06961207302826096	0.03472249845449856	0.0535302555787487	0.2932046198543327	0.20125850123165057	0.09094149044684673	0.13913437279284438	0.23665765575144937	0.3110413809648457	0.07029005729308294	0.15695354044178636	0.068998369982563	0.04837338851394402	0.16265125385013776	0.14423661211927516	-0.08630016703544571	0.09239530536710554	0.09339037696402866	0.15547451104999024	0.025938512034254662	0.16629886458619528	0.039883299067429004	0.050624590129623226	-0.0500765340812302	-0.02895794133471998	0.07266354168840539	0.1434119546347637	0.16539831463242283	0.1333462009900184	0.006537943344388236	0.017515006461103	0.12172275430546374	0.19608460307917386	0.30027550021911065	0.058572256732253226	0.1462700780525371	0.2048382293632445	0.09387530972259701	0.12521767710791498	0.12525329870438273
433		0.11729423760558245	0.1654073986687719		0.11702368902291718	0.10471657624362028	0.31543854504025454	0.19344544604615	0.3282637256335069	0.16016380425724924	0.19679305223376065	0.20016617109534168	0.38651017324628895	0.3296734968338677	0.5273009323814737	0.10326971067413933	0.4878439471418298	0.3807780082912709	0.09142524857746404	0.31914224577013667	0.16999211386019988	0.19897779448521055	0.20639119277754445	0.37489964408177756	0.10891325783529834	0.23650695002650243	0.1525241084548943	0.4228649138029109	0.247252444683189	0.2931178093979652	-0.06198943449354442	0.28920844221614844	0.19696060189561404	0.1736379784931065	0.23578923285388276	0.2284635251299245	0.22337052994974668	-0.025704782584594642	-0.061236051251662656	0.36317065415495503	0.0020336767227433117	0.4321877781705603	0.39899501253165404	0.11687927673971425	0.16959194857638435	0.41771753007004486	0.13632886827127122	0.5060197521868481	0.1294840743793689
434		-0.027146301912407616	-0.010232936540845282		0.05654798735048689	0.141126809533961	-0.04593524381441151	0.04603094004619409	-0.05208148772689524	-0.01997652747881226	-0.0025193071712960387	-0.027669428287174516	-0.0863447357087363	0.01535887699910498	-0.04957063472326663	-0.11848950566246085	-0.10166399764629809	-0.033562104283141166	0.04292659423500915	-0.017086601057778622	-0.07221343739912157	0.02785914829877247	-0.1108836786529546	-0.11323175999372846	-0.11728383877471238	0.027703329925631966	0.0010110535697289294	0.011460227403425375	-0.014242716226019494	0.014354872949579054	-0.11591351139322571	-0.05390842532053199	0.0780146614280458	-0.03618773192090756	-0.03741554752674101	-0.012046934140799334	-0.13072038257027183	-0.0680616167795619	0.04566478797300203	0.006986775617937986	0.2127532036556742	-0.11252879018817957	0.0720301298794453	0.017975995103108197	-0.10156819889790847	-0.07081397571634226	-0.08012088742202395	-0.006675322946452397	-0.09719327499946433
435
436		-0.03911000834158651	0.08629649963225013		0.11163047313468283	0.08776618771326726	0.1929478113121694	0.1473498017422674	0.26373457448388476	0.09289691353502338	0.08563086102567924	0.14322196530838507	0.1971928217821614	0.3972825940914752	0.16329237736794125	0.17709023114785122	0.35622433187204383	0.16364442125448947	0.12248806766133337	0.106109841671337	0.10961890859957167	0.10151991139552927	0.12458846452494993	0.25160150658190045	0.08797491806042394	0.1143243861714054	0.2080250834773136	0.1616949793881862	0.1445254861125605	0.25988026687512633	0.08544343421974496	0.19872467892854787	0.15540577931425278	0.14060829562390068	0.2887368665407406	0.26619937295443735	0.2423308575016912	0.05352219717241687	0.0006283292873558164	0.22644637205544582	-0.020065476509347483	0.2945827776225327	0.23761996737244198	0.1074237237336871	0.3287889755106293	0.21842430095426046	-0.04600947492301009	0.21613150732769526	0.07288465298903032
[truncated: 1,556 more rows]
[truncated: 1,944 more columns]
