# Supplementary material for: Privacy-Preserving Federated Survival Support Vector Machines for Cross-Institutional Time-To-Event Analysis: Algorithm Development and Validation
Source: JMIR AI. 2024 Mar 29;3:e47652. doi: 10.2196/47652 (PMC11041494; doi:10.2196/47652)
Supplement: Multimedia Appendix 5 [file ai_v3i1e47652_app5.zip › Publish/microbiome/central_shap.csv]

	0
msp_0001	0.0
msp_0002	0.02028347509161866
msp_0003	0.34233288835922804
msp_0004	0.0
msp_0005	0.138864167428995
msp_0006	0.062355363625957644
msp_0007	0.17364799666470873
msp_0008	0.18792732322502728
msp_0009	0.6531470438613457
msp_0010	0.17516328583153756
msp_0011	0.3875411909230247
msp_0012	0.2399545363800054
msp_0013	0.2740900073621555
msp_0014	0.31549746896543857
msp_0015	0.148866295344038
msp_0016	0.039777335637775336
msp_0017	0.7048555043099918
msp_0018	0.13972621019099157
msp_0019	0.38469491835504366
msp_0020	0.5563709945154682
msp_0021	0.37904704780209186
msp_0022	0.4471003905730996
msp_0023	0.20741693962186003
msp_0024	0.7325132814596025
msp_0025	0.8048696233715467
msp_0026	0.37986149118075213
msp_0027	0.05064036400968805
msp_0028	0.160728635455565
msp_0029	0.14127950236298945
msp_0030	0.05486612222057599
msp_0031	0.061623094857846325
msp_0032	0.06904518473043637
msp_0033	0.1598776189778278
msp_0034	0.1622820100764702
msp_0035	0.12904880239690636
msp_0036	0.13239622629861822
msp_0037	0.2085216600070308
msp_0038	0.0031446342307204136
msp_0039	0.43716504410319723
msp_0040	0.4358595569973604
msp_0041	0.03755174208269284
msp_0042	0.022535173651943432
msp_0043	0.18400409158241343
msp_0044	0.413931372347553
msp_0045	0.02325567320137452
msp_0046	0.3011361952695562
msp_0047	0.22835450518454517
msp_0048	0.04876731022601831
msp_0049	0.13281892288877714
msp_0050	0.5001585791462659
msp_0052	0.34389709785205097
msp_0053	0.13514013381766324
msp_0054	0.07275831625949516
msp_0055	0.5245775180091605
msp_0056	0.7899462708072078
msp_0057	0.41363245293006257
msp_0058	0.6239578633942447
msp_0059	0.26947425142555365
msp_0060	0.16990690251851193
msp_0061	0.09612552028758878
msp_0062	0.03781901058629605
msp_0063	0.5668810511564358
msp_0064	0.00970961498369718
msp_0065	0.1129783654662382
msp_0066	0.4819407838864969
msp_0067	0.3013871949638424
msp_0068	0.1793705215276535
msp_0069	0.06508921026648684
msp_0070	0.025401727011330852
msp_0071	0.5345600772941825
msp_0072	0.12764908650782628
msp_0073	0.2010554669051799
msp_0074	0.09798633676619317
msp_0075	0.09158913751190396
msp_0076	0.4689637854128312
msp_0077	0.06286178470595828
msp_0078	0.010991747946537676
msp_0079	0.41318245063373654
msp_0080	0.08453742410161408
msp_0081	0.08727124964556729
msp_0083	0.11264778211639627
msp_0084	0.24432205770515164
msp_0085	0.08097387173451707
msp_0086	0.1617271685835872
msp_0087	0.22406323043628126
msp_0088	0.009964184419263706
msp_0089	0.25707731355086716
msp_0090	0.05218268624420297
msp_0091	0.11816676126690089
msp_0092	0.45907435464260354
msp_0093	0.41800422636120627
msp_0095	0.02114203882120499
msp_0096	0.011855230453878273
msp_0097	0.03552790008124802
msp_0098	0.03877565316367928
msp_0099	0.008626062031638355
msp_0100	0.011376452425975358
msp_0101	0.0
msp_0103	0.9104923843942799
msp_0104	0.16776597817631136
msp_0105	0.20285317347789888
msp_0106	0.11201199298571601
msp_0107	0.2418893259352462
msp_0108	0.08784423132003084
msp_0109	0.2982193506242857
msp_0110	0.24973422104576565
msp_0111	0.29708014605944866
msp_0112	0.1536251406707308
msp_0113	0.3660287648785379
msp_0114	0.030135399347537374
msp_0116	0.0861551994683839
msp_0117	0.02406600922971864
msp_0118	0.11292968999617173
msp_0119	0.021701327078681724
msp_0120	0.0795565935982457
msp_0121	0.0337663180602353
msp_0123	0.16017141027462817
msp_0124	0.5247350581278735
msp_0125	0.39051636101747017
msp_0126	0.35159383240135433
msp_0127	0.0019000585464804232
msp_0128	0.13295297929996697
msp_0129	0.09651823963960418
msp_0130	0.1976550245166879
msp_0131	0.6023310429819221
msp_0132	0.34587803274872153
msp_0133	0.1456879064352813
msp_0134	0.25898942403343755
msp_0135	0.14841938277035452
msp_0136	0.10278397450958954
msp_0137	0.009570384041589837
msp_0138	0.060032132268158046
msp_0139	0.2820935921174938
msp_0140	0.13320589421811907
msp_0141	0.06993548497221565
msp_0142	0.6840508007468283
msp_0143	0.08971764174141318
msp_0144	0.2573652982698809
msp_0145	0.08773434918224932
msp_0146c	0.026493845074165516
msp_0147	0.14169441494672166
msp_0148c	0.392163478095473
msp_0150c	0.1585309657661473
msp_0151	0.1499197373128623
msp_0152	0.22132360445135377
msp_0153	0.4296355263753303
msp_0154	0.455129345285018
msp_0156	0.04164456398509654
msp_0157	0.025925821132615306
msp_0158	0.08754278738895531
msp_0159	0.04953985334141853
msp_0160	0.13344237229027608
msp_0161	0.24646683756005325
msp_0162	0.042853695652029844
msp_0163	0.23840082288912717
msp_0164	0.0786724927566801
msp_0165	0.04135582259803833
msp_0166	0.03233404570358675
msp_0168	0.017755908105962323
msp_0169	0.10257692417010897
msp_0170	0.1342101416880647
msp_0171	0.1519076424107274
msp_0172	0.4878593210833709
msp_0173	0.10726570813127109
msp_0174	0.25472098432527757
msp_0175	0.09809736458401307
msp_0176	0.06638828413634064
msp_0177	0.12448061461344809
msp_0178	0.12412119896561512
msp_0179	0.020002672486654046
msp_0180	0.23524766392384014
msp_0181	0.0
msp_0182	0.032058993769594625
msp_0183	0.0791209833217323
msp_0184	0.033149990254606174
msp_0185	0.1785768146309103
msp_0186	0.07663123502536032
msp_0187	0.11954229833028025
msp_0188	0.1898634957968194
msp_0189	0.1985912903089867
msp_0190	0.013587272763694926
msp_0191	0.05188994500231409
msp_0192	0.02787887994392899
msp_0193	0.1905467614912268
msp_0194	0.04613170069920128
msp_0195	0.1100020736883683
msp_0196	0.4498665983575256
msp_0197	0.028255732919138268
msp_0198	0.11827117261280186
msp_0199	0.2293933970496165
msp_0200	0.1409294659085524
msp_0201	0.047563261878397704
msp_0202	0.09095129976402695
msp_0203	0.09157014064412183
msp_0204	0.038236604955765564
msp_0205	0.27258463161400515
msp_0206	0.15110985193812523
msp_0207	0.046745983732402935
msp_0208	0.5478950735559928
msp_0209	0.07116852872009777
msp_0210	0.02888593511365675
msp_0211	0.02443121813963894
msp_0212	0.05887600688508423
msp_0213	0.46108243660482845
msp_0214	0.08408494728192252
msp_0215	0.0
msp_0216	0.1850882737527835
msp_0217	0.0
msp_0218	0.030731823565403927
msp_0220	0.1433108909563783
msp_0221	0.34808375663053914
msp_0222	0.023438969500352704
msp_0223	0.057849896805333284
msp_0224	0.08713211235376851
msp_0225	0.30608882540994176
msp_0226	0.3387054839413003
msp_0227	0.16918455550651126
msp_0228	0.04841413067157653
msp_0229	0.15399130446562495
msp_0230	0.29663154016488014
msp_0232	0.08475497144046325
msp_0233	0.11189997858327307
msp_0234	0.018303566598530475
msp_0235	0.0742840247329796
msp_0236	0.2151158785719477
msp_0237	0.07914236214552181
msp_0238	0.011460981873986118
msp_0239	0.11854494328213482
msp_0240	0.05566327007283512
msp_0241	0.16067692385288837
msp_0242	0.03477546873968909
msp_0243	0.08782307404109577
msp_0244	0.03296449728955466
msp_0245	0.19471684641414647
msp_0246	0.34877215311330606
msp_0247	0.09391926938527119
msp_0248	0.0
msp_0249	0.26015170887695094
msp_0250	0.30705642307082853
msp_0251	0.03604224986414318
msp_0252	1.193250476205776e-08
msp_0253	0.03842049443295233
msp_0254	0.07661611206011375
msp_0255	0.016915272771053605
msp_0256	0.059976244099264754
msp_0257	0.14422762790703322
msp_0258	0.2837790812640184
msp_0259	0.6107921985399342
msp_0260	0.012766182103979229
msp_0261	0.19838469336489928
msp_0262	0.11193685100428716
msp_0263	0.17630807759742603
msp_0264	0.051705685436851286
msp_0265	0.07783221899340811
msp_0266	0.1289732318618763
msp_0268	0.025564213534527102
msp_0269	0.017051217056711844
msp_0270	0.028518873898131288
msp_0271	0.20164643164424073
msp_0272	0.011159286449980262
msp_0273	0.04319597496165874
msp_0274	0.3543219660430325
msp_0275	0.11442517533915743
msp_0276	0.1382576760137445
msp_0277	0.08232016530988102
msp_0278	0.022154112673797643
msp_0279	0.06353249691359665
msp_0280	0.3938522210029504
msp_0281	0.06633372262207668
msp_0282	0.032402479043218475
msp_0285	0.20455750982998736
msp_0286	0.1294328204373619
msp_0287	0.09434400880867358
msp_0288	0.01702784365176252
msp_0289	0.07707157158652889
msp_0290	0.00892706424510519
msp_0291	0.3973451724155487
msp_0292	0.05091571651961611
msp_0294	0.011417468853041655
msp_0295	0.12252972102296136
msp_0296	0.021146971598121383
msp_0297	0.1051738199782227
msp_0298	0.09252926635441516
msp_0299	0.26759297616951644
msp_0300	0.2136621023740649
msp_0301	0.8463456648533086
msp_0302	0.0489506159550434
msp_0303	0.11659011340761864
msp_0304	0.1281282448315784
msp_0305	0.0023488480218229312
msp_0306	0.3070317691272265
msp_0307	0.446498151290918
msp_0308	0.331489794166881
msp_0309	0.08208057575428197
msp_0311	0.05106413110341774
msp_0312	0.0977729296698649
msp_0313	0.1653042950557881
msp_0314	0.006618984225325898
msp_0315	0.08511355247411698
msp_0316	0.034912959804103236
msp_0317	0.13540968738941145
msp_0318	0.26772431861303053
msp_0319	0.1456189764551047
msp_0321	0.026069689205438635
msp_0322	0.08361775729924986
msp_0323	0.0019603469463849404
msp_0324	0.1032631884205657
msp_0325	0.14339272182633686
msp_0326	0.0
msp_0327	0.032188889458860184
msp_0328	0.2291701987411569
msp_0329	0.0027932629736795887
msp_0330	0.04924562023478442
msp_0331	0.7968860263167769
msp_0333	0.08982435197142953
msp_0334	0.07338506172793742
msp_0335	0.1570515517491783
msp_0336	0.011145420505997
msp_0337	0.4067577853905087
msp_0338	0.08881102487015848
msp_0339	0.0517536765023064
msp_0340	0.25700653890664543
msp_0341	0.0364299561549534
msp_0342	0.35581288343468115
msp_0343	0.035200471465147626
msp_0344	0.01707308800544285
msp_0345	0.05065366174797466
msp_0346	0.6044692778007902
msp_0347	0.0030237418880722324
msp_0348	0.16504111258282295
msp_0349	0.0
msp_0350	0.04158176918144607
msp_0352	0.04254046506056511
msp_0353	0.23689097839392143
msp_0354	0.08195942599246843
msp_0355	0.0
msp_0356	0.24574628207133087
msp_0357	0.45888639507402074
msp_0358	0.0
msp_0359	0.19536142452470845
msp_0360	0.426360985048476
msp_0361	0.01581854584514012
msp_0362	0.05261624923354356
msp_0363	0.03273816781339735
msp_0364	0.7038508589590574
msp_0365	0.017142433351063982
msp_0366	0.05171465562525863
msp_0367	0.0
msp_0368c	0.12442380375993906
msp_0369	0.25294766632040594
msp_0370	0.010715530738992006
msp_0372	0.0
msp_0373	0.2627161332814685
msp_0374	0.04536034494294384
msp_0375	0.11686443126941173
msp_0376	0.0429814346717527
msp_0377	4.936917813817369e-09
msp_0378	0.17215619054577844
msp_0379	0.044999153203907225
msp_0380	0.7766444873372056
msp_0381	0.20146684079764843
msp_0382	0.03271709294875833
msp_0383	0.01519008953880101
msp_0384	0.027691978856185056
msp_0385	0.4796540142317277
msp_0386	0.035945896241783494
msp_0387	0.018921096189940343
msp_0388	0.5965935075117076
msp_0389	0.20435167928116724
msp_0390	0.04075440786341908
msp_0391	0.12761942020460013
msp_0392	0.0613162973796806
msp_0393	0.10474567576075818
msp_0395	0.01770387122470178
msp_0396	0.07392577914988806
msp_0397	0.08808953207465776
msp_0398	0.008657345416584382
msp_0399	0.08311529060110234
msp_0400	0.0
msp_0401	0.02808179448251086
msp_0402	0.022384780027910292
msp_0403	0.7184525023233653
msp_0404	0.16794549863568037
msp_0405	0.024414723296004106
msp_0407	0.1785161680903692
msp_0408	0.30588417636033594
msp_0409	0.020965234267898012
msp_0410	0.1080018895659115
msp_0411	0.04879201103889613
msp_0412	0.13077353688993743
msp_0413	0.0
msp_0414	0.009661621462185414
msp_0416	0.07487249446597438
msp_0417	0.017426578327417345
msp_0418	0.12938845592095694
msp_0419	0.16146799262088768
msp_0420	0.0
msp_0422	0.1153850267246163
msp_0423	0.011924602453670706
msp_0424	0.10941110870141255
msp_0425	0.07143720293162661
msp_0426	0.13421716990074817
msp_0428	0.0
msp_0429	0.07471185571389813
msp_0430	0.19745852193213748
msp_0431	0.0637180399451671
msp_0432	0.31519479799509226
msp_0433	0.02451008977146368
msp_0434	0.0
msp_0435	0.13437729429280018
msp_0436	0.5312742105589398
msp_0437c	0.05395611022816337
msp_0439	0.15167118560999948
msp_0440	0.13075825812763522
msp_0441	0.04522335009912342
msp_0442	0.27059527878539696
msp_0443	0.0
msp_0444	0.0418420286769914
msp_0445	0.01921119719991059
msp_0446c	0.2621711890965206
msp_0447	0.1804856021971614
msp_0448	0.23102752679239066
msp_0449	0.07054981940809923
msp_0450	0.06875233594176801
msp_0451	0.0033457736528782313
msp_0452	0.1046959540387207
msp_0453	0.07627705740357593
msp_0454	0.12978579462664494
msp_0455	0.065156581546067
msp_0456	0.12507470325267536
msp_0457	0.40234731039352273
msp_0458	0.11386224031824421
msp_0459	0.0
msp_0460	0.10587989285157404
msp_0461	0.12861222257033778
msp_0462	0.04219383099819012
msp_0463	0.22045449477873574
msp_0464	0.10848846375356128
msp_0465	0.02470046145203142
msp_0466	0.08052671377365746
msp_0467	0.537893029034051
msp_0468	0.5914910948746345
msp_0469c	0.057914539935431456
msp_0470	0.0
msp_0471	0.408164876751913
msp_0472	0.010490087626049558
msp_0473c	0.10893840788890269
msp_0474	0.10741171327796098
msp_0475	0.12401959411193327
msp_0476	0.03580901916393671
msp_0477	0.33889389829286304
msp_0478	0.7230581472145055
msp_0479	0.02729917270066932
msp_0480	0.36881763137125473
msp_0481	0.0
msp_0482	0.19983922144845506
msp_0484	0.3551086724529438
msp_0486	0.059515324624396605
msp_0487	0.11281488058486597
msp_0488	0.06719050308233752
msp_0489	0.04012429298892653
msp_0490	0.07856094203480671
msp_0491	0.02029813389682481
msp_0492	0.013116403096323191
msp_0493	0.02095245320817758
msp_0494	0.046589741532328595
msp_0496	0.013670005520364441
msp_0497	0.4020637749965001
msp_0498	0.011921041109502019
msp_0499	0.0
msp_0500	0.012578623527145111
msp_0501	0.05183592704465871
msp_0502	0.0
msp_0503	0.06080199490409891
msp_0504	0.008543898016248002
msp_0505	0.04369128641693682
msp_0506	0.40341710644174056
msp_0507	0.133432057293881
msp_0508	0.0012229639544439881
msp_0509	0.4982656638226133
msp_0510	0.26073696951360326
msp_0511	0.10182938472245316
msp_0512	0.003346404474138088
msp_0513	0.016924685937674204
msp_0515	0.02467909248508891
msp_0516	0.0004609938607807488
msp_0517	0.05692392553314458
msp_0518	0.12088301169604733
msp_0521	0.22622425665290322
msp_0522	0.7532067190762216
msp_0524	0.051124514973468656
msp_0525	0.05132227346550183
msp_0526	0.057980505182212504
msp_0527	0.02885595771794897
msp_0528	0.017086218222848164
msp_0529	0.021322034220946952
msp_0530	0.5116896439632147
msp_0532	0.06973290671270421
msp_0533	0.03985895924608819
msp_0534	0.14818901977925078
msp_0535	0.20247682547619525
msp_0536	0.08852103684061904
msp_0537	0.016985754475070725
msp_0538	0.2436071320809066
msp_0539	0.0
msp_0540	0.016953110985282082
msp_0541	0.046217011659987435
msp_0542	0.1619044962167743
msp_0543c	0.015546402116327537
msp_0545	0.41281626840440444
msp_0546	0.021174087283445074
msp_0547	0.06415046052719525
msp_0548	0.01685084844507268
msp_0550	0.043095675695778414
msp_0551	0.03142955267941303
msp_0552	0.1953540667831493
msp_0553	0.18038814470622241
msp_0554	0.03917507036167156
msp_0555	0.10964141481802599
msp_0556	0.03485053067791893
msp_0558	0.0719072930874538
msp_0559	0.07681311056667633
msp_0560	0.06902915963757379
msp_0561	0.14732975980516
msp_0562	0.12218493303805751
msp_0563	0.04191994534601349
msp_0564	0.25261299876900173
msp_0565	0.18894544500292734
msp_0566	0.04324773032804837
msp_0567	0.12403751521633467
msp_0568	0.0
msp_0569	0.034348367564909665
msp_0570	0.1365934915682183
msp_0571	0.0
msp_0572	0.2356762424792016
msp_0573	0.5844087129197182
msp_0574c	0.019158029510163602
msp_0575	0.04256918058264406
msp_0576	0.19096984919672047
msp_0577	0.03388760003294938
msp_0578	0.01934678250907576
msp_0579	0.059848562380634365
msp_0580	0.0
msp_0581	0.09191186478721941
msp_0583	0.19550299888205236
msp_0584	0.09152709721824327
msp_0585	0.18903407249047557
msp_0586	0.1088897471999294
msp_0587	0.020184027248438194
msp_0588	0.10851026111873988
msp_0591	0.5152684947231932
msp_0592	0.06667746928914324
msp_0594	0.07507618858115012
msp_0595	0.3239595389693742
msp_0596	0.03735606462150682
msp_0597	0.017088904001997113
msp_0598	0.026282227137529594
msp_0599	0.12043846070055172
msp_0600c	0.10644992392664931
msp_0601c	0.0
msp_0602c	0.1862663517993505
msp_0603c	0.03815254883913047
msp_0604	0.08935960081958552
msp_0605	0.09314938699711371
msp_0606	0.0
msp_0607	0.0
msp_0608	0.03232930970356077
msp_0610	0.07555408580480424
msp_0611	0.01713314364561576
msp_0612	0.11308277113643579
msp_0613	0.1373510937807423
msp_0614	0.0
msp_0615	0.061600207999880086
msp_0616	0.03771227230505071
msp_0617	0.022454508928441044
msp_0618	0.061488266046929925
msp_0619	0.011103977783600125
msp_0620	0.023255626682770345
msp_0621	0.8168971130986925
msp_0622	0.14298073884753965
msp_0623	0.28932513620568956
msp_0624	0.09988730085312501
msp_0625	0.08763581727303597
msp_0626	0.19326660367385226
msp_0627	0.1252509936578412
msp_0628	0.0720942056972188
msp_0629	0.047743888690893736
msp_0630	0.20620120461434857
msp_0631	0.013965027128993033
msp_0632	0.004500877126433617
msp_0633	0.11648091966880036
msp_0634	0.10835721069232761
msp_0635	0.01698427760129597
msp_0636	0.00580523664346515
msp_0637	0.11709892927412821
msp_0638	0.02030616661244636
msp_0639	0.30682590573718405
msp_0640	0.011990835799711495
msp_0641	0.05143505939947772
msp_0642	0.022536320466405375
msp_0643	0.2067440809652039
msp_0644	0.015319591855819183
msp_0645	0.02662369553518038
msp_0646	0.0
msp_0647	0.46313666453476077
msp_0648	0.15465941472193123
msp_0650	0.12223264175321678
msp_0651	0.05179731236826747
msp_0652	0.10934077412712345
msp_0653	0.0
msp_0654	0.12527884319881802
msp_0655	0.32384721174147385
msp_0656	0.0
msp_0657	0.011287922910232074
msp_0658	0.0
msp_0659	0.051907437477865366
msp_0660	0.06592054092263726
msp_0662	0.06220749503910274
msp_0663	0.03830974141457967
msp_0665	0.035845707206709744
msp_0666	0.1087498718388625
msp_0667	0.05009645076353223
msp_0668	0.01703101276658309
msp_0669	0.020359132348216232
msp_0670	0.137620357072789
msp_0671	0.02190874481516592
msp_0672	0.05033323748783156
msp_0673	0.025280168784824184
msp_0674	0.06793773168640087
msp_0675	0.18739681634413555
msp_0676	0.06697591796104967
msp_0677c	0.043292759696654456
msp_0678	0.02938546455226503
msp_0679	0.17502198461121773
msp_0681	0.0
msp_0682	0.0
msp_0683	0.0321894909594716
msp_0685	0.158524849406127
msp_0686	0.03014406507642865
msp_0688	0.027144360570175056
msp_0689	0.06571672460303314
msp_0690	0.013715295104709261
msp_0691	0.08374135477467512
msp_0692	0.009150945448850601
msp_0693	0.12275957318463916
msp_0695	0.0
msp_0696	0.07378947935229059
msp_0697	0.22878326978700314
msp_0698	0.2637956036717953
msp_0699	0.005638433957064801
msp_0700	0.10480257068069719
msp_0701	0.09533385909159572
msp_0703	0.0
msp_0704	0.0
msp_0705	0.005426938308547022
msp_0706	0.022839880994568868
msp_0707	0.12049331149237683
msp_0709	0.0488966002554951
msp_0710	0.0
msp_0711c	0.04499285861598788
msp_0712	0.057828151220620065
msp_0713	0.7558264044871931
msp_0715c	0.008726967892730784
msp_0716	0.07304486960777719
msp_0719	0.0025824118791028163
msp_0720	0.0
msp_0721	0.0
msp_0722	0.4590702834632587
msp_0723	0.09428870428918695
msp_0724	0.011852834735219205
msp_0725	0.03839800475437732
msp_0726	0.0
msp_0727	0.007166203591713867
msp_0728	0.1803363086926653
msp_0729	0.017133729864487936
msp_0730	0.02361773879290638
msp_0732	0.0020843904944389635
msp_0733	0.01782265848015799
msp_0734	0.09887413294433835
msp_0735	1.1939331846141007e-08
msp_0737	0.04333317188558671
msp_0738	0.0
msp_0739c	0.14310083798131087
msp_0740	0.22422535763192836
msp_0741	0.013756195616828297
msp_0742	0.7923559249979394
msp_0745	0.02137356523555944
msp_0746	0.00244438257406974
msp_0747	0.1427109774151388
msp_0748	0.03924641930871639
msp_0749	0.07579856778855543
msp_0750	0.03911365201565142
msp_0751	0.15317186085301085
msp_0752	0.0
msp_0754c	0.06955651979635193
msp_0756	0.006130326027553915
msp_0757	0.026864172276872107
msp_0758	0.021429245405657108
msp_0759	0.02940435182383323
msp_0760	0.05672701751344301
msp_0761	0.1984708336049461
msp_0762	0.011776036450747162
msp_0763	0.24330578070695585
msp_0764	0.04114919814790928
msp_0765	0.001983605252484892
msp_0766	0.1680954908849128
msp_0767	0.27925453645017734
msp_0768	0.09404920768983466
msp_0769	0.6104245409695283
msp_0770	0.18106203768648638
msp_0771	0.0
msp_0772	0.37797113660209797
msp_0773	0.11278215859057913
msp_0774	0.0
msp_0775	0.03131319271049793
msp_0776	0.16541998999525212
msp_0777	0.12660826686028562
msp_0778	0.0
msp_0779	0.044216619127305186
msp_0780	0.16136764605769932
msp_0781	0.03823917565096733
msp_0782	0.0
msp_0783	0.0
msp_0784	0.03220222074356876
msp_0785	0.09880618902589323
msp_0787	0.022568881363480387
msp_0788	0.012063584633798334
msp_0790	0.04234775668362275
msp_0791	0.07418223457150407
msp_0792	0.04426204986203189
msp_0793	0.011826852428459584
msp_0794	0.2805548724643013
msp_0795	0.01957118086935073
msp_0796	0.0
msp_0797	0.0
msp_0798	0.020319070215020645
msp_0800	0.06492439649250585
msp_0801	0.02443234094181406
msp_0802	0.0
msp_0803	0.0
msp_0804	0.016929671842336992
msp_0806	0.03086132862295088
msp_0807	0.017044550754335763
msp_0808	0.05132345013178508
msp_0809	0.04940262202569386
msp_0810	0.0
msp_0811	0.010322476871464446
msp_0812	0.03446014948778514
msp_0814	0.14979439265333114
msp_0815	0.007199235005579254
msp_0816c	0.09747939731661508
msp_0817	0.01046031308087142
msp_0818	0.08037471138619284
msp_0819	0.0
msp_0820	0.21066112247943886
msp_0821	0.08971098817460228
msp_0822	0.0
msp_0823	0.05174789050955889
msp_0824	0.007172873200561014
msp_0826	0.03409074229023844
msp_0827	0.04028865865315036
msp_0828	0.1721481023811173
msp_0829	0.0
msp_0830	0.012064322744696767
msp_0831	0.12627698694486747
msp_0832	0.2390790743412576
msp_0833	0.2923236057162057
msp_0835	0.07144558132069263
msp_0836	0.007196903701344936
msp_0837	0.004605246800051787
msp_0838	0.0
msp_0839	0.0
msp_0840	0.12083836323820649
msp_0841	0.15810063941053284
msp_0842	0.07290440252814216
msp_0843	0.08881261018794114
msp_0844c	0.2689740013104004
msp_0845	0.05707302668123442
msp_0846	0.011849600235840753
msp_0847	0.0022769222867839527
msp_0848	0.03481369523259216
msp_0850	0.17163633918151316
msp_0851	0.0011953502243165796
msp_0852	0.13198368684858047
msp_0853c	0.12628734383704218
msp_0854	0.11667975743678123
msp_0855	0.07310703617753977
msp_0856	0.005059334249875367
msp_0858	0.08723926304656532
msp_0859	0.047285801506921674
msp_0860	0.05769386500696171
msp_0861	0.35066548144498905
msp_0863	0.0
msp_0864	0.7912458219636924
msp_0865	0.06715931893698458
msp_0867	0.16564341816898426
msp_0868	0.030132159703400347
msp_0869	0.0
msp_0871	1.2139275279802556e-08
msp_0872	0.031175701125247906
msp_0873	0.09392419890426808
msp_0874	0.002560181944078034
msp_0875	0.012047775776575875
msp_0876	0.14036441189033352
msp_0877	0.3844088226419244
msp_0878	0.0902305273039013
msp_0879	0.27993193254874515
msp_0881	0.0385108356924844
msp_0883	0.38408795283801
msp_0884	0.5386397868252996
msp_0885	0.038417476319768606
msp_0886	0.0
msp_0887	0.06850470263146809
msp_0890c	0.08179899634905949
msp_0891	0.029454773505789806
msp_0892	0.029322044980119463
msp_0893	0.6055566223687944
msp_0895	0.020373039309949815
msp_0896	0.038253535060613034
msp_0897	0.052551287156461346
msp_0898	0.0961293282434505
msp_0899	0.0
msp_0900	0.0
msp_0901	0.030077706324132265
msp_0902	0.016936249317466737
msp_0903	0.1400856863055781
msp_0904	0.005657548192777426
msp_0906	0.38233783392754167
msp_0907	0.03881885801685842
msp_0908	0.16104105520210404
msp_0909	0.017115667693832274
msp_0910	0.09820306228330047
msp_0911	0.01831983972434403
msp_0912	0.01719558369969396
msp_0913	0.0
msp_0914	0.18406305354747488
msp_0916	0.32523698952613583
msp_0917	0.11724043455793286
msp_0918	0.0
msp_0919	0.1002263429636029
msp_0922	0.11537962559769915
msp_0924	0.04465316066765899
msp_0925	0.421872153267401
msp_0926	0.06060495001935974
msp_0927	0.04916354106408747
msp_0928	0.05274806727989601
msp_0929	0.09833184137858718
msp_0930	0.5003435880065693
msp_0931	0.10163171449689878
msp_0932	0.18061706434914424
msp_0933	0.0430245564134303
msp_0935	0.18762305025107626
msp_0937	0.09124955037346881
msp_0938	0.051718887600909015
msp_0939	0.015591330787681722
msp_0941	0.0
msp_0942	0.03138801062195424
msp_0943	0.03861987648411575
msp_0944	0.03295915941257865
msp_0945	0.1527611759441014
msp_0946	0.0504039292983253
msp_0947	0.04305916416532943
msp_0948	0.08456455152179726
msp_0949	0.11056158217353254
msp_0950c	0.09987554415579325
msp_0951	0.0
msp_0952	0.015308765313268111
msp_0953	0.051764699402391444
msp_0954	0.0
msp_0955	0.0
msp_0957	0.0
msp_0958	0.021370523558614803
msp_0959	0.04810333467395474
msp_0960	0.01775854565880048
msp_0961	0.009942606766110794
msp_0963c	0.0645994994637122
msp_0964	0.056292870993815046
msp_0965	0.016944851210707292
msp_0966	0.07501568065424029
msp_0967	0.009425410723309446
msp_0969	0.16480389574447335
msp_0970	0.1565075496937554
msp_0972	0.05029825035257034
msp_0973	0.0
msp_0974c	0.0495862155367441
msp_0975	0.007178277236909546
msp_0976	0.024653076170384126
msp_0977	0.4883403438428141
msp_0978	0.02455328227616069
msp_0979	0.0478861709447404
msp_0980	0.04603854470987026
msp_0981	0.03241713120444757
msp_0982	0.14519795827315
msp_0983	0.08278425155392401
msp_0984	0.0
msp_0985	0.012062363876840388
msp_0986	0.32954979862445993
msp_0987	0.029486431901966342
msp_0988	0.0
msp_0990	0.005396490595402194
msp_0992	0.055052557925225426
msp_0993	0.016991476841937848
msp_0995	0.07058414485346134
msp_0996	0.028324545892746755
msp_0998	0.022394691870211644
msp_1001	0.004248576079680954
msp_1002	0.0
msp_1003	0.07637278568012612
msp_1004	0.0
msp_1005	0.010529050421897636
msp_1006	0.1770371304360688
msp_1007	0.020365961830709076
msp_1008	0.0
msp_1009	0.22783263572272736
msp_1010	0.0
msp_1011	0.0017863252081691645
msp_1012	0.518394397574172
msp_1013	0.2999544775731634
msp_1014	0.09826904839548445
msp_1016	0.0
msp_1017	0.027153850741821608
msp_1018	0.07296348778784856
msp_1019	0.025563477041852613
msp_1021	0.23463810408813732
msp_1022	0.11356815564141672
msp_1023	0.0
msp_1024	0.07282769850352115
msp_1026	0.0
msp_1027	0.05878731549218865
msp_1028c	0.05615194746664561
msp_1029	0.016960429844987933
msp_1030	0.0
msp_1031	0.1757420529295769
msp_1032	0.08131397296152308
msp_1033	0.011978215198588322
msp_1034	0.03124995867181449
msp_1037	0.03586406950475995
msp_1038	0.043782303394512403
msp_1039	0.0847254823821045
msp_1040c	0.02654314822266561
msp_1041	0.007254583242002871
msp_1042	0.03867572862858246
msp_1043	0.027565671907890017
msp_1044	0.01927674673155868
msp_1045	0.0
msp_1046	0.13200656917574796
msp_1047	0.012125476046872308
msp_1048	0.029077230176109102
msp_1049	0.0665936302801799
msp_1050	1.1919627856589916e-08
msp_1051	0.043211079210035044
msp_1052	0.029763365991930305
msp_1053	0.10983250477497776
msp_1054	0.06884223882207706
msp_1056	0.06697236103736373
msp_1057c	0.09930139776148589
msp_1058c	0.11187570576899733
msp_1059c	0.0
msp_1060c	0.9010950717922112
msp_1061c	0.03210427644949012
msp_1062	0.16415170301195442
msp_1063c	0.005921566665749936
msp_1064	0.0
msp_1066	0.00718030845318611
msp_1067	0.0
msp_1068	0.007175541767612496
msp_1069	0.09106758598029772
msp_1070	0.27917058603126377
msp_1071	0.017137866637470626
msp_1072	0.0
msp_1074	0.0
msp_1076	0.13502145544340366
msp_1077	0.03626496882406869
msp_1078	0.3032198374067497
msp_1081	0.08502828754429462
msp_1082	0.06439907516769182
msp_1084	0.05690911236589566
msp_1085	0.011193423196291075
msp_1086	0.10403918510703178
msp_1088	0.03782805385204843
msp_1089	0.2749879302270108
msp_1090	0.0076756634477860314
msp_1091	0.019153773365392795
msp_1093	0.02893863087839338
msp_1094	0.04497296202207844
msp_1095	0.0
msp_1096	0.033981151009928115
msp_1097	0.012045673524882842
msp_1098	0.057582445358153884
msp_1099c	0.0
msp_1100	0.10262718309266568
msp_1101	0.06494261457698025
msp_1102	0.016936009627291852
msp_1103	0.06042409440857478
msp_1104	0.0
msp_1106	0.0
msp_1107	0.016938944180476933
msp_1109	0.0
msp_1110	0.0
msp_1111	0.13431270618196978
msp_1112	0.0
msp_1113c	0.0
msp_1114	0.6097212848181773
msp_1115	0.04709202410858639
msp_1116	0.0
msp_1117	0.0
msp_1118	0.006918810164539622
msp_1120	0.14823952777600796
msp_1122	0.020375647329946057
msp_1123	0.0
msp_1124	0.0
msp_1125	0.14367020996000587
msp_1126	0.07912619734709611
msp_1127	0.25171245889890154
msp_1128	0.012528662681066862
msp_1129	0.007178078678107719
msp_1131	0.024436927887509702
msp_1132	0.07507085149135359
msp_1133	0.0
msp_1134	0.02613499323457129
msp_1135	0.0
msp_1137	0.0
msp_1138	0.06525029064398534
msp_1139	0.009207631474714309
msp_1140	0.02936873824896615
msp_1141	0.0
msp_1142	0.051729898466216825
msp_1143	0.25052419069933135
msp_1144c	0.5826140290867289
msp_1145	0.02556750152481925
msp_1146	0.09152548760722166
msp_1147	0.04598158961287673
msp_1149	0.0
msp_1150	0.04253109551518987
msp_1151	0.0
msp_1153	0.0849157213238188
msp_1155	0.0290852641185658
msp_1156	0.004600924501096439
msp_1157	0.0
msp_1158	0.03009499036992217
msp_1159	0.046541426697648165
msp_1160	0.06151576186609404
msp_1161	0.0
msp_1162	0.0
msp_1163	0.07340445603671467
msp_1164	0.0
msp_1165	0.020314578685240954
msp_1166	0.01924714365854944
msp_1167	0.029365029068799987
msp_1168	0.14687956362702853
msp_1170	0.07364831238011485
msp_1171	0.06264946304447933
msp_1172	0.05042493892141548
msp_1173c	0.4159322724036005
msp_1175	0.0
msp_1176	0.03755211394964936
msp_1177	0.27599101032023865
msp_1179	0.023194374676315542
msp_1180	0.05788020014946994
msp_1181	0.05846002120474471
msp_1182	0.06374324404387925
msp_1184	0.0
msp_1185	0.08240677201257768
msp_1187	0.0
msp_1188	0.004532595096885146
msp_1189	0.024151318942353964
msp_1191c	0.04361583382385338
msp_1192	0.017008327780493174
msp_1193	0.16273331884791525
msp_1195	0.014844486838018298
msp_1196	0.07390599830041467
msp_1197	0.0
msp_1198	0.021685449137833976
msp_1200	0.02274618122288331
msp_1201	0.045300671041007046
msp_1202	0.03381746558906391
msp_1203	0.0
msp_1204	0.03824242579540031
msp_1205	0.001248423082336861
msp_1206	0.04387269388924793
msp_1209	0.0
msp_1210	0.020314965160513527
msp_1211	0.0
msp_1213	0.012048375488256156
msp_1214	0.02324612490272995
msp_1215	0.09958529437083942
msp_1217	0.012681506657025162
msp_1218	0.04609389778987733
msp_1219	0.08571845172259394
msp_1220	0.20808969753747733
msp_1221	0.012083581779792544
msp_1222	0.07350769926455569
msp_1225	0.017046720290575714
msp_1227c	0.051747630651091614
msp_1228	0.04056742271171624
msp_1230	0.0
msp_1231	0.0
msp_1232	0.0
msp_1234	0.1925628921207739
msp_1235	0.0
msp_1236	0.4537217882455769
msp_1237	0.02273844607052889
msp_1238	0.19941820517012
msp_1239	0.0
msp_1240	0.0223585947512161
msp_1241	0.0
msp_1243	0.03213362214193213
msp_1244	0.3802479105303337
msp_1245	0.01552228178458904
msp_1246	0.048895935331913616
msp_1247	0.02982165609353859
msp_1248	0.031837164348225734
msp_1250	0.04211632607785712
msp_1251	0.016550422273225087
msp_1252	0.0012354783521974846
msp_1253	0.02534775656931037
msp_1254	0.07317835958556201
msp_1256	0.04838135803681719
msp_1257	0.03213518610129273
msp_1258	0.07058555916672311
msp_1259c	0.03890325026501676
msp_1261	0.04048344718804676
msp_1262	0.0
msp_1264c	0.029286232603879653
msp_1265	0.11367769108020855
msp_1268	0.08911337734251044
msp_1269	0.024683972712451804
msp_1270	0.30324072770836036
msp_1271	0.0
msp_1274	0.08422658347653626
msp_1275	0.030671228509435502
msp_1276	0.0
msp_1279	0.32783960916394167
msp_1280	0.0
msp_1282	0.05128538182256226
msp_1283	0.0
msp_1284	0.04604893759744461
msp_1285	0.039606647745204976
msp_1286	0.0
msp_1287	0.2833446930113544
msp_1288	0.0
msp_1290	0.029737406111265893
msp_1291	0.10447684870469544
msp_1292	0.042852261476234735
msp_1293	0.09864867136453026
msp_1295	0.019353993762777483
msp_1296c	0.05753302539018167
msp_1299	0.21199154433234044
msp_1300c	0.19324552559304375
msp_1302	0.19612317339947244
msp_1304	0.0
msp_1305	0.027414613494813597
msp_1307	0.0
msp_1308	0.10331560875791833
msp_1309	0.0
msp_1310	0.03761940284740262
msp_1311	0.017732480184668328
msp_1312	0.01006364815587394
msp_1313	0.07855288190040897
msp_1315	0.08412344964156598
msp_1317	0.0
msp_1318	0.032318334564738815
msp_1320c	0.0
msp_1322	0.029741814901860716
msp_1323	0.2551083790252396
msp_1324	0.0
msp_1325	0.34747998388341333
msp_1327	0.08220602795008347
msp_1328	0.0
msp_1329	0.10243502933299825
msp_1331	0.006547631512459186
msp_1332	0.011846286012639902
msp_1333	0.07403520104688856
msp_1335	0.06883861168249548
msp_1336	0.10217166348339281
msp_1337c	0.028997462196096346
msp_1339	0.4301313541718317
msp_1340	0.02238230712697856
msp_1341	0.1763168402109866
msp_1342	0.010079412713250165
msp_1343	0.06457526210795386
msp_1345c	0.0
msp_1347c	0.049001340772959714
msp_1348	0.0
msp_1349	0.8962367941376024
msp_1351	0.003358057566389192
msp_1353	0.031508765458584234
msp_1354	0.0
msp_1355	0.019394111197530133
msp_1356	0.45654303308049893
msp_1357	0.005469055460093734
msp_1358	0.0437669731418588
msp_1359	0.0
msp_1360	0.06824104452181845
msp_1361	0.015947074797143444
msp_1362	0.034271380561610415
msp_1363	0.0
msp_1364	0.007176085612693477
msp_1365	0.159416169209961
msp_1366	0.029464430361575988
msp_1367	0.0
msp_1369	0.0
msp_1370	0.0
msp_1372	0.01275299587856741
msp_1373	0.025968724529247377
msp_1374	0.0
msp_1376	0.0
msp_1377	0.10440416467610812
msp_1378	0.0
msp_1379	0.01894861450285783
msp_1380	0.0
msp_1381	0.8168634132465242
msp_1382	0.0
msp_1384	0.01613428333593428
msp_1385	0.12321647144206835
msp_1387	0.0
msp_1388	0.10275418790561278
msp_1389	0.02933885753869826
msp_1393	1.1905434054900373e-08
msp_1395	0.0
msp_1396c	0.0235203028958234
msp_1397c	0.022294431163393278
msp_1398	0.0
msp_1399	0.05947002623750895
msp_1400	0.011852218639866834
msp_1402	0.07144382701009815
msp_1403	0.12975289807373783
msp_1404	0.06741997028893072
msp_1405	0.13589940182537996
msp_1407	1.2137417163179028e-08
msp_1408	0.0
msp_1409	0.020413080184822168
msp_1410	0.04713653221613337
msp_1412	0.01513106185165346
msp_1413	0.04933560754654958
msp_1417	0.0
msp_1418c	0.7399488323290117
msp_1420	0.07852547636607551
msp_1421	0.020345513361878318
msp_1422	0.01710456497921766
msp_1424	0.0
msp_1427	0.0
msp_1428	0.007451023268849658
msp_1432	0.009585539528155872
msp_1434	0.0
msp_1435	0.011487422239405399
msp_1437	0.069936370551521
msp_1438	0.032104398332222006
msp_1439	0.0
msp_1440	0.01186085700464048
msp_1441c	0.020429305831281774
msp_1442	0.0
msp_1443	0.0375291635499776
msp_1444	0.05567306205793272
msp_1447	0.02852996195058374
msp_1449	0.0
msp_1450	0.0
msp_1451	0.02594720023431132
msp_1452	0.0
msp_1453	0.47597649141839476
msp_1454	0.11998319781600207
msp_1455	0.0
msp_1456c	0.1235037335898737
msp_1457	0.0
msp_1458	0.0
msp_1459	0.027763782169715843
msp_1460	0.0
msp_1461	0.2077713007700958
msp_1462	0.03279425247392529
msp_1464	0.018124288947440968
msp_1465	0.14624061559352347
msp_1466	0.0
msp_1467	0.01691093693893644
msp_1468	0.01701914274365772
msp_1469	0.009935965162859167
msp_1471c	0.042083419668467785
msp_1472c	0.05578880792880111
msp_1473c	0.13232011195415408
msp_1474	0.09072673518793091
msp_1476	0.0
msp_1477	0.056701953412375466
msp_1478	0.021377040671717893
msp_1479	0.14381517652239495
msp_1481	0.04549857483623884
msp_1482	0.012056272763500383
msp_1483	0.03764998250793596
msp_1484	0.03494949485642358
msp_1485	0.01261190868251454
msp_1486	0.020274755159914476
msp_1489c	0.3279081863204581
msp_1491	0.007174463798851889
msp_1492	0.22695257044081957
msp_1493	0.019356135089726056
msp_1494c	0.042909057963937965
msp_1497	0.007215755036451223
msp_1500	0.0
msp_1502	0.03994753308093671
msp_1503c	0.007185627180133736
msp_1509	0.03069693779281176
msp_1510c	0.0
msp_1511c	0.00032457848616402886
msp_1512	0.0
msp_1513	0.039620874651097655
msp_1515	0.30758309976145204
msp_1516	0.018726472521819748
msp_1519	0.02687015062262655
msp_1520	0.022247980081602493
msp_1522	0.07241329526873107
msp_1523	0.01916961582527193
msp_1524	0.011829746345661694
msp_1525	0.024622687662175336
msp_1526	0.0
msp_1527	0.028845192428734876
msp_1528	0.011818473396789196
msp_1529	0.0
msp_1530c	0.022922781440562073
msp_1531c	0.09681037995173125
msp_1533	0.09156359656025922
msp_1535	0.0
msp_1538	0.007663851983293289
msp_1539	0.0
msp_1540	0.0
msp_1541	0.14508470813808774
msp_1542	0.0071892811381256885
msp_1543	0.190379431650087
msp_1545	0.06923093392849494
msp_1548	0.06931566866984397
msp_1549	0.024770721636705087
msp_1550	0.09493058604692758
msp_1551	0.001262343473984231
msp_1552	0.0712319057683627
msp_1553	0.026339940938478582
msp_1556	0.013741892986981934
msp_1557	0.0
msp_1558	0.07972398418901608
msp_1559c	0.0
msp_1562	0.25096346524044844
msp_1564	0.13896343495854727
msp_1565	0.0
msp_1567	0.06859908925758927
msp_1568	0.05551667694134545
msp_1570	0.06160364488561413
msp_1571c	0.0656173632995421
msp_1572	0.14510897918016263
msp_1575	0.040910692516530955
msp_1576	0.0
msp_1578c	0.0
msp_1579c	0.06328197712557317
msp_1581	0.1756841974563542
msp_1584	0.29363746971689436
msp_1587	0.03491247389581521
msp_1588	0.17466269588744548
msp_1589	0.10329187030566549
msp_1590c	0.14277532706047918
msp_1592	0.08161364285647006
msp_1596	0.002157756821465995
msp_1598	0.03236476277537688
msp_1599	0.06965899502983859
msp_1600	0.015507235336143026
msp_1601	0.06349210427334886
msp_1603c	0.36345597736419627
msp_1604	0.0
msp_1605	0.011962629882246164
msp_1606c	0.021266934119674848
msp_1607c	0.0
msp_1608c	0.10991287724527382
msp_1609c	0.03666477175393832
msp_1610	0.011128859831198218
msp_1611	0.011855591367103102
msp_1614	0.0
msp_1617	0.049064535652862916
msp_1618	0.0
msp_1621	0.03598397812236347
msp_1622	0.017804116431719804
msp_1624	0.0
msp_1627	0.01180703556716857
msp_1628	0.032293893889303385
msp_1629	0.0
msp_1632	0.023081869839513446
msp_1634	0.015222525611995271
msp_1637	0.0
msp_1639	0.029364883126004316
msp_1641	0.48025689784012815
msp_1643c	0.18736610928455014
msp_1644	0.05128691973729545
msp_1646	0.0
msp_1647	0.0
msp_1648	0.0
msp_1649	0.01932889326777373
msp_1650	0.0
msp_1652	0.269026894514672
msp_1653	0.0493461498779493
msp_1654	0.0
msp_1655c	0.019285392316567992
msp_1656	0.0522514445364906
msp_1657	0.0259426458986466
msp_1658	0.0
msp_1659c	0.007178771578546422
msp_1660	0.0
msp_1662	0.022392962861071338
msp_1664	0.03230776686217534
msp_1665	0.037213273532868435
msp_1666	0.07281962466721145
msp_1667	0.0118278977451097
msp_1668	0.0
msp_1669	0.0
msp_1671c	0.1106949981177792
msp_1672	0.0774803997281532
msp_1673	0.12036312714824532
msp_1674	0.009989511576812144
msp_1675	0.011873292438525548
msp_1676	0.0
msp_1677	0.17125800122425566
msp_1678	0.0
msp_1679	0.003544849315436641
msp_1680	0.0
msp_1682c	0.14754380320140076
msp_1684	0.054499382318131166
msp_1686	0.0
msp_1687	0.0012619291791599115
msp_1689	0.0898744058470203
msp_1690	0.020422852649569143
msp_1693	0.0
msp_1696c	0.052670584906346796
msp_1697	0.18599177314641716
msp_1698	0.030051693980843907
msp_1699	0.01694958369019088
msp_1700	0.12271638188916796
msp_1702	0.029725475358342638
msp_1704c	0.12473007998757259
msp_1705	0.0449279219735561
msp_1706	0.0
msp_1708	0.007178858060191592
msp_1712	0.0485226400720745
msp_1713	0.0
msp_1714	0.06616635079681868
msp_1715	0.030414600545337126
msp_1717	0.0
msp_1718	0.0930570733282759
msp_1720	0.009554734938657343
msp_1723	0.0138574942273947
msp_1724	0.21366838927071113
msp_1728	0.0
msp_1729	0.0
msp_1732	0.04514267386592231
msp_1735	0.0
msp_1738	0.0
msp_1740	0.04742453086790595
msp_1741	0.0
msp_1743	0.011872334519381387
msp_1744	0.05800487781046807
msp_1745	0.0
msp_1747	0.0889131190760884
msp_1748	0.2881560892998012
msp_1749	0.0
msp_1750	0.02006459270641386
msp_1754	0.03454229383730024
msp_1759	0.0
msp_1763	0.04553498520410528
msp_1766	0.03393801355898582
msp_1767	0.020792089620866535
msp_1770	0.0
msp_1772c	0.024748756732475553
msp_1773	0.09252602767905634
msp_1775	0.0
msp_1776c	0.03281300908185116
msp_1777	0.021420938605953357
msp_1779c	0.0
msp_1780c	0.030310797991344365
msp_1782	0.2729849440415967
msp_1783	0.07444020812583974
msp_1784	8.413626152211861e-05
msp_1785	0.23346194567818826
msp_1786	0.09355903786984238
msp_1787	0.12481123975891828
msp_1788	0.16131810013347314
msp_1789	0.032177266405432
msp_1790	0.15479396608156157
msp_1793	0.12922459705950917
msp_1794	0.01803752230986381
msp_1799	0.03195443035215348
msp_1801	0.05558328434772001
msp_1802	0.02187868102226825
msp_1805	0.04665241261558246
msp_1808	0.036560872429891304
msp_1810	0.19544900617825392
msp_1814	0.05554497324073367
msp_1816	0.11594861922435148
msp_1817	0.001262680941986408
msp_1820	0.04679520196702631
msp_1826	0.0
msp_1829	0.0
msp_1830	0.0
msp_1831	0.0
msp_1834	0.008557319405559411
msp_1840	0.016746233649711114
msp_1844	0.019261854572860386
msp_1845	0.016771438765210173
msp_1846	0.03267671538696513
msp_1847	0.025937456664551634
msp_1848	0.0
msp_1850	0.06911471132157461
msp_1851	0.0
msp_1852	0.035999595397857374
msp_1853	0.0
msp_1854	0.04448049685501478
msp_1855	0.019189011924037894
msp_1856	0.001243795407303215
msp_1858	0.0
msp_1861	0.016526286711486194
msp_1862	0.12344651679701447
msp_1864	0.02869328586556461
msp_1866	0.06327383541034438
msp_1868	0.0
msp_1869	0.08299355510252505
msp_1871	0.0
msp_1873	0.0
msp_1874	0.0
msp_1875	0.0
msp_1877	0.0
msp_1879	0.04312524142711946
msp_1881	0.016942389228773395
msp_1883	0.12386137418471667
msp_1884	0.07887473247955275
msp_1885	0.0
msp_1887	0.020285008489733823
msp_1888	0.0
msp_1889	0.0
msp_1892	0.0
msp_1893	0.01200453648696462
msp_1894	0.0
msp_1898	0.0
msp_1901	0.042868462827165575
msp_1903	0.0
msp_1905	0.019374166851184402
msp_1907	0.0
msp_1908	0.10824307532343212
msp_1910	0.0
msp_1912	0.018988595230910735
msp_1914	0.0
msp_1917	0.10501315161778123
msp_1919	0.052124927734227715
msp_1920	0.0
msp_1922	0.0
msp_1923	1.2210944078105968e-08
msp_1925	0.03217643810804473
msp_1927	0.01881065079886438
msp_1929	0.012746600568271637
msp_1930	0.013644186648946762
msp_1931	0.001511825782779681
msp_1932	0.09989375457018393
msp_1933	0.0556364767750753
msp_1934	0.0
msp_1935	0.0
msp_1936	5.006761322571644e-09
msp_1938	0.0
msp_1939	0.0
msp_1940	0.0
msp_1941	0.20725083193776717
msp_1942	0.0943870548207889
msp_1944	0.03214242170597731
msp_1945	0.0
msp_1946	0.05696032875868165
msp_1947	4.93242225729773e-09
msp_1948	0.12101425398571691
msp_1949	0.017667025403699743
msp_1956	0.0
msp_1964	0.1180083429283915
msp_1968	0.0
msp_1970	0.0
msp_1971	0.02697873351743475
msp_1975	0.0
msp_1976	0.011912137727070681
msp_1977	0.0907368054009083
msp_1982	0.029427537352902367
msp_1985	0.02043153203609156
msp_1986	0.0
msp_1988	0.0
msp_1991	1.2149010638988027e-08
msp_1994	0.019353532556084237
msp_2002	0.0
msp_2004	0.0
msp_2006	0.044883865421948006
msp_2012	0.0
msp_2028	0.017623014656627377
msp_2050	0.0
msp_2053	0.011926319071293226
msp_2054	0.0
msp_2066	0.0
msp_2074	0.0
msp_2078	0.0
msp_2111	0.0
msp_2127	0.0
msp_2133	0.044860160166709635
msp_2142	0.043074283360760406
msp_2159	0.08008146348095939
msp_2165	0.0
msp_2169	0.0
msp_2176	0.0
msp_2207	0.03209188552776972
msp_2209	0.0
msp_2212	0.016494462429079797
msp_2213	0.0244033272191714
msp_2214	0.18284529759549462
msp_2215	0.133147980063278
msp_2216	0.18182188166254876
msp_2217	0.05263013279687691
msp_2218	0.19979371571021734
msp_2219	0.21859876046233032
msp_2220	0.17967694085565017
msp_2222	0.06713162964458948
msp_2223	0.0017254188344299828
msp_2224	0.08613453741757415
msp_2225	0.04580348703402
msp_2226	0.04394060443879757
msp_2227	0.23811667365376327
msp_2228	0.02585062466976647
msp_2229	0.013226931090819722
msp_2230	0.07925641255296739
msp_2232	0.032911711488484534
msp_2233	0.0900018008915205
msp_2234	0.05460602161988684
msp_2235	0.028808394463356896
msp_2236	0.20974801479464233
msp_2237	0.13192995178536018
msp_2238	0.5560485529431197
msp_2239	0.03572773292311261
msp_2240	0.04726065743414068
msp_2243	0.029112456673316474
msp_2244	0.16647894338786556
msp_2245	0.14194214403814306
msp_2246	0.0
msp_2247	0.01873154292977252
msp_2249	0.2736036583850671
msp_2250	0.8646053868404234
msp_2252	0.11287315107666601
msp_2253	0.036159714598634596
msp_2254	0.28793874247947343
msp_2255	0.09695244104794543
msp_2256	0.12694225739280665
msp_2257	0.016569012674669873
msp_2258	0.0
msp_2259	0.03261681275682657
msp_2260	0.0061988366212345864
msp_2261	0.08094591154110468
msp_2262	0.04015116677410035
msp_2263	0.1536899961665825
msp_2265	0.04590893224299748
msp_2266	0.03444792477162442
msp_2267	0.09109401179285252
msp_2268	0.0038997691200321092
msp_2269	0.0053652024126287995
msp_2270	0.18894806488560723
msp_2271	0.12909735984986082
msp_2272	0.059796735427462694
msp_2273	0.10403291138336589
msp_2274	0.013643519239558942
msp_2275	0.016807028690720406
msp_2276	0.07150860923741867
msp_2277	0.15306944892078067
msp_2280	0.3461958925105156
msp_2282	0.046081462181361985
msp_2283	0.0
msp_2285	0.031967926750555646
msp_2286	0.2414398752559138
msp_2287	0.038532786918795664
msp_2289	0.04423828515670498
msp_2291	0.019376471412431803
msp_2292	0.06255346624269006
msp_2293	0.013449472621576888
msp_2294	0.12602452357410432
msp_2295	0.003536678955614031
msp_2296	0.03166583999596225
msp_2297	0.03248148282197882
msp_2300	0.06635326811228709
msp_2301	0.06803795803163941
msp_2302	0.3709762301078627
msp_2305	0.045400354452463695
msp_2306	0.018509191289797635
msp_2307	0.09032101001178665
msp_2310	0.01570815393361779
msp_2312	0.20276138450607428
msp_2313	0.10187628452572652
msp_2315	0.1427561207457108
msp_2317	0.05494354434913345
msp_2318	0.009221634680615882
msp_2320	0.010397561229642065
msp_2322	0.24701986380787502
msp_2323	0.031492222815074244
msp_2324	0.11016616131505648
msp_2329	0.018688321297086693
msp_2331	0.05246593122758147
msp_2332	0.04280009659836947
msp_2333	0.06679011457761362
msp_2334	0.03256913254493568
msp_2335	0.06722176895260967
msp_2336	0.012644928597776517
msp_2339	0.10392448922569932
msp_2341	0.12143990810181354
msp_2342	0.03263720983485667
msp_2343	0.044703619212622246
msp_2344	0.00017883252801856504
msp_2345	0.02935879392138394
msp_2346	0.031683539765298196
msp_2347	0.017906016280232487
msp_2348	0.0341200713555092
msp_2349	0.04484364183052991
msp_2350	0.5388598076110787
msp_2355	0.042390493515905424
msp_2356	0.08826527166389667
msp_2357	0.0073659446872702955
msp_2358	0.04081644170081039
msp_2359	0.016489575698984328
msp_2361	0.031130428920451248
msp_2362	0.1797739937019551
msp_2363	0.05586343555474042
msp_2364	0.03638091996972686
msp_2365	0.04878752010325395
msp_2366	0.013448051145772126
msp_2368	0.02145799318186389
msp_2370	0.04303195465639064
msp_2371	0.020993646061442658
msp_2372	0.20856484580881537
msp_2373	0.029591586003018075
msp_2375	0.15495945904279518
msp_2376	0.05824154319295303
msp_2377	0.0
msp_2378	0.040689201841569204
msp_2379	0.09306226131546184
msp_2380	0.01597650844075832
msp_2381	0.013422930064423588
msp_2384	0.09661398140293134
msp_2385	0.14235820443868488
msp_2387	0.031527093829702674
msp_2389	0.12836055261974313
msp_2390	0.08870488594903042
msp_2391	0.08466951047749399
msp_2392	0.10487732661693332
msp_2393	0.06063949230635011
msp_2394	0.03577361438783872
msp_2395	0.06425840569503966
msp_2396	0.048921661257527116
msp_2397	0.11875572733977871
msp_2398	0.012097527484510474
msp_2399	0.10099034946977753
msp_2400	0.03604572981745953
msp_2401	0.18614886982179865
msp_2402	0.0421803956222351
msp_2406	0.2030797158660056
msp_2407	0.005769514098418114
msp_2408	0.04534407018386761
msp_2409	0.09146437396815853
msp_2410	0.07153043702549035
msp_2416	0.032266949469492205
msp_2418	0.08422899703420797
msp_2419	0.015993558794642315
msp_2420	0.0038845639920530553
msp_2421	0.0352493955969405
msp_2422	0.033997570103995095
msp_2424	0.016656691572055873
msp_2426	0.0521098385215817
msp_2427	0.0173801206800114
msp_2428	0.08657179665434403
msp_2430	0.017927256842774474
msp_2431	0.11828283667918162
msp_2433	0.10480593190056701
msp_2434	0.06629319510771273
msp_2436	0.05196947722728853
msp_2438	0.1281782867530447
msp_2439	0.0608210437334054
msp_2440	0.08837842295874634
msp_2441	0.03154548485545391
msp_2442	0.003744080765622542
msp_2448	0.08371091827240285
msp_2450	0.008970500488688487
msp_2451	0.16736398425003568
msp_2452	0.031064159295032236
msp_2453	0.004165260851778427
msp_2455	0.04893466740469679
msp_2458	0.07078941856321971
msp_2459	0.03184835891522295
msp_2462	0.011175010520184117
msp_2465	0.0
msp_2469	0.05085103866870147
msp_2471	0.013927749778744456
msp_2477	0.22371075813496735
msp_2478	0.052544560482521735
msp_2480	0.058001476019994364
msp_2481	0.0326664882412518
msp_2482	0.07069446542630156
msp_2483	0.01673873891352585
msp_2484	0.09184489591673838
msp_2489	0.26982709294739243
msp_2492	0.01110049002106893
msp_2493	0.0
msp_2494	0.08818651940581847
msp_2495	0.0646997433560332
msp_2497	0.067647465616483
msp_2499	0.08079987441540827
msp_2500	0.0015506469736261388
msp_2502	0.004196838351699862
msp_2504	0.1027537659998216
msp_2505	0.08504396019993624
msp_2509	0.023239053549738008
msp_2510	0.05187402572265886
msp_2511	0.02386969432196274
msp_2512	0.00020618650062563878
msp_2513	0.013932735080676295
msp_2514	0.03030693035494257
msp_2515	0.03455766195804176
msp_2518	0.11571322724207476
msp_2520	0.09141790131166899
msp_2523	0.031236080247088818
msp_2524	0.18655074453829124
msp_2531	0.09501739122944135
msp_2532	0.027340996218332424
msp_2533	0.03532700787984515
msp_2535	0.037166902673971595
msp_2536	0.03288866037286935
msp_2538	0.10314087419738364
msp_2540	0.057085460069267784
msp_2541	0.027931726333972336
msp_2544	0.021023601642005403
msp_2545	0.09693084104177684
msp_2550	0.025338819491444464
msp_2551	0.04875172919893392
msp_2552	0.03261060685415768
msp_2554	0.01804657048532552
msp_2555	0.09145983580441618
msp_2556	0.05327027565228244
msp_2558	0.215162683320883
msp_2559	0.06288741043745125
msp_2561	0.051962435336850445
msp_2562	0.017986229479985145
msp_2563	0.04277895445099467
msp_2564	0.1244880308555381
msp_2565	0.018913023178107054
msp_2567	0.10426532141880901
msp_2568	0.07175470018703334
msp_2569	0.0627887875043453
msp_2578	0.0899189088113413
msp_2580	0.016825978090613015
msp_2581	0.08932346096165157
msp_2584	0.01805220791808807
msp_2586	0.04078535107927223
msp_2587	0.053350625882740414
msp_2588	0.021965672031160278
msp_2589	0.04002640648578172
msp_2591	0.022937898020507722
msp_2593	0.047508283579265245
msp_2594	0.026232060326331873
msp_2596	0.030091417393152443
msp_2598	0.03257386903270254
msp_2599	0.01753801724076979
msp_2600	0.005166090128187288
msp_2603	0.132368919217979
msp_2607	0.03225431082835167
msp_2611	0.030914864876156117
msp_2613	0.03549706675253861
msp_2617	0.26875370512096597
msp_2619	0.03425176051105249
msp_2620	0.03668093821452729
msp_2622	0.0689760510726128
msp_2623	0.0013208092496225514
msp_2625	0.04079075704713522
msp_2628	0.0
msp_2629	0.03474895439479648
msp_2631	0.13827692859301138
msp_2632	0.05761450490922348
msp_2633	0.03275503344179578
msp_2635	0.09044832975470309
msp_2636	0.05266818351840579
msp_2639	0.08737132851237595
msp_2643	0.0
msp_2645	0.08845341272781274
msp_2646	0.1852752546124016
msp_2647	0.03255299689367535
msp_2649	0.01662079387594133
msp_2655	0.1695849927084345
msp_2658	0.016029403669796997
msp_2660	0.08032406356541219
msp_2665	0.018094786172060062
msp_2666	0.11539110584330255
msp_2668	0.03173227184713994
msp_2671	0.05312825820052692
msp_2675	0.04877840439425441
msp_2677	0.0681723456322365
msp_2680	0.025463490592082014
msp_2681	0.06506392736697421
msp_2684	0.011853593476151971
msp_2688	0.0872073874713244
msp_2691	0.05172156857464221
msp_2692	0.13998556275079138
msp_2694	0.005826267015047316
msp_2697	0.2345506597047598
msp_2698	0.017922733617939078
msp_2699	0.09432934382666429
msp_2705	0.04305157002707252
msp_2715	0.002528607484522922
msp_2716	0.057378722488866364
msp_2719	0.0
msp_2720	0.02953596881735014
msp_2723	0.01805365147699064
msp_2726	0.0031479762225864504
msp_2727	0.05152589572726228
msp_2728	0.03727709298014512
msp_2732	0.0
msp_2743	0.027960429744333812
msp_2769	0.03693636015813882
msp_2779	0.046666424693221985
msp_2780	0.11447432219131973
msp_2784	0.051931820179835386
msp_2793	0.03336663840610856
msp_2795	0.0016141887705487554
msp_2796	0.05862426594062874
msp_2802	0.15987045379356674
msp_2810	0.09361990040859744
msp_2814	0.14652746194940874
msp_2818	0.1099070307716994
msp_2819	0.08018977118280361
msp_2824	0.03443049536610696
msp_2826	0.04285100940099809
msp_2828	0.014697141743705136
msp_2829	0.013427662971409831
msp_2830	0.04630840297815648
msp_2831	0.0
msp_2832	0.0
msp_2837	0.022865665453008527
msp_2838	0.04016199103082407
msp_2839	0.10359195897331076
msp_2842	0.1685923923294725
msp_2843	0.042846248875690995
msp_2845	0.031039770440240772
msp_2846	0.07347253380707322
msp_2847	0.28936406173223467
msp_2848	0.06050214448649378
msp_2850	0.021909301852711803
msp_2851	0.07090597218630156
msp_2854	0.013748382528607005
msp_2858	0.0
msp_2859	0.08509158694691862
msp_2862	0.038653844675855614
msp_2863	0.0
msp_2867	0.01469862918129337
msp_2868	0.0701991294490449
msp_2869	0.027743424667525905
msp_2872	0.04793494757113014
msp_2874	0.0
msp_2875	0.013649046027180608
msp_2881	0.015252607106443014
msp_2882	0.07036267685504877
msp_2883	0.0176361903632034
msp_2884	0.04641459693843899
msp_2885	0.062409214850228614
msp_2886	0.2401747654574953
msp_2887	0.4049010277195545
msp_2888	0.18885068784508832
msp_2890	0.03328616506171812
msp_2892	0.05971014004049683
msp_2893	0.1423275576607747
msp_2894	0.0002535186407220162
msp_2904	0.07113031805319577
msp_2909	0.013854551584747602
msp_2911	0.10499868230309575
msp_2912	0.01014435742229935
msp_2913	0.02753893997832781
msp_2914	0.1662474976033256
msp_2916	0.07817321653256729
msp_2919	0.07138982706706382
msp_2920	0.08010836260447325
msp_2922	0.1029961260728
msp_2923	0.013776564856075974
msp_2925	0.03142057476883134
msp_2926	0.09805181052764671
msp_2927	0.011698557319851161
msp_2928	0.05168637053324692
msp_2929	0.0
msp_2931	0.10474376179907519
msp_2934	0.09795636026194667
msp_2935	0.13356646161469868
msp_2936	0.20721568793615616
msp_2938	0.027513842358508876
msp_2940	0.07011525871472223
msp_2941	0.18659339037626266
msp_2942	0.10377426120988112
msp_2943	0.1692667210546206
msp_2944	0.46111581525363704
msp_2945	0.21203534249353206
msp_2946	0.0
msp_2947	0.013461286950896654
msp_2949	0.100055647187593
msp_2950	0.12522202574016617
msp_2958	0.1050911836536235
