# Supplementary material for: Privacy-Preserving Federated Survival Support Vector Machines for Cross-Institutional Time-To-Event Analysis: Algorithm Development and Validation
Source: JMIR AI. 2024 Mar 29;3:e47652. doi: 10.2196/47652 (PMC11041494; doi:10.2196/47652)
Supplement: Multimedia Appendix 5 [file ai_v3i1e47652_app5.zip › Publish/microbiome/federated-analysis_shap.csv]

	0
msp_0001	0.0
msp_0002	0.0
msp_0003	0.3592769870793795
msp_0004	0.0
msp_0005	0.13998396720161058
msp_0006	0.24040349076656004
msp_0007	0.1691779858291261
msp_0008	0.18235659113469727
msp_0009	0.6690477496480332
msp_0010	0.17131150577850648
msp_0011	0.3665564434383453
msp_0012	0.2674567859097129
msp_0013	0.2698280406486733
msp_0014	0.32863606652827204
msp_0015	0.15525172315644553
msp_0016	0.03926134788598607
msp_0017	0.7318041917948734
msp_0018	0.1360769005112139
msp_0019	0.358175725918119
msp_0020	0.5737098184039195
msp_0021	0.3979738869486464
msp_0022	0.48007797584754175
msp_0023	0.20226372624488506
msp_0024	0.7424958743247365
msp_0025	0.7611869156459751
msp_0026	0.3880513758378824
msp_0027	0.05198029822798546
msp_0028	0.17217097892016994
msp_0029	0.14212081974764876
msp_0030	0.04408789738865825
msp_0031	0.05852402657690599
msp_0032	0.07703516804344981
msp_0033	0.16713117377218348
msp_0034	0.19131939387661195
msp_0035	0.12269157786199036
msp_0036	0.1359556793037405
msp_0037	0.20907502711268686
msp_0038	0.0001085404025647089
msp_0039	0.3566870534210813
msp_0040	0.40915862968006084
msp_0041	0.0436060837883953
msp_0042	0.02760147569597374
msp_0043	0.17070243708169996
msp_0044	0.4415180826185803
msp_0045	0.025478777665740228
msp_0046	0.3177166653248271
msp_0047	0.21959697492314997
msp_0048	0.050283180325596435
msp_0049	0.11492828152374514
msp_0050	0.5082650721816553
msp_0052	0.4347351294750169
msp_0053	0.13995184325690738
msp_0054	0.07656786049864034
msp_0055	0.5327605866525235
msp_0056	0.8176073342457102
msp_0057	0.42308165997649566
msp_0058	0.6900246536168619
msp_0059	0.27402231577382075
msp_0060	0.182669478994188
msp_0061	0.1632644861466755
msp_0062	0.030685676859501333
msp_0063	0.6182972879088893
msp_0064	0.009949956831886672
msp_0065	0.13346974596570385
msp_0066	0.49730271702608186
msp_0067	0.2345389674817764
msp_0068	0.17651012950962272
msp_0069	0.08193522147869516
msp_0070	0.04203883867467719
msp_0071	0.5729707157397215
msp_0072	0.12560462800108738
msp_0073	0.20800755848435287
msp_0074	0.12361061165158768
msp_0075	0.09969146538347753
msp_0076	0.48589430809193707
msp_0077	0.062194871011956206
msp_0078	0.018727221677093127
msp_0079	0.4180866520419477
msp_0080	0.08470781581463262
msp_0081	0.09740686435196774
msp_0083	0.09668392660979658
msp_0084	0.2648785800208316
msp_0085	0.06513025743275011
msp_0086	0.1559061319427797
msp_0087	0.28328114566218504
msp_0088	0.010373849590105332
msp_0089	0.25888032639409014
msp_0090	0.047518435265565845
msp_0091	0.18461199404393108
msp_0092	0.47003454467735734
msp_0093	0.4989706110504228
msp_0095	0.031185445129821025
msp_0096	0.0
msp_0097	0.03732700415831005
msp_0098	0.03419337963222986
msp_0099	0.0037777224130677214
msp_0100	0.00954153219212145
msp_0101	0.0
msp_0103	1.0201598629468762
msp_0104	0.13825606387794254
msp_0105	0.17966825680513718
msp_0106	0.11547385594511421
msp_0107	0.24080497035669646
msp_0108	0.100383376206061
msp_0109	0.3672879789356065
msp_0110	0.25588354318928724
msp_0111	0.31878145303262806
msp_0112	0.13501849932190457
msp_0113	0.3953203217005024
msp_0114	0.025373187495649034
msp_0116	0.1612617451397846
msp_0117	0.02860357509976088
msp_0118	0.13043412177260685
msp_0119	0.014538330926862197
msp_0120	0.09123429393511163
msp_0121	0.03824610927672438
msp_0123	0.1575057246569709
msp_0124	0.5302554831266094
msp_0125	0.3980785651624919
msp_0126	0.3449551683610778
msp_0127	0.003005341077229578
msp_0128	0.12468967690103128
msp_0129	0.10498382340216551
msp_0130	0.18283602226828355
msp_0131	0.5972971097721612
msp_0132	0.35182231706253586
msp_0133	0.1839235094603562
msp_0134	0.26905861139066933
msp_0135	0.16847321470311324
msp_0136	0.1364060733100835
msp_0137	0.0
msp_0138	0.06884384319682113
msp_0139	0.27516700641110003
msp_0140	0.17505783646972642
msp_0141	0.08161762894823023
msp_0142	0.6952117195117504
msp_0143	0.0882625231527902
msp_0144	0.28285495415284895
msp_0145	0.08640856920542059
msp_0146c	0.030302941933439388
msp_0147	0.1783457856233602
msp_0148c	0.439170418947427
msp_0150c	0.13437188406602688
msp_0151	0.14620358774672038
msp_0152	0.2332910579232132
msp_0153	0.5140134352700255
msp_0154	0.4479234548183754
msp_0156	0.08895092002919507
msp_0157	0.017757620493971303
msp_0158	0.07764742813711313
msp_0159	0.05528530229984104
msp_0160	0.12600844134788447
msp_0161	0.334722578934197
msp_0162	0.0459274128029413
msp_0163	0.267440337019784
msp_0164	0.08083977034002984
msp_0165	0.0
msp_0166	0.049856955369743425
msp_0168	0.026469720438859288
msp_0169	0.088778956394706
msp_0170	0.10131909418756413
msp_0171	0.156365338116027
msp_0172	0.5028026433002901
msp_0173	0.09363943038019158
msp_0174	0.24741325027497713
msp_0175	0.0986014641242753
msp_0176	0.08164299003446572
msp_0177	0.16064382059857882
msp_0178	0.16714172167819158
msp_0179	0.014069134542097904
msp_0180	0.25078496759989355
msp_0181	0.0
msp_0182	0.031009443896142273
msp_0183	0.09705623771389162
msp_0184	0.02822540456436556
msp_0185	0.18912039175394596
msp_0186	0.12652227600168975
msp_0187	0.09682919639226716
msp_0188	0.21768267947309203
msp_0189	0.1970580263317051
msp_0190	0.010352917379458381
msp_0191	0.05504619497468179
msp_0192	0.032907236985828994
msp_0193	0.21183299097277167
msp_0194	0.04490874764693174
msp_0195	0.13213911677770837
msp_0196	0.4717469060159976
msp_0197	0.06772090902733183
msp_0198	0.12408881898045171
msp_0199	0.28048947900692317
msp_0200	0.155195935542904
msp_0201	0.06731413712843927
msp_0202	0.10839469288919555
msp_0203	0.12513603010531554
msp_0204	0.05960975838848607
msp_0205	0.2938474773951417
msp_0206	0.20349954761037112
msp_0207	0.059391741814807705
msp_0208	0.5742223270936679
msp_0209	0.2464540333696892
msp_0210	0.03034985973069406
msp_0211	0.017352111452305176
msp_0212	0.05720158558590787
msp_0213	0.48751887472313965
msp_0214	0.06105080657974739
msp_0215	0.0
msp_0216	0.11667273674036858
msp_0217	0.0
msp_0218	0.0
msp_0220	0.14050859493162868
msp_0221	0.3307267569043137
msp_0222	0.018992505095437952
msp_0223	0.06135460258084052
msp_0224	0.08487223174347022
msp_0225	0.30659840899737106
msp_0226	0.36743390173741164
msp_0227	0.21149254392669292
msp_0228	0.04871413517861522
msp_0229	0.1217184625579454
msp_0230	0.32609228123703116
msp_0232	0.0931390848269991
msp_0233	0.0
msp_0234	0.017292460883692656
msp_0235	0.0
msp_0236	0.20687890554126512
msp_0237	0.0941236745818056
msp_0238	0.010139633979808214
msp_0239	0.0985337909305638
msp_0240	0.035409210828195606
msp_0241	0.19977123334492722
msp_0242	0.04361797055280836
msp_0243	0.09429003125773244
msp_0244	0.03702375726977593
msp_0245	0.2534656061107818
msp_0246	0.310887563630338
msp_0247	0.12124823260264392
msp_0248	0.0
msp_0249	0.2931117972477482
msp_0250	0.3297396346864387
msp_0251	0.10057493399716282
msp_0252	0.0
msp_0253	0.0
msp_0254	0.07635461431918183
msp_0255	0.004790012167085441
msp_0256	0.08850360548717419
msp_0257	0.0941967889721567
msp_0258	0.2877607080629884
msp_0259	0.6343386439184695
msp_0260	0.0208729620173168
msp_0261	0.3234957728420622
msp_0262	0.15568609686623822
msp_0263	0.17777815972952116
msp_0264	0.035786288836826025
msp_0265	0.09480196406232887
msp_0266	0.16309284022739423
msp_0268	0.017304451810592904
msp_0269	0.0048825444741027015
msp_0270	0.027032478900591173
msp_0271	0.181016345363729
msp_0272	0.018769287278088787
msp_0273	0.07071242168097455
msp_0274	0.37834886923927835
msp_0275	0.10550743596979202
msp_0276	0.21935818951101893
msp_0277	0.09213891455247487
msp_0278	0.03406000943738126
msp_0279	0.08284807780422246
msp_0280	0.47883469189764505
msp_0281	0.10366107571197176
msp_0282	0.0
msp_0285	0.2241172860208185
msp_0286	0.107076477624126
msp_0287	0.08753689665503463
msp_0288	0.012246518667631202
msp_0289	0.09578674751753122
msp_0290	0.01488178911798523
msp_0291	0.42381388138101034
msp_0292	0.07399732843835219
msp_0294	0.027238840817891276
msp_0295	0.12155451120109959
msp_0296	0.031060045118720344
msp_0297	0.08731972894102596
msp_0298	0.09666932971507962
msp_0299	0.2819279430385534
msp_0300	0.22774879148381164
msp_0301	0.8437305245084618
msp_0302	0.054329095359526416
msp_0303	0.12834089526576722
msp_0304	0.11528744667504706
msp_0305	0.0020329776114278767
msp_0306	0.3055648303771746
msp_0307	0.45688360227189123
msp_0308	0.34463967680695984
msp_0309	0.12086877368425174
msp_0311	0.057401872132700475
msp_0312	0.10410072071031622
msp_0313	0.16965272923077582
msp_0314	0.008100019596208246
msp_0315	0.08879293920408449
msp_0316	0.05606962102095783
msp_0317	0.11475461597914541
msp_0318	0.23982081638032962
msp_0319	0.11414284274092205
msp_0321	0.0
msp_0322	0.10977127091969388
msp_0323	0.002170221869726229
msp_0324	0.09214986575194052
msp_0325	0.19318913149581854
msp_0326	0.0
msp_0327	0.0
msp_0328	0.22388949553972404
msp_0329	0.0027123168665202967
msp_0330	0.0
msp_0331	0.8106530682831289
msp_0333	0.0751399768347181
msp_0334	0.060527396807808505
msp_0335	0.14937412087933827
msp_0336	0.011193036022344767
msp_0337	0.4312865683439145
msp_0338	0.08867552252189445
msp_0339	0.0358383639986486
msp_0340	0.26136183027301496
msp_0341	0.0498417790921549
msp_0342	0.4022364303778227
msp_0343	0.043931954970466765
msp_0344	0.004788170718963821
msp_0345	0.07830101103290996
msp_0346	0.6162594432443994
msp_0347	0.007115827495399051
msp_0348	0.17023920452886987
msp_0349	0.0
msp_0350	0.05480023613539482
msp_0352	0.04065469405298207
msp_0353	0.2578802205347251
msp_0354	0.12765842240238764
msp_0355	0.0
msp_0356	0.25633397201029545
msp_0357	0.46473817147530316
msp_0358	0.0
msp_0359	0.14908323276667218
msp_0360	0.44232720979494855
msp_0361	0.01290864820761674
msp_0362	0.06603975382473531
msp_0363	0.0324568442649984
msp_0364	0.7603781066699177
msp_0365	0.01676714905764072
msp_0366	0.03584531289902311
msp_0367	0.0
msp_0368c	0.11774180590072353
msp_0369	0.2434570197169307
msp_0370	0.005973110314077133
msp_0372	0.0
msp_0373	0.24819257642692805
msp_0374	0.045612171581151176
msp_0375	0.1174766791881514
msp_0376	0.05522661620788014
msp_0377	0.0
msp_0378	0.20032320150852626
msp_0379	0.05037183136908991
msp_0380	0.8170299099150281
msp_0381	0.2029051396468247
msp_0382	0.0
msp_0383	0.056032537636624656
msp_0384	0.028587917762890196
msp_0385	0.49044510938945546
msp_0386	0.03563251286002649
msp_0387	0.0
msp_0388	0.5983456927207389
msp_0389	0.20152865215222732
msp_0390	0.0
msp_0391	0.1835383195280402
msp_0392	0.05236135118308369
msp_0393	0.15436110139313736
msp_0395	0.024441649144857063
msp_0396	0.07455914703547957
msp_0397	0.08683982982093875
msp_0398	0.004430270774215614
msp_0399	0.13461929574863732
msp_0400	0.0
msp_0401	0.02827537185493038
msp_0402	0.006153100516603918
msp_0403	0.6987813453305776
msp_0404	0.17051795841401518
msp_0405	0.03264475999138232
msp_0407	0.20276324498797957
msp_0408	0.2432380467473567
msp_0409	0.01857582960928833
msp_0410	0.053115612596171695
msp_0411	0.0
msp_0412	0.12293913809459331
msp_0413	0.0
msp_0414	0.0068778641779923076
msp_0416	0.06962305696665003
msp_0417	0.023377471638045932
msp_0418	0.12913079189908122
msp_0419	0.17553971740391688
msp_0420	0.0
msp_0422	0.11102783486728225
msp_0423	0.0
msp_0424	0.10227809580806323
msp_0425	0.08509330588342243
msp_0426	0.1491790046001794
msp_0428	0.0
msp_0429	0.09736644456377964
msp_0430	0.20266158554856684
msp_0431	0.09191390169209233
msp_0432	0.31811348818943425
msp_0433	0.017271725857374586
msp_0434	0.0
msp_0435	0.19285813082044134
msp_0436	0.5359464092998261
msp_0437c	0.07404964423060037
msp_0439	0.1422303045382324
msp_0440	0.1313630974177622
msp_0441	0.0
msp_0442	0.23737476793165668
msp_0443	0.0
msp_0444	0.0
msp_0445	0.012679254808745289
msp_0446c	0.2661306042815916
msp_0447	0.21626973419911674
msp_0448	0.22823723062613605
msp_0449	0.06969685324989873
msp_0450	0.11587511111573984
msp_0451	0.0011320005025668915
msp_0452	0.11363953881775084
msp_0453	0.03439749602531663
msp_0454	0.15572243634236438
msp_0455	0.06470454324689029
msp_0456	0.13148502084667182
msp_0457	0.39127252368722815
msp_0458	0.12973158962520848
msp_0459	0.0
msp_0460	0.10312877054929757
msp_0461	0.1398001000513213
msp_0462	0.0503581164207967
msp_0463	0.2701232733595306
msp_0464	0.12040564277330129
msp_0465	0.009020941721155395
msp_0466	0.08054069272872155
msp_0467	0.5180644604477891
msp_0468	0.6452181005460296
msp_0469c	0.06413098519609581
msp_0470	0.0
msp_0471	0.44263036184839505
msp_0472	0.01210739995955393
msp_0473c	0.10956202033279103
msp_0474	0.1309035978545383
msp_0475	0.09693132924849181
msp_0476	0.02546201589345498
msp_0477	0.34132414928403104
msp_0478	0.7317974245431819
msp_0479	0.0444997413884064
msp_0480	0.40058553886145487
msp_0481	0.0
msp_0482	0.18779231974520907
msp_0484	0.37796364262233
msp_0486	0.0489629690607913
msp_0487	0.10384262934375216
msp_0488	0.07430991423930967
msp_0489	0.035731502105387565
msp_0490	0.09480820168935859
msp_0491	0.0
msp_0492	0.01544166401329908
msp_0493	0.028932488464593197
msp_0494	0.050163209895569355
msp_0496	0.0
msp_0497	0.3814901619453913
msp_0498	0.011470068157454848
msp_0499	0.0
msp_0500	0.010723960446316549
msp_0501	0.03584352362173808
msp_0502	0.0
msp_0503	0.05169392279388978
msp_0504	0.008835615031757223
msp_0505	0.04018748251231959
msp_0506	0.40879905900638064
msp_0507	0.34732118108296406
msp_0508	0.0022834009883971854
msp_0509	0.5235763132106847
msp_0510	0.2818212094197905
msp_0511	0.19377628107194692
msp_0512	0.0004814532792138948
msp_0513	0.004817591705160188
msp_0515	0.017298317665384293
msp_0516	0.00016467810389798388
msp_0517	0.04643989378318831
msp_0518	0.1324911107931492
msp_0521	0.2654864545860574
msp_0522	0.7724109701255842
msp_0524	0.04990867069307465
msp_0525	0.01440499801811408
msp_0526	0.059426581874163845
msp_0527	0.032215609432459755
msp_0528	0.004779686371867911
msp_0529	0.0
msp_0530	0.532664289828659
msp_0532	0.0
msp_0533	0.06370092239344322
msp_0534	0.15383792083916772
msp_0535	0.22508106669822736
msp_0536	0.11101613927231588
msp_0537	0.004892553911270454
msp_0538	0.2326619538935904
msp_0539	0.0
msp_0540	0.004873921297673576
msp_0541	0.03660257040940882
msp_0542	0.22538976547280878
msp_0543c	0.01113005637754109
msp_0545	0.39782807236017526
msp_0546	0.02366007865569235
msp_0547	0.09049844149860334
msp_0548	0.0
msp_0550	0.04785042687443213
msp_0551	0.0460781683792132
msp_0552	0.17488136643088373
msp_0553	0.2208747450051709
msp_0554	0.0392547322993056
msp_0555	0.10209697280284648
msp_0556	0.023309220602486913
msp_0558	0.08481693351087263
msp_0559	0.07142472021473352
msp_0560	0.055487366838759204
msp_0561	0.17613853499595342
msp_0562	0.12586880608968945
msp_0563	0.044134902305343504
msp_0564	0.2032998135454531
msp_0565	0.19279789194764893
msp_0566	0.04918684077777357
msp_0567	0.14370452220360846
msp_0568	0.0
msp_0569	0.06113501518926701
msp_0570	0.15433305118431895
msp_0571	0.0
msp_0572	0.24847488594140268
msp_0573	0.6288499077504172
msp_0574c	0.0
msp_0575	0.04223577626868604
msp_0576	0.2520718063894742
msp_0577	0.06104481383763793
msp_0578	0.027786567440081646
msp_0579	0.04059140664825174
msp_0580	0.0
msp_0581	0.10618635370586844
msp_0583	0.16276532075386568
msp_0584	0.11120326899562921
msp_0585	0.19797943032531562
msp_0586	0.11976742223949846
msp_0587	0.03461186650407721
msp_0588	0.11938977696775471
msp_0591	0.5498574109414598
msp_0592	0.07730982124733828
msp_0594	0.09668459544248127
msp_0595	0.31944312214934417
msp_0596	0.04307850455401507
msp_0597	0.00477699865414138
msp_0598	0.026008596865363387
msp_0599	0.1051749881698701
msp_0600c	0.11377472335997661
msp_0601c	0.0
msp_0602c	0.21615471781365794
msp_0603c	0.03891496222507731
msp_0604	0.09182344804234195
msp_0605	0.11858387886674929
msp_0606	0.0
msp_0607	0.0
msp_0608	0.0
msp_0610	0.07321115965421782
msp_0611	0.004805223052608388
msp_0612	0.1970953685369523
msp_0613	0.18245302534921062
msp_0614	0.0
msp_0615	0.08836940313079608
msp_0616	0.029127579013749596
msp_0617	0.016138392743412264
msp_0618	0.0
msp_0619	0.008867875511251053
msp_0620	0.023643417188446137
msp_0621	0.852942640894744
msp_0622	0.1567778339286473
msp_0623	0.29832200491992145
msp_0624	0.09419795646781391
msp_0625	0.1727705484583914
msp_0626	0.17817002877406846
msp_0627	0.11272532680820206
msp_0628	0.08318177739276744
msp_0629	0.034030465520094096
msp_0630	0.2544369909401611
msp_0631	0.023481234814916596
msp_0632	0.0051887804978776346
msp_0633	0.13721517160813448
msp_0634	0.10462171476581295
msp_0635	0.014595176822613732
msp_0636	0.002933729324372223
msp_0637	0.12749269704494195
msp_0638	0.029985563298855263
msp_0639	0.30083365835475506
msp_0640	0.0
msp_0641	0.054885560214088115
msp_0642	0.016080177976958605
msp_0643	0.20403859219547102
msp_0644	0.010262659633853512
msp_0645	0.024502314706503086
msp_0646	0.0
msp_0647	0.5033970335187967
msp_0648	0.1602464806405897
msp_0650	0.143573349224687
msp_0651	0.03589365368709305
msp_0652	0.10455295712754226
msp_0653	0.0
msp_0654	0.13140980424595403
msp_0655	0.34300796221725255
msp_0656	0.0
msp_0657	0.0
msp_0658	0.0
msp_0659	0.03592477206723373
msp_0660	0.05180292124556582
msp_0662	0.08623394012147348
msp_0663	0.0
msp_0665	0.03610345996570691
msp_0666	0.057985085186319056
msp_0667	0.0
msp_0668	0.004807890825065518
msp_0669	0.0
msp_0670	0.1248235205037318
msp_0671	0.024669962032267373
msp_0672	0.04825258268389125
msp_0673	0.0368707406293944
msp_0674	0.07791061926503332
msp_0675	0.16076689761600535
msp_0676	0.08655819303427445
msp_0677c	0.03268080991716261
msp_0678	0.030340333847968425
msp_0679	0.1747214266960793
msp_0681	0.0
msp_0682	0.0
msp_0683	0.0
msp_0685	0.20746799753484022
msp_0686	0.018946376080292992
msp_0688	0.018898531882890097
msp_0689	0.06295458768115453
msp_0690	0.024519215888860135
msp_0691	0.0671042108432675
msp_0692	0.030378087025921444
msp_0693	0.10820184244205536
msp_0695	0.0
msp_0696	0.040502137984452895
msp_0697	0.22790797089148793
msp_0698	0.24343607856773522
msp_0699	0.008386579889630402
msp_0700	0.06437929413271215
msp_0701	0.10375137600048674
msp_0703	0.0
msp_0704	0.0
msp_0705	0.016172423008481047
msp_0706	0.02373952057394111
msp_0707	0.11083021061871336
msp_0709	0.056330627359285235
msp_0710	0.0
msp_0711c	0.0
msp_0712	0.04148977863897012
msp_0713	0.7648537048660432
msp_0715c	0.020588981184133718
msp_0716	0.09148302152018199
msp_0719	0.002051948019260242
msp_0720	0.0
msp_0721	0.0
msp_0722	0.4731785791886243
msp_0723	0.10029245776969499
msp_0724	0.0
msp_0725	0.06094010299214925
msp_0726	0.0
msp_0727	0.0
msp_0728	0.14461696819012654
msp_0729	0.0047799861911831465
msp_0730	0.010116693615221854
msp_0732	0.003809963603263782
msp_0733	0.021360734093549022
msp_0734	0.0
msp_0735	0.0
msp_0737	0.045227003586014405
msp_0738	0.0
msp_0739c	0.13487337123419407
msp_0740	0.25071462565056074
msp_0741	0.024606866202090127
msp_0742	0.833852351692009
msp_0745	0.0
msp_0746	0.002557884644298838
msp_0747	0.14740571805275426
msp_0748	0.0
msp_0749	0.07772117097665965
msp_0750	0.04456027656519117
msp_0751	0.17289252457724866
msp_0752	0.0
msp_0754c	0.01868513649661518
msp_0756	0.007187619110471956
msp_0757	0.02700189837863481
msp_0758	0.0
msp_0759	0.021024107244990944
msp_0760	0.06322719144576311
msp_0761	0.19809292285522465
msp_0762	0.0
msp_0763	0.2532009176097409
msp_0764	0.03498993733651252
msp_0765	0.0
msp_0766	0.17824335199378397
msp_0767	0.30104101523434124
msp_0768	0.13874807410758985
msp_0769	0.618223110977537
msp_0770	0.10028510156815201
msp_0771	0.0
msp_0772	0.38193581303485435
msp_0773	0.09130345997056115
msp_0774	0.0
msp_0775	0.017829075435534303
msp_0776	0.14935992632781397
msp_0777	0.1340052336967925
msp_0778	0.0
msp_0779	0.027773449510488202
msp_0780	0.16199320365790834
msp_0781	0.0398891491670391
msp_0782	0.0
msp_0783	0.0
msp_0784	0.0
msp_0785	0.0
msp_0787	0.015970875541628876
msp_0788	0.007809333875879645
msp_0790	0.0379483547231068
msp_0791	0.038559484968628176
msp_0792	0.05976210345018942
msp_0793	0.0
msp_0794	0.3049251367296524
msp_0795	0.0
msp_0796	0.0
msp_0797	0.0
msp_0798	0.0
msp_0800	0.06054983014866446
msp_0801	0.017601953907566567
msp_0802	0.0
msp_0803	0.0
msp_0804	0.004930757605730302
msp_0806	0.02695461867830346
msp_0807	0.004777936720439774
msp_0808	0.1161529073354735
msp_0809	0.062051581241549816
msp_0810	0.0
msp_0811	0.008837279926286735
msp_0812	0.009589815089113832
msp_0814	0.15601761196656752
msp_0815	0.0
msp_0816c	0.08292467005446245
msp_0817	0.02489205573298397
msp_0818	0.07519366468413523
msp_0819	0.0
msp_0820	0.22955673527779438
msp_0821	0.10734900791502161
msp_0822	0.0
msp_0823	0.07295132938478507
msp_0824	0.0
msp_0826	0.0608296823777439
msp_0827	0.0
msp_0828	0.13929142129942618
msp_0829	0.0
msp_0830	0.007883592506372565
msp_0831	0.14113443750011725
msp_0832	0.1776228710146176
msp_0833	0.28601877417205285
msp_0835	0.0
msp_0836	0.0
msp_0837	0.0
msp_0838	0.0
msp_0839	0.0
msp_0840	0.14731061590168604
msp_0841	0.18723682985424692
msp_0842	0.0
msp_0843	0.0744851898836175
msp_0844c	0.28485792317006153
msp_0845	0.05920866414809614
msp_0846	0.0
msp_0847	1.722466254932442e-05
msp_0848	0.03909065748560764
msp_0850	0.1833316000718931
msp_0851	0.00251640380796952
msp_0852	0.11399793567310876
msp_0853c	0.1471793605845095
msp_0854	0.13986651533473932
msp_0855	0.06771607675135446
msp_0856	0.004500113649537951
msp_0858	0.12400098382197428
msp_0859	0.032937114766614095
msp_0860	0.06704960338782667
msp_0861	0.367551028321916
msp_0863	0.0
msp_0864	0.8904006578631809
msp_0865	0.11012806309329487
msp_0867	0.13997301972711815
msp_0868	0.008304599579972583
msp_0869	0.0
msp_0871	1.57277286897776e-08
msp_0872	0.022255959017281366
msp_0873	0.08912702549244197
msp_0874	0.004628106860024843
msp_0875	0.0
msp_0876	0.1152107980145413
msp_0877	0.4586325231509152
msp_0878	0.17193789503728987
msp_0879	0.2788248086089983
msp_0881	0.05135501255405975
msp_0883	0.44508477494575666
msp_0884	0.5362764973263796
msp_0885	0.04602016410203949
msp_0886	0.0
msp_0887	0.08691574928896245
msp_0890c	0.06703627796728284
msp_0891	0.029400672885901476
msp_0892	0.02716011365515333
msp_0893	0.6257335306954008
msp_0895	0.0
msp_0896	0.03580301467382507
msp_0897	0.0
msp_0898	0.0906062366749434
msp_0899	0.0
msp_0900	0.0
msp_0901	0.0
msp_0902	0.004907474543720601
msp_0903	0.1484441915985334
msp_0904	0.006019436781056887
msp_0906	0.37719299752677365
msp_0907	0.037700254437058
msp_0908	0.1672726347048054
msp_0909	0.004776410107364957
msp_0910	0.08877441795999204
msp_0911	0.018099067622243344
msp_0912	0.0
msp_0913	0.0
msp_0914	0.1682187395319204
msp_0916	0.29619623114026994
msp_0917	0.1262322174516692
msp_0918	0.0
msp_0919	0.1422856867005099
msp_0922	0.1320720272747541
msp_0924	0.04822748506150565
msp_0925	0.3885077614332197
msp_0926	0.06600896439492521
msp_0927	0.04739360781608596
msp_0928	0.0
msp_0929	0.11234928339606053
msp_0930	0.5224968779336152
msp_0931	0.07971620156880917
msp_0932	0.1823046010674507
msp_0933	0.029883433353116023
msp_0935	0.17296667949455538
msp_0937	0.08032749469049776
msp_0938	0.03582442113270801
msp_0939	0.013368262030851667
msp_0941	0.0
msp_0942	0.03426556748780527
msp_0943	0.03361321034305973
msp_0944	0.0
msp_0945	0.1315595010956416
msp_0946	0.0412327161715389
msp_0947	0.0833688352432803
msp_0948	0.10293330516946488
msp_0949	0.18067240750869287
msp_0950c	0.16962856218013467
msp_0951	0.0
msp_0952	0.0
msp_0953	0.05784715626648458
msp_0954	0.0
msp_0955	0.0
msp_0957	0.0
msp_0958	0.0
msp_0959	0.05129931048674929
msp_0960	0.01856228197264424
msp_0961	0.009762158466254079
msp_0963c	0.07703357131488309
msp_0964	0.06537919061265147
msp_0965	0.004777555559486852
msp_0966	0.07816021293353141
msp_0967	0.0024468635341637914
msp_0969	0.3195655574354524
msp_0970	0.15782077702188432
msp_0972	0.0
msp_0973	0.0
msp_0974c	0.05663261305003194
msp_0975	0.0
msp_0976	0.03104779136673907
msp_0977	0.5244241369416828
msp_0978	0.01728742911860401
msp_0979	0.04872686947616728
msp_0980	0.08398238721140142
msp_0981	0.0
msp_0982	0.1800706169146864
msp_0983	0.060394365407435965
msp_0984	0.0
msp_0985	0.007825461805018724
msp_0986	0.33426583292490547
msp_0987	0.0
msp_0988	0.0
msp_0990	0.007087090615429238
msp_0992	0.02331286087022998
msp_0993	0.0048061419182325454
msp_0995	0.06511794436049395
msp_0996	0.0973307793758931
msp_0998	0.0061626543682004355
msp_1001	0.0030545997228320944
msp_1002	0.0
msp_1003	0.0
msp_1004	0.0
msp_1005	0.013240963705808562
msp_1006	0.1673479722366244
msp_1007	0.0
msp_1008	0.0
msp_1009	0.2368295608123112
msp_1010	0.0
msp_1011	0.0018317810640571016
msp_1012	0.4959163583698206
msp_1013	0.31419740934450263
msp_1014	0.09164936112525386
msp_1016	0.0
msp_1017	0.0
msp_1018	0.0
msp_1019	0.022163766477940213
msp_1021	0.2681336269350075
msp_1022	0.10072755433098043
msp_1023	0.0
msp_1024	0.0
msp_1026	0.0
msp_1027	0.0
msp_1028c	0.06006467948231967
msp_1029	0.00477938527635672
msp_1030	0.0
msp_1031	0.18239853366152456
msp_1032	0.08403528037388815
msp_1033	0.007939717093065563
msp_1034	0.03110733298146845
msp_1037	0.0
msp_1038	0.04160033818378262
msp_1039	0.10069081392059029
msp_1040c	0.042560908509857
msp_1041	0.0
msp_1042	0.027709355009957713
msp_1043	0.021184484289860847
msp_1044	0.01374111160049452
msp_1045	0.0
msp_1046	0.14336043668904594
msp_1047	0.007808449354018497
msp_1048	0.036173630748912305
msp_1049	0.11838043783497412
msp_1050	0.0
msp_1051	0.0
msp_1052	0.0
msp_1053	0.0
msp_1054	0.0
msp_1056	0.13739173599084736
msp_1057c	0.11088836741007607
msp_1058c	0.07748826655840409
msp_1059c	0.0
msp_1060c	0.9525459169000396
msp_1061c	0.0
msp_1062	0.18446265421625588
msp_1063c	0.005240465304857386
msp_1064	0.0
msp_1066	0.0
msp_1067	0.0
msp_1068	0.0
msp_1069	0.1278780803229928
msp_1070	0.35331771919070326
msp_1071	0.0048370011414189664
msp_1072	0.0
msp_1074	0.0
msp_1076	0.17578292409839444
msp_1077	0.03435249624747982
msp_1078	0.32336380024814365
msp_1081	0.07025466704147888
msp_1082	0.1419845517853081
msp_1084	0.049046927372291126
msp_1085	0.0
msp_1086	0.1497809111882079
msp_1088	0.0
msp_1089	0.2611202410913935
msp_1090	0.011944150767141603
msp_1091	0.0
msp_1093	0.025956027898063116
msp_1094	0.05408809193239018
msp_1095	0.0
msp_1096	0.060762962159593786
msp_1097	0.007816254348793544
msp_1098	0.04280092442901794
msp_1099c	0.0
msp_1100	0.09324345999408204
msp_1101	0.0
msp_1102	0.0049103685513002425
msp_1103	0.06657226162932417
msp_1104	0.0
msp_1106	0.0
msp_1107	0.004855180317803539
msp_1109	0.0
msp_1110	0.0
msp_1111	0.1174574587304356
msp_1112	0.0
msp_1113c	0.0
msp_1114	0.6717027743037803
msp_1115	0.048843204335333325
msp_1116	0.0
msp_1117	0.0
msp_1118	0.005518793471895739
msp_1120	0.1734834737453923
msp_1122	0.029948371017284973
msp_1123	0.0
msp_1124	0.0
msp_1125	0.09863214644039052
msp_1126	0.11230752696185059
msp_1127	0.2638931304931929
msp_1128	0.027208467784058072
msp_1129	0.0
msp_1131	0.01758200874697716
msp_1132	0.0
msp_1133	0.0
msp_1134	0.0
msp_1135	0.0
msp_1137	0.0
msp_1138	0.12332743374292197
msp_1139	0.010954778581962378
msp_1140	0.0
msp_1141	0.0
msp_1142	0.03581401598373911
msp_1143	0.2579095405602811
msp_1144c	0.5152688524000825
msp_1145	0.017423432626084246
msp_1146	0.03536304833031655
msp_1147	0.043204713701299656
msp_1149	0.0
msp_1150	0.06124655325545935
msp_1151	0.0
msp_1153	0.12318577532459334
msp_1155	0.02591606924543574
msp_1156	0.006575976880486015
msp_1157	0.0
msp_1158	0.0235110991146486
msp_1159	0.047359862007197835
msp_1160	0.0
msp_1161	0.0
msp_1162	0.0
msp_1163	0.0
msp_1164	0.0
msp_1165	0.0
msp_1166	0.0
msp_1167	0.0
msp_1168	0.1260594998985101
msp_1170	0.021164308409559945
msp_1171	0.05583361348685746
msp_1172	0.0
msp_1173c	0.4202772748460843
msp_1175	0.0
msp_1176	0.0
msp_1177	0.272605557994258
msp_1179	0.023651524754305056
msp_1180	0.09068150515910513
msp_1181	0.03340977741834972
msp_1182	0.04761579041891025
msp_1184	0.0
msp_1185	0.11283150597355482
msp_1187	0.0
msp_1188	0.00551569660115381
msp_1189	0.028032587207627795
msp_1191c	0.049099354361159676
msp_1192	0.00480581904725985
msp_1193	0.180120911450849
msp_1195	0.0
msp_1196	0.07615885598498295
msp_1197	0.0
msp_1198	0.05177991460822213
msp_1200	0.02850987535159201
msp_1201	0.06170792516389284
msp_1202	0.060893354815441586
msp_1203	0.0
msp_1204	0.0
msp_1205	0.0022958254145273335
msp_1206	0.03249496456572918
msp_1209	0.0
msp_1210	0.0
msp_1211	0.0
msp_1213	0.007813213005812022
msp_1214	0.023458340510852906
msp_1215	0.10843764400160368
msp_1217	0.0
msp_1218	0.04706706185680882
msp_1219	0.09158851663160628
msp_1220	0.13941018790459211
msp_1221	0.007911510489436372
msp_1222	0.06455813751459365
msp_1225	0.004912746669057336
msp_1227c	0.03593524726225202
msp_1228	0.050316503200271354
msp_1230	0.0
msp_1231	0.0
msp_1232	0.0
msp_1234	0.24035050899211322
msp_1235	0.0
msp_1236	0.4350170311785603
msp_1237	0.025928613069741382
msp_1238	0.20473059053542533
msp_1239	0.0
msp_1240	0.01614320060361441
msp_1241	0.0
msp_1243	0.0
msp_1244	0.3857611226850924
msp_1245	0.011044628917735982
msp_1246	0.044434187966489326
msp_1247	0.0
msp_1248	0.02190016222444863
msp_1250	0.04046089299344719
msp_1251	0.022384897040493238
msp_1252	0.0022760192595811662
msp_1253	0.036416143466145884
msp_1254	0.10849813263086404
msp_1256	0.06652360165372305
msp_1257	0.0416385066670135
msp_1258	0.04405232432283228
msp_1259c	0.01076100134307211
msp_1261	0.055106619281908846
msp_1262	0.0
msp_1264c	0.02949023133251122
msp_1265	0.09365379008332099
msp_1268	0.1120322808369898
msp_1269	0.017332167173736177
msp_1270	0.3550795686696716
msp_1271	0.0
msp_1274	0.1331268443970634
msp_1275	0.04520977658718986
msp_1276	0.0
msp_1279	0.33363560186476765
msp_1280	0.0
msp_1282	0.07744055765412795
msp_1283	0.0
msp_1284	0.0
msp_1285	0.0
msp_1286	0.0
msp_1287	0.3647216364682301
msp_1288	0.0
msp_1290	0.0
msp_1291	0.1056216161364613
msp_1292	0.0
msp_1293	0.09226900002317104
msp_1295	0.0
msp_1296c	0.060590396974960374
msp_1299	0.26492881027813425
msp_1300c	0.20170716213894688
msp_1302	0.20220287907788007
msp_1304	0.0
msp_1305	0.014676669289090873
msp_1307	0.0
msp_1308	0.12536992734874303
msp_1309	0.0
msp_1310	0.026252485570074906
msp_1311	0.019759370398783272
msp_1312	0.005159180994768017
msp_1313	0.0
msp_1315	0.08438235343060778
msp_1317	0.0
msp_1318	0.0
msp_1320c	0.0
msp_1322	0.0
msp_1323	0.26214605538171915
msp_1324	0.0
msp_1325	0.3648461017449172
msp_1327	0.08487721778196913
msp_1328	0.0
msp_1329	0.11717686799227892
msp_1331	0.004474526796054216
msp_1332	0.0
msp_1333	0.0
msp_1335	0.0898718459934389
msp_1336	0.09566900680388078
msp_1337c	0.04844224343665237
msp_1339	0.4615600039016108
msp_1340	0.015969931668781592
msp_1341	0.24417036966906291
msp_1342	0.009490274810365046
msp_1343	0.10331139720389776
msp_1345c	0.0
msp_1347c	0.03793814481797573
msp_1348	0.0
msp_1349	0.9298447703566488
msp_1351	0.0023118189160300064
msp_1353	0.03137532560984345
msp_1354	0.0
msp_1355	0.013719831607369268
msp_1356	0.5204540313849289
msp_1357	0.006016462455451261
msp_1358	0.037174435474023305
msp_1359	0.0
msp_1360	0.0
msp_1361	0.010969554108771528
msp_1362	0.041803926185539665
msp_1363	0.0
msp_1364	0.0
msp_1365	0.17665434688079193
msp_1366	0.0
msp_1367	0.0
msp_1369	0.0
msp_1370	0.0
msp_1372	0.021672917116735184
msp_1373	0.0
msp_1374	0.0
msp_1376	0.0
msp_1377	0.133981869503404
msp_1378	0.0
msp_1379	0.0
msp_1380	0.0
msp_1381	0.8289350393448546
msp_1382	0.0
msp_1384	0.0
msp_1385	0.2211144958966974
msp_1387	0.0
msp_1388	0.10214093616273236
msp_1389	0.0293540926044092
msp_1393	0.0
msp_1395	0.0
msp_1396c	0.025911208952190776
msp_1397c	0.02029542103231776
msp_1398	0.0
msp_1399	0.13976595688516857
msp_1400	0.0
msp_1402	0.0
msp_1403	0.1374027479668132
msp_1404	0.07343026053876883
msp_1405	0.12405860709236714
msp_1407	1.5647271425223154e-08
msp_1408	0.0
msp_1409	0.0
msp_1410	0.042325761032240714
msp_1412	0.01599038000181006
msp_1413	0.07969034151762808
msp_1417	0.0
msp_1418c	0.7763713954800695
msp_1420	0.08755423658555751
msp_1421	0.03454106790387437
msp_1422	0.004809014336388202
msp_1424	0.0
msp_1427	0.0
msp_1428	0.010546112606687027
msp_1432	0.01621187220049838
msp_1434	0.0
msp_1435	0.008774631351521739
msp_1437	0.05786367954542736
msp_1438	0.0
msp_1439	0.0
msp_1440	0.0
msp_1441c	0.0
msp_1442	0.0
msp_1443	0.0296910065086342
msp_1444	0.05833197316044765
msp_1447	0.007954040619410515
msp_1449	0.0
msp_1450	0.0
msp_1451	0.026295862438972223
msp_1452	0.0
msp_1453	0.4721956194415492
msp_1454	0.13961317382717012
msp_1455	0.0
msp_1456c	0.16263246808244977
msp_1457	0.0
msp_1458	0.0
msp_1459	0.019461328148867144
msp_1460	0.0
msp_1461	0.22013915289553967
msp_1462	0.03208702140686801
msp_1464	0.006226354737722109
msp_1465	0.1460346536275236
msp_1466	0.0
msp_1467	0.004800566303635586
msp_1468	0.004780009216913375
msp_1469	0.006623221622038689
msp_1471c	0.022660723022143826
msp_1472c	0.09901981989104336
msp_1473c	0.14646077227445115
msp_1474	0.03729807937718467
msp_1476	0.0
msp_1477	0.07200226295833773
msp_1478	0.0
msp_1479	0.1263946922710513
msp_1481	0.03058332773504181
msp_1482	0.007809780044391251
msp_1483	0.02754790448429328
msp_1484	0.04236327329056932
msp_1485	0.014588072706253712
msp_1486	0.0
msp_1489c	0.29398778042544815
msp_1491	0.0
msp_1492	0.23067475630276377
msp_1493	0.013829340916628088
msp_1494c	0.044740392162918044
msp_1497	0.0
msp_1500	0.0
msp_1502	0.02262986923411546
msp_1503c	0.0
msp_1509	0.03723789819871494
msp_1510c	0.0
msp_1511c	0.0009321186835206182
msp_1512	0.0
msp_1513	0.040392162195014736
msp_1515	0.2841230057002961
msp_1516	0.0
msp_1519	0.028460281727329905
msp_1520	0.0
msp_1522	0.029465975228744508
msp_1523	0.0
msp_1524	0.0
msp_1525	0.025191884631929375
msp_1526	0.0
msp_1527	0.0
msp_1528	0.0
msp_1529	0.0
msp_1530c	0.022597951871131176
msp_1531c	0.09336889422597906
msp_1533	0.11302709584192755
msp_1535	0.0
msp_1538	0.006937964588344509
msp_1539	0.0
msp_1540	0.0
msp_1541	0.13576916640918038
msp_1542	0.0
msp_1543	0.19615968759533065
msp_1545	0.06778851927109945
msp_1548	0.07016575792769904
msp_1549	0.01730778563729982
msp_1550	0.06332068482530995
msp_1551	0.0022793529507962045
msp_1552	0.0
msp_1553	0.026232734855455155
msp_1556	0.01623612717438211
msp_1557	0.0
msp_1558	0.08266348935718379
msp_1559c	0.0
msp_1562	0.2621550862928489
msp_1564	0.15512039335729932
msp_1565	0.0
msp_1567	0.08775811005267997
msp_1568	0.057219202150975215
msp_1570	0.024462635017131997
msp_1571c	0.04609070856196704
msp_1572	0.15438494403865566
msp_1575	0.0203267346689996
msp_1576	0.0
msp_1578c	0.0
msp_1579c	0.10177704794256712
msp_1581	0.16968865423118004
msp_1584	0.28993978909845225
msp_1587	0.034796404294483614
msp_1588	0.19777909664321466
msp_1589	0.10488959132671823
msp_1590c	0.18187354546028278
msp_1592	0.08300640090356992
msp_1596	0.001287934946517358
msp_1598	0.0
msp_1599	0.07086149247531523
msp_1600	0.011072407118242325
msp_1601	0.043654476791110286
msp_1603c	0.35857291986308576
msp_1604	0.0
msp_1605	0.0
msp_1606c	0.0
msp_1607c	0.0
msp_1608c	0.1498137386738056
msp_1609c	0.0
msp_1610	0.010113075316687486
msp_1611	0.0
msp_1614	0.0
msp_1617	0.06691587380564262
msp_1618	0.0
msp_1621	0.034215003773481814
msp_1622	0.014983479070826035
msp_1624	0.0
msp_1627	0.0
msp_1628	0.03143726542335896
msp_1629	0.0
msp_1632	0.023906144735727348
msp_1634	0.0
msp_1637	0.0
msp_1639	0.0
msp_1641	0.48711634121580194
msp_1643c	0.19430930558407378
msp_1644	0.05856943558484384
msp_1646	0.0
msp_1647	0.0
msp_1648	0.0
msp_1649	0.013828286941219924
msp_1650	0.0
msp_1652	0.28392259133842934
msp_1653	0.0
msp_1654	0.0
msp_1655c	0.0
msp_1656	0.04721747969858645
msp_1657	0.0
msp_1658	0.0
msp_1659c	0.0
msp_1660	0.0
msp_1662	0.0
msp_1664	0.0
msp_1665	0.02630621448388216
msp_1666	0.0
msp_1667	0.0
msp_1668	0.0
msp_1669	0.0
msp_1671c	0.09981671645734327
msp_1672	0.08787317698924786
msp_1673	0.13516790051014
msp_1674	0.012786361583328064
msp_1675	0.0
msp_1676	0.0
msp_1677	0.17674425637597863
msp_1678	0.0
msp_1679	0.011416590706139686
msp_1680	0.0
msp_1682c	0.12941958788568067
msp_1684	0.047177357153943215
msp_1686	0.0
msp_1687	0.002295354032228545
msp_1689	0.11868506447672166
msp_1690	0.0
msp_1693	0.0
msp_1696c	0.043777698109645984
msp_1697	0.16874968149433187
msp_1698	0.008355551520522036
msp_1699	0.00482278269536683
msp_1700	0.11169696657474901
msp_1702	0.02405283248068405
msp_1704c	0.13682887082404785
msp_1705	0.05648326968860417
msp_1706	0.0
msp_1708	0.0
msp_1712	0.03210828721975687
msp_1713	0.0
msp_1714	0.07111389210130553
msp_1715	0.0
msp_1717	0.0
msp_1718	0.08731909285893068
msp_1720	0.0
msp_1723	0.0
msp_1724	0.2440954159054478
msp_1728	0.0
msp_1729	0.0
msp_1732	0.022610366418534037
msp_1735	0.0
msp_1738	0.0
msp_1740	0.0
msp_1741	0.0
msp_1743	0.0
msp_1744	0.04975500987679382
msp_1745	0.0
msp_1747	0.09125249020447901
msp_1748	0.28837278968645824
msp_1749	0.0
msp_1750	0.0
msp_1754	0.039128766838170036
msp_1759	0.0
msp_1763	0.042023247562262826
msp_1766	0.03086133355025358
msp_1767	0.03776189451753053
msp_1770	0.0
msp_1772c	0.017018549746879046
msp_1773	0.09424994457578686
msp_1775	0.0
msp_1776c	0.054941786718289906
msp_1777	0.0
msp_1779c	0.0
msp_1780c	0.03094850024118126
msp_1782	0.3061069329162286
msp_1783	0.09061274201047591
msp_1784	0.0028154908275595386
msp_1785	0.250540483486358
msp_1786	0.10685461006768468
msp_1787	0.11982113731131448
msp_1788	0.17019306789699679
msp_1789	0.040873730473095025
msp_1790	0.13240861625546174
msp_1793	0.11220475289494648
msp_1794	0.03228753156264266
msp_1799	0.04758503080274636
msp_1801	0.04813843837018027
msp_1802	0.0
msp_1805	0.03720672313690552
msp_1808	0.02449801485049406
msp_1810	0.17777550908710238
msp_1814	0.06341853391277832
msp_1816	0.09709910238360715
msp_1817	0.0022732818219836776
msp_1820	0.05244705366165448
msp_1826	0.0
msp_1829	0.0
msp_1830	0.0
msp_1831	0.0
msp_1834	0.007637751938033119
msp_1840	0.023072054325433414
msp_1844	0.013745428223446557
msp_1845	0.016440332074254844
msp_1846	0.0
msp_1847	0.0
msp_1848	0.0
msp_1850	0.13091301352594448
msp_1851	0.0
msp_1852	0.0
msp_1853	0.0
msp_1854	0.05608281891958318
msp_1855	0.0
msp_1856	0.002270894397577242
msp_1858	0.0
msp_1861	0.0
msp_1862	0.10409063613669337
msp_1864	0.03658581093062083
msp_1866	0.04358035653464403
msp_1868	0.0
msp_1869	0.07042369204586435
msp_1871	0.0
msp_1873	0.0
msp_1874	0.0
msp_1875	0.0
msp_1877	0.0
msp_1879	0.029976346912538882
msp_1881	0.0047761723506603935
msp_1883	0.120218576828738
msp_1884	0.061000966778311606
msp_1885	0.0
msp_1887	0.0
msp_1888	0.0
msp_1889	0.0
msp_1892	0.0
msp_1893	0.0
msp_1894	0.0
msp_1898	0.0
msp_1901	0.0
msp_1903	0.0
msp_1905	0.013711315556509144
msp_1907	0.0
msp_1908	0.16647339260595553
msp_1910	0.0
msp_1912	0.0
msp_1914	0.0
msp_1917	0.2066235355754714
msp_1919	0.0
msp_1920	0.0
msp_1922	0.0
msp_1923	1.565897396934209e-08
msp_1925	0.0
msp_1927	0.0
msp_1929	0.0
msp_1930	0.0
msp_1931	0.0005370141430376899
msp_1932	0.033217146189445546
msp_1933	0.01529542322382298
msp_1934	0.0
msp_1935	0.0
msp_1936	0.0
msp_1938	0.0
msp_1939	0.0
msp_1940	0.0
msp_1941	0.20712659634706476
msp_1942	0.04489973016302031
msp_1944	0.0
msp_1945	0.0
msp_1946	0.06166013220560984
msp_1947	0.0
msp_1948	0.11710316108539785
msp_1949	0.0
msp_1956	0.0
msp_1964	0.10992673655637347
msp_1968	0.0
msp_1970	0.0
msp_1971	0.018765067021414172
msp_1975	0.0
msp_1976	0.0
msp_1977	0.15757577786947366
msp_1982	0.029061925469244063
msp_1985	0.0
msp_1986	0.0
msp_1988	0.0
msp_1991	1.5686812038969342e-08
msp_1994	0.013730262202271082
msp_2002	0.0
msp_2004	0.0
msp_2006	0.0
msp_2012	0.0
msp_2028	0.0
msp_2050	0.0
msp_2053	0.0
msp_2054	0.0
msp_2066	0.0
msp_2074	0.0
msp_2078	0.0
msp_2111	0.0
msp_2127	0.0
msp_2133	0.0
msp_2142	0.02989400703193122
msp_2159	0.056075435826029814
msp_2165	0.0
msp_2169	0.0
msp_2176	0.0
msp_2207	0.0
msp_2209	0.0
msp_2212	0.02524653509768489
msp_2213	0.013158011592111479
msp_2214	0.2060598262440837
msp_2215	0.23949928516252528
msp_2216	0.18173762311441416
msp_2217	0.0609068409006277
msp_2218	0.2642757695035406
msp_2219	0.3521172643541085
msp_2220	0.1586644145410112
msp_2222	0.0994975662721887
msp_2223	0.002610229827778975
msp_2224	0.0808862423693951
msp_2225	0.03512276794545097
msp_2226	0.059929299659812044
msp_2227	0.27707261160014635
msp_2228	0.038506081644589
msp_2229	0.036982284350916356
msp_2230	0.09284792044193457
msp_2232	0.0
msp_2233	0.07481237571687895
msp_2234	0.04918528957755953
msp_2235	0.028920926741194203
msp_2236	0.2758168065954922
msp_2237	0.13242511848246205
msp_2238	0.6044855040667766
msp_2239	0.050457449775365856
msp_2240	0.06429694290668868
msp_2243	0.03732375932663525
msp_2244	0.2937192063760228
msp_2245	0.18579749302759135
msp_2246	0.0
msp_2247	0.03407385587990343
msp_2249	0.30085175924441815
msp_2250	0.8622889833003319
msp_2252	0.13577982426270271
msp_2253	0.0
msp_2254	0.35041400742790024
msp_2255	0.11180549746043288
msp_2256	0.21775927536574424
msp_2257	0.042220273030806936
msp_2258	0.0
msp_2259	0.0
msp_2260	0.005618166209750939
msp_2261	0.11121873232427541
msp_2262	0.08866457610304807
msp_2263	0.18117776036694253
msp_2265	0.059198697454980284
msp_2266	0.0095902049073221
msp_2267	0.0
msp_2268	0.002440369915423209
msp_2269	0.015435130650919575
msp_2270	0.18171537969005822
msp_2271	0.1524000824629116
msp_2272	0.09111724433949017
msp_2273	0.10951186830826756
msp_2274	0.021933645221638376
msp_2275	0.006384904890836746
msp_2276	0.06980520746637818
msp_2277	0.1836486561124884
msp_2280	0.3487819340297582
msp_2282	0.06918226769407725
msp_2283	0.0
msp_2285	0.0
msp_2286	0.2196189112074153
msp_2287	0.05595958222953873
msp_2289	0.08963340852197485
msp_2291	0.03176548284857546
msp_2292	0.06731115295922364
msp_2293	0.021869447836445014
msp_2294	0.10945620347076135
msp_2295	0.00846997078337111
msp_2296	0.0
msp_2297	0.0438726842859648
msp_2300	0.0
msp_2301	0.07751404640992836
msp_2302	0.40715860269642046
msp_2305	0.08181494985968067
msp_2306	0.02611709516822065
msp_2307	0.08978338292389262
msp_2310	0.01076601043659063
msp_2312	0.2703059371473775
msp_2313	0.0
msp_2315	0.13863489788932198
msp_2317	0.045382136469382175
msp_2318	0.00868836204249258
msp_2320	0.026677790226607764
msp_2322	0.24642195495053618
msp_2323	0.0
msp_2324	0.16335246034818166
msp_2329	0.016188476033838554
msp_2331	0.0
msp_2332	0.0
msp_2333	0.07604471240539927
msp_2334	0.0
msp_2335	0.23935129908272282
msp_2336	0.0
msp_2339	0.15276214715495076
msp_2341	0.162525536606677
msp_2342	0.0
msp_2343	0.04940783058143486
msp_2344	0.008518353676857042
msp_2345	0.03162924344421152
msp_2346	0.0
msp_2347	0.03227121636551762
msp_2348	0.044907268530207316
msp_2349	0.09114027867046066
msp_2350	0.5565630279043977
msp_2355	0.0
msp_2356	0.13499652569135673
msp_2357	0.0029903466981380214
msp_2358	0.028463118283938417
msp_2359	0.025668882787783644
msp_2361	0.0
msp_2362	0.25045960025798425
msp_2363	0.06203407922652867
msp_2364	0.026359255779639077
msp_2365	0.04867716509911408
msp_2366	0.021886126871931
msp_2368	0.041948450580647195
msp_2370	0.029313651655959443
msp_2371	0.0
msp_2372	0.23400428775039628
msp_2373	0.042409450741485985
msp_2375	0.14869935395434528
msp_2376	0.09184551857213848
msp_2377	0.0
msp_2378	0.08974868014762663
msp_2379	0.09874416817847802
msp_2380	0.025285180952117278
msp_2381	0.004870194855090612
msp_2384	0.16359710651810716
msp_2385	0.19388641198634948
msp_2387	0.0
msp_2389	0.1757588404548948
msp_2390	0.0
msp_2391	0.09815810251056334
msp_2392	0.14961519027495981
msp_2393	0.07819643871961195
msp_2394	0.0
msp_2395	0.06575916731530039
msp_2396	0.05474415080928859
msp_2397	0.13097920521381962
msp_2398	0.031799827198020034
msp_2399	0.09828049981354164
msp_2400	0.03881741939506649
msp_2401	0.1599097655381034
msp_2402	0.0
msp_2406	0.24209623777033523
msp_2407	0.010084432885867235
msp_2408	0.0
msp_2409	0.11421863848200578
msp_2410	0.0
msp_2416	0.0
msp_2418	0.12744130262663134
msp_2419	0.0
msp_2420	0.00012785434935433198
msp_2421	0.0
msp_2422	0.0
msp_2424	0.00027688818858536025
msp_2426	0.0
msp_2427	0.013054848727175663
msp_2428	0.0
msp_2430	0.032265312149024034
msp_2431	0.09577618725474632
msp_2433	0.14964870417888085
msp_2434	0.09396017613269497
msp_2436	0.07385443532629357
msp_2438	0.07859332576992008
msp_2439	0.0
msp_2440	0.0
msp_2441	0.0
msp_2442	0.0026483275356818108
msp_2448	0.09713408901111492
msp_2450	0.00643326859671897
msp_2451	0.25082805021859905
msp_2452	0.10796575895426595
msp_2453	0.003571952624086426
msp_2455	0.05077394684298573
msp_2458	0.07266785629578881
msp_2459	0.0
msp_2462	0.032604810143028115
msp_2465	0.0
msp_2469	0.043991292707080874
msp_2471	0.0
msp_2477	0.2724718913258989
msp_2478	0.07996619299896716
msp_2480	0.0
msp_2481	0.0
msp_2482	0.07081822288585746
msp_2483	0.026295555445826294
msp_2484	0.09741136206353734
msp_2489	0.29387498435398757
msp_2492	0.03210633082307344
msp_2493	0.0
msp_2494	0.12084138216652723
msp_2495	0.06477905437071381
msp_2497	0.09331645041224249
msp_2499	0.09005908872676793
msp_2500	0.0
msp_2502	0.02015493619445086
msp_2504	0.10752261965234401
msp_2505	0.06602090161597744
msp_2509	0.051558392158730586
msp_2510	0.0
msp_2511	0.01097685968315626
msp_2512	0.0015356561169086074
msp_2513	0.0
msp_2514	0.036054943324844685
msp_2515	0.0
msp_2518	0.15024721826547993
msp_2520	0.0
msp_2523	0.0
msp_2524	0.19024176806275078
msp_2531	0.0
msp_2532	0.044742781639794296
msp_2533	0.03874386723586653
msp_2535	0.053226778856794395
msp_2536	0.0
msp_2538	0.0887444471462228
msp_2540	0.0
msp_2541	0.08290809967565091
msp_2544	0.0
msp_2545	0.14118484490344524
msp_2550	0.025580653897101322
msp_2551	0.0567134801914968
msp_2552	0.0
msp_2554	0.03227634595784489
msp_2555	0.1476279863106087
msp_2556	0.05402615041761341
msp_2558	0.2476329108505845
msp_2559	0.0749810307740355
msp_2561	0.0
msp_2562	0.032283812692184645
msp_2563	0.060557627150788565
msp_2564	0.10826766426949466
msp_2565	0.04833040037771951
msp_2567	0.23844206964256728
msp_2568	0.07534851919696323
msp_2569	0.09606681967473066
msp_2578	0.07069472363145507
msp_2580	0.011529520259191012
msp_2581	0.0
msp_2584	0.03228841926478012
msp_2586	0.02847242942831765
msp_2587	0.09713691057730577
msp_2588	0.019793821046672093
msp_2589	0.039573375435286856
msp_2591	0.015680816722469047
msp_2593	0.0844714556278259
msp_2594	0.01510632874121048
msp_2596	0.06365197202130574
msp_2598	0.0
msp_2599	0.02571274300932013
msp_2600	0.004873340019433764
msp_2603	0.32483946325783936
msp_2607	0.0
msp_2611	0.0
msp_2613	0.02071048815132618
msp_2617	0.38584011232973536
msp_2619	0.060783810265949395
msp_2620	0.0
msp_2622	0.08531390165129173
msp_2623	0.013847222375718692
msp_2625	0.028469780580523008
msp_2628	0.0
msp_2629	0.0456227068384194
msp_2631	0.1397479512551871
msp_2632	0.0
msp_2633	0.0
msp_2635	0.0
msp_2636	0.05694890774498044
msp_2639	0.0
msp_2643	0.0
msp_2645	0.0
msp_2646	0.2741093733545647
msp_2647	0.0
msp_2649	0.025875191509541415
msp_2655	0.078274224247286
msp_2658	0.030931090822896058
msp_2660	0.1364817560892897
msp_2665	0.032266558283944514
msp_2666	0.12565778396800384
msp_2668	0.0
msp_2671	0.0685127833345156
msp_2675	0.08186277467256635
msp_2677	0.09516095544531405
msp_2680	0.0
msp_2681	0.05303573623887317
msp_2684	0.0
msp_2688	0.0
msp_2691	0.0
msp_2692	0.13557988808843083
msp_2694	0.018970872883580986
msp_2697	0.27536806862444996
msp_2698	0.032404924595635834
msp_2699	0.11613323652952942
msp_2705	0.02996057647638859
msp_2715	0.0006546648717743627
msp_2716	0.13149525214994512
msp_2719	0.0
msp_2720	0.0
msp_2723	0.03229931563970586
msp_2726	0.0007589326029937619
msp_2727	0.014450972262967052
msp_2728	0.056275428539984254
msp_2732	0.0
msp_2743	0.0
msp_2769	0.0
msp_2779	0.10420200450176888
msp_2780	0.1692308811389709
msp_2784	0.0
msp_2793	0.0
msp_2795	0.011078573019216928
msp_2796	0.0
msp_2802	0.18253622266255523
msp_2810	0.12773315361236282
msp_2814	0.12992130468145718
msp_2818	0.11676538068276916
msp_2819	0.1316123802390499
msp_2824	0.009695540730720325
msp_2826	0.043059101346890054
msp_2828	0.010100707758292155
msp_2829	0.005718940252262949
msp_2830	0.08209765451879349
msp_2831	0.0
msp_2832	0.0
msp_2837	0.016151273288857813
msp_2838	0.042417780653537275
msp_2839	0.07102186964879967
msp_2842	0.1494991505968321
msp_2843	0.05629088578013532
msp_2845	0.0
msp_2846	0.020588668823461945
msp_2847	0.29033841591188514
msp_2848	0.046871688549171515
msp_2850	0.03864491446265468
msp_2851	0.0
msp_2854	0.0026192943016374198
msp_2858	0.0
msp_2859	0.3731222394328019
msp_2862	0.01064479199142814
msp_2863	0.0
msp_2867	0.010102403922891105
msp_2868	0.08961570798067992
msp_2869	0.028483700971538517
msp_2872	0.08339163372144161
msp_2874	0.0
msp_2875	0.024508064333283956
msp_2881	0.008737010086760743
msp_2882	0.09690395452552049
msp_2883	0.025429009027338623
msp_2884	0.0
msp_2885	0.05367048242651862
msp_2886	0.23523758008011603
msp_2887	0.4257525813683461
msp_2888	0.20127990362203121
msp_2890	0.0
msp_2892	0.06330890041026152
msp_2893	0.16973144057687486
msp_2894	0.0026597814061062055
msp_2904	0.0
msp_2909	0.03620708194663683
msp_2911	0.15251784488404047
msp_2912	0.010100683232034792
msp_2913	0.0
msp_2914	0.17182271329415807
msp_2916	0.05166557066954212
msp_2919	0.06067696314137469
msp_2920	0.10975528962626536
msp_2922	0.14026725677205273
msp_2923	0.02189391829845704
msp_2925	0.06349947241721514
msp_2926	0.1895682901855124
msp_2927	0.011525203498844642
msp_2928	0.0
msp_2929	0.0
msp_2931	0.07359255181463013
msp_2934	0.13055851228108448
msp_2935	0.19250969115004432
msp_2936	0.26119615396621143
msp_2938	0.0340396538110519
msp_2940	0.0
msp_2941	0.218056897323654
msp_2942	0.0890826668253133
msp_2943	0.19007116348072978
msp_2944	0.4741663404379663
msp_2945	0.19886676385347352
msp_2946	0.0
msp_2947	0.021972769897653184
msp_2949	0.08851303541850811
msp_2950	0.11219188944766614
msp_2958	0.0
