# Supplementary material for: Privacy-Preserving Federated Survival Support Vector Machines for Cross-Institutional Time-To-Event Analysis: Algorithm Development and Validation
Source: JMIR AI. 2024 Mar 29;3:e47652. doi: 10.2196/47652 (PMC11041494; doi:10.2196/47652)
Supplement: Multimedia Appendix 5 [file ai_v3i1e47652_app5.zip › Publish/brca/smpc-analysis_shap.csv]

	0
X200726_at	2.4872577091512826
X200965_s_at	3.520352630585807
X201068_s_at	1.8128608091275173
X201091_s_at	3.247353850138403
X201288_at	8.101976626934965
X201368_at	4.480756739205373
X201663_s_at	5.477219371366382
X201664_at	5.267885631238897
X202239_at	5.331119935134411
X202240_at	8.17012986561633
X202418_at	4.255279365325949
X202687_s_at	4.253917306712804
X203306_s_at	5.522591007006559
X203391_at	8.07361726513508
X204014_at	7.534790437812757
X204015_s_at	5.3618343259223415
X204073_s_at	0.27709576858329765
X204218_at	0.9337645532578359
X204540_at	3.301809785023908
X204631_at	0.9805174449622613
X204740_at	4.326481030008859
X204768_s_at	4.372797545207289
X204888_s_at	0.938348777632086
X205034_at	6.081035817291211
X205848_at	0.11705251801252478
X206295_at	4.03079734986947
X207118_s_at	3.7718206127551603
X208180_s_at	5.01748734868384
X208683_at	1.4381212503914038
X209500_x_at	1.9947138820759924
X209524_at	1.1391970115374357
X209835_x_at	2.1455975166100942
X209862_s_at	1.6263759882416013
X210028_s_at	0.07204544979048644
X210314_x_at	1.4936940095809093
X210593_at	0.23035015150335575
X211040_x_at	5.433761735618547
X211382_s_at	3.0707546269728057
X211762_s_at	3.5382899127018397
X211779_x_at	5.04674684888639
X212014_x_at	2.9066453438243802
X212567_s_at	0.23894586708517082
X214806_at	3.329464502212732
X214915_at	2.5300923187297677
X214919_s_at	4.1131119820059086
X215510_at	1.0279474395699715
X215633_x_at	3.506359274843771
X216010_x_at	1.0904748561616129
X216103_at	2.1649469121915472
X216693_x_at	0.6951128223282554
X217019_at	1.160427072089423
X217102_at	0.3402085187763467
X217404_s_at	1.8838954654370748
X217471_at	1.6524538774899575
X217767_at	1.9351093743392733
X217771_at	2.7403888141877517
X217815_at	0.33982998627630595
X218430_s_at	1.1718947289009172
X218478_s_at	4.122766679103032
X218533_s_at	1.4771485205552206
X218782_s_at	4.353144462489455
X218883_s_at	10.41972719247023
X218914_at	0.3269870035074523
X219340_s_at	2.919910305802161
X219510_at	3.125851674783656
X219588_s_at	1.8394748169646915
X219724_s_at	4.425596564435879
X220886_at	3.3614513953362524
X221028_s_at	4.801928930095759
X221241_s_at	1.8467984427795179
X221344_at	0.1691061471765967
X221634_at	0.8367733141068966
X221816_s_at	2.3986182176886564
X221882_s_at	1.842282222665392
X221916_at	7.029496577312931
X221928_at	5.5706956084128825
age	0.8438427929329735
er_positive	11.770059240818517
grade_intermediate	5.353189208210863
grade_poorly differentiated	8.81907607666347
grade_unkown	1.1821223373402305
size	5.458964881934073
