# Supplementary material for: Privacy-Preserving Federated Survival Support Vector Machines for Cross-Institutional Time-To-Event Analysis: Algorithm Development and Validation
Source: JMIR AI. 2024 Mar 29;3:e47652. doi: 10.2196/47652 (PMC11041494; doi:10.2196/47652)
Supplement: Multimedia Appendix 5 [file ai_v3i1e47652_app5.zip › Publish/brca/shap_pearson.csv]

	central	federated	federated + secure aggregation
central	1.0	0.9965970587333073	0.9896710396472612
federated	0.9965970587333073	1.0	0.9884106549059982
federated + secure aggregation	0.9896710396472612	0.9884106549059982	1.0
