# Supplementary material for: Privacy-Preserving Federated Survival Support Vector Machines for Cross-Institutional Time-To-Event Analysis: Algorithm Development and Validation
Source: JMIR AI. 2024 Mar 29;3:e47652. doi: 10.2196/47652 (PMC11041494; doi:10.2196/47652)
Supplement: Multimedia Appendix 5 [file ai_v3i1e47652_app5.zip › Publish/gbsg2/smpc-analysis_shap.csv]

	0
age	2.490065943800043
estrec	2.518538245988734
horTh_yes	5.044502808699971
menostat_Post	0.8000910302105478
pnodes	8.322880787627335
progrec	3.7698840197677277
tgrade_II	1.6552983073477354
tgrade_III	6.1360438089445335
tsize	5.240570608206209
