# Supplementary material for: Privacy-Preserving Federated Survival Support Vector Machines for Cross-Institutional Time-To-Event Analysis: Algorithm Development and Validation
Source: JMIR AI. 2024 Mar 29;3:e47652. doi: 10.2196/47652 (PMC11041494; doi:10.2196/47652)
Supplement: Multimedia Appendix 5 [file ai_v3i1e47652_app5.zip › Publish/gbsg2/central_shap.csv]

	0
age	2.387966377691828
estrec	2.1262731201192135
horTh_yes	4.975683842087107
menostat_Post	0.8001454055403884
pnodes	8.144710084126062
progrec	3.316398257080898
tgrade_II	1.7317473825458847
tgrade_III	6.524269237763516
tsize	4.758212488526265
