# Supplementary material for: Privacy-Preserving Federated Survival Support Vector Machines for Cross-Institutional Time-To-Event Analysis: Algorithm Development and Validation
Source: JMIR AI. 2024 Mar 29;3:e47652. doi: 10.2196/47652 (PMC11041494; doi:10.2196/47652)
Supplement: Multimedia Appendix 5 [file ai_v3i1e47652_app5.zip › Publish/gbsg2/federated-analysis_shap.csv]

	0
age	2.3966453756298756
estrec	2.3889600289403052
horTh_yes	5.139222360749604
menostat_Post	0.782828511517172
pnodes	7.575876826476029
progrec	3.414624264425391
tgrade_II	1.7552934001984646
tgrade_III	6.697085242633329
tsize	4.954483461042855
