# Supplementary material for: Privacy-Preserving Federated Survival Support Vector Machines for Cross-Institutional Time-To-Event Analysis: Algorithm Development and Validation
Source: JMIR AI. 2024 Mar 29;3:e47652. doi: 10.2196/47652 (PMC11041494; doi:10.2196/47652)
Supplement: Multimedia Appendix 6 [file ai_v3i1e47652_app6.xlsx]

## Sheet: Supplementary Table 3
dataset	number of clients	runtime (in s)	type
brca	1	90.27493906021118	federated
brca	3	288.62696504592896	smpc
brca	3	92.7252311706543	federated
brca	5	1916.207676887512	smpc
brca	5	89.48102569580078	federated
gbsg2	1	78.18594622612	federated
gbsg2	3	503.3245282173157	smpc
gbsg2	3	78.54750895500183	federated
gbsg2	5	2650.173186779022	smpc
gbsg2	5	77.99398803710938	federated
whas500	1	72.30398797988892	federated
whas500	3	891.5900559425354	smpc
whas500	3	72.07682681083679	federated
whas500	5	3913.970277070999	smpc
whas500	5	72.0837459564209	federated
microbiome	1	141.65909504890442	federated
microbiome	3	258.6074969768524	smpc
microbiome	3	161.61709189414978	federated
microbiome	5	496.942421913147	smpc
microbiome	5	179.49443197250366	federated
