# Supplementary material for: Privacy-Preserving Federated Survival Support Vector Machines for Cross-Institutional Time-To-Event Analysis: Algorithm Development and Validation
Source: JMIR AI. 2024 Mar 29;3:e47652. doi: 10.2196/47652 (PMC11041494; doi:10.2196/47652)
Supplement: Multimedia Appendix 7 [file ai_v3i1e47652_app7.xlsx]

## Sheet: Supplementary Table 4
dataset	number of clients	runtime (in s)	type
synthetic	1	88.51292586326599	federated
synthetic	3	94.66108512878418	smpc
synthetic	3	97.4151828289032	federated
synthetic	5	106.70149898529051	smpc
synthetic	5	91.47067189216614	federated
